# Supplementary material for: HANDS: a tool for genome-wide discovery of subgenome-specific base-identity in polyploids
Source: BMC Genomics. 2013 Sep 24;14:653. doi: 10.1186/1471-2164-14-653 (PMC3849207; doi:10.1186/1471-2164-14-653)
Supplement: Additional file 2: Table S3 — HSP characterization across the whole in silico reference using HANDS. [file 1471-2164-14-653-S2.zip]

Archive with 3 entries (2 files):
- Additional File 2.xlsx
- __MACOSX/
- __MACOSX/._Additional File 2.xlsx
