# Supplementary material for: HANDS: a tool for genome-wide discovery of subgenome-specific base-identity in polyploids
Source: BMC Genomics. 2013 Sep 24;14:653. doi: 10.1186/1471-2164-14-653 (PMC3849207; doi:10.1186/1471-2164-14-653)
Supplement: Additional file 2: Table S3 — HSP characterization across the whole in silico reference using HANDS. [file 1471-2164-14-653-S2.zip › Additional File 2.xlsx]

## Sheet: HSP Assignment
Supplementary Table S3
HSP characterization across the whole in silico reference using HANDS. For diploids, '0' corresponds to zero coverage, '<' corresponds to low coverage (less than 3 reads covering the position), and '*' corresponds to positions where an ambiguous was present. For polyploids, blank entries represent unassigned positions
Reference	Position	Reference	Diploid-A	Diploid-B	Diploid-D	HSP-A	HSP-B	HSP-D	A	B	D	Unassigned due to diploid
T_aestivum_b60	569	C	G	C	C	G	C	C	Assigned	Assigned	Assigned	No
T_aestivum_b60	618	A	G	G	A	G	A	A	Assigned	Assigned	Assigned	No
T_aestivum_b60	876	C	T	C	C	T	C	C	Assigned	Assigned	Assigned	No
T_aestivum_b60	882	A	G	A	A	G	A	A	Assigned	Assigned	Assigned	No
T_aestivum_b60	916	T	A	T	T	A	T	T	Assigned	Assigned	Assigned	No
T_aestivum_b60	1026	G	C	T	G	C	G	G	Assigned	Assigned	Assigned	No
T_aestivum_b60	1131	A	G	G	A	G	G	A	Assigned	Assigned	Assigned	No
T_aestivum_b60	1191	G	T	G	G	T	G	G	Assigned	Assigned	Assigned	No
T_aestivum_b60	1244	T	C	T	T	C	T	T	Assigned	Assigned	Assigned	No
T_aestivum_b60	1305	G	G	G	T	G	G	T	Assigned	Assigned	Assigned	No
T_aestivum_b60	1377	A	T	A	A	T	A	A	Assigned	Assigned	Assigned	No
T_aestivum_b60	1395	A	A	A	G	A	G	G	Assigned	Assigned	Assigned	No
T_aestivum_b60	1407	T	T	T	C	T	C	C	Assigned	Assigned	Assigned	No
T_aestivum_b60	1443	A	G	A	A	G	A	A	Assigned	Assigned	Assigned	No
T_aestivum_b60	1466	T	C	T	T	C	C	T	Assigned	Assigned	Assigned	No
T_aestivum_b60	1470	C	C	C	T	C	C	T	Assigned	Assigned	Assigned	No
T_aestivum_b60	1485	C	C	C	T	C	C	T	Assigned	Assigned	Assigned	No
T_aestivum_b60	1500	C	G	G	C	G	G	C	Assigned	Assigned	Assigned	No
T_aestivum_b60	1524	T	C	T	T	C	C	T	Assigned	Assigned	Assigned	No
T_aestivum_b60	1575	T	T	T	C	T	T	C	Assigned	Assigned	Assigned	No
T_aestivum_b60	1598	C	T	T	C	T	T	C	Assigned	Assigned	Assigned	No
T_aestivum_b60	1626	A	T	A	A	T	T	A	Assigned	Assigned	Assigned	No
T_aestivum_b60	1653	G	A	A	G	A	A	G	Assigned	Assigned	Assigned	No
T_aestivum_b60	1695	G	G	G	G	C	G	G	Assigned	Assigned	Assigned	No
T_aestivum_b60	1716	G	C	G	G	C	G	G	Assigned	Assigned	Assigned	No
T_aestivum_b60	1740	A	C	C	A	C	A	A	Assigned	Assigned	Assigned	No
T_aestivum_b60	1769	C	T	C	C	T	C	C	Assigned	Assigned	Assigned	No
T_aestivum_b60	1773	G	G	G	G	T	G	G	Assigned	Assigned	Assigned	No
T_aestivum_b60	1800	T	C	C	T	C	T	T	Assigned	Assigned	Assigned	No
T_aestivum_b60	1969	A	G	A	A	G	A	A	Assigned	Assigned	Assigned	No
T_aestivum_b60	1974	G	A	G	G	A	G	G	Assigned	Assigned	Assigned	No
T_aestivum_b60	1989	T	C	<	T	C	T	T	Assigned	Assigned	Assigned	No
T_aestivum_b60	2019	G	C	G	G	C	G	G	Assigned	Assigned	Assigned	No
T_aestivum_b60	2025	G	A	G	G	A	G	G	Assigned	Assigned	Assigned	No
T_aestivum_b60	2061	G	A	G	G	A	G	G	Assigned	Assigned	Assigned	No
T_aestivum_b60	2069	T	C	T	T	C	T	T	Assigned	Assigned	Assigned	No
T_aestivum_b60	2092	C	T	C	C	T	C	C	Assigned	Assigned	Assigned	No
T_aestivum_b60	2534	C	C	C	C	C	G	C	Assigned	Assigned	Assigned	No
T_aestivum_b60	2555	T	T	C	C	T	C	C	Assigned	Assigned	Assigned	No
T_aestivum_b60	2702	G	G	C	C	G	C	C	Assigned	Assigned	Assigned	No
T_aestivum_b60	2714	G	G	G	G	G	C	G	Assigned	Assigned	Assigned	No
T_aestivum_b60	2774	G	G	C	G	G	C	G	Assigned	Assigned	Assigned	No
T_aestivum_b60	2789	C	C	C	G	C	C	G	Assigned	Assigned	Assigned	No
T_aestivum_b60	2804	C	C	C	T	C	C	T	Assigned	Assigned	Assigned	No
T_aestivum_b60	2816	G	G	T	T	G	T	T	Assigned	Assigned	Assigned	No
T_aestivum_b60	2852	C	C	C	C	C	T	C	Assigned	Assigned	Assigned	No
T_aestivum_b60	2867	A	A	A	A	A	G	A	Assigned	Assigned	Assigned	No
T_aestivum_b60	3014	C	C	G	G	C	G	G	Assigned	Assigned	Assigned	No
T_aestivum_b60	3017	A	A	A	G	A	A	G	Assigned	Assigned	Assigned	No
T_aestivum_b60	3062	T	T	T	C	T	T	C	Assigned	Assigned	Assigned	No
T_aestivum_b60	3095	T	T	C	C	T	C	C	Assigned	Assigned	Assigned	No
T_aestivum_b60	3113	C	C	C	T	C	C	T	Assigned	Assigned	Assigned	No
T_aestivum_b60	3122	C	C	C	C	C	T	C	Assigned	Assigned	Assigned	No
T_aestivum_b60	3155	C	C	T	T	C	T	T	Assigned	Assigned	Assigned	No
T_aestivum_b60	3188	C	T	A	C	T	A	C	Assigned	Assigned	Assigned	No
T_aestivum_b60	3197	G	G	A	G	G	A	G	Assigned	Assigned	Assigned	No
T_aestivum_b60	3206	A	G	A	A	G	A	A	Assigned	Assigned	Assigned	No
T_aestivum_b60	3230	G	G	G	G	G	C	G	Assigned	Assigned	Assigned	No
T_aestivum_b60	3254	C	T	T	C	T	T	C	Assigned	Assigned	Assigned	No
T_aestivum_b60	3272	T	G	G	T	G	G	T	Assigned	Assigned	Assigned	No
T_aestivum_b60	3305	C	C	C	C	C	T	C	Assigned	Assigned	Assigned	No
T_aestivum_b60	3308	T	T	T	C	T	T	C	Assigned	Assigned	Assigned	No
T_aestivum_b60	3327	C	T	T	C	T	T	C	Assigned	Assigned	Assigned	No
T_aestivum_b60	3428	C	C	C	T	C	C	T	Assigned	Assigned	Assigned	No
T_aestivum_b60	3488	C	T	T	C	T	T	C	Assigned	Assigned	Assigned	No
T_aestivum_b60	3524	G	G	A	G	G	A	G	Assigned	Assigned	Assigned	No
T_aestivum_b60	3548	T	T	T	T	T	C	T	Assigned	Assigned	Assigned	No
T_aestivum_b60	3614	T	C	C	T	C	C	T	Assigned	Assigned	Assigned	No
T_aestivum_b60	3620	C	T	T	C	T	T	C	Assigned	Assigned	Assigned	No
T_aestivum_b60	3764	A	A	A	A	A	G	A	Assigned	Assigned	Assigned	No
T_aestivum_b60	3788	T	T	T	T	T	C	T	Assigned	Assigned	Assigned	No
T_aestivum_b60	3827	T	C	T	T	C	T	T	Assigned	Assigned	Assigned	No
T_aestivum_b60	3869	C	T	T	C	T		C	Assigned	Unassigned	Assigned	No
T_aestivum_b60	3872	A	T	A	A	T	A	A	Assigned	Assigned	Assigned	No
T_aestivum_b60	3881	T	T	T	T	T	C	T	Assigned	Assigned	Assigned	No
T_aestivum_b60	3884	C	T	C	C	T	C	C	Assigned	Assigned	Assigned	No
T_aestivum_b60	3929	G	G	G	G	C	G	G	Assigned	Assigned	Assigned	No
T_aestivum_b60	4001	T	C	T	T	C	C	T	Assigned	Assigned	Assigned	No
T_aestivum_b60	4004	C	<	T	C	T	T	C	Assigned	Assigned	Assigned	No
T_aestivum_b60	4020	A	<	A	A	G	A	A	Assigned	Assigned	Assigned	No
T_aestivum_b60	4028	T	C	C	T	C	C	T	Assigned	Assigned	Assigned	No
T_aestivum_b60	4214	A	C	A	C	C	A	C	Assigned	Assigned	Assigned	No
T_aestivum_b60	4216	A	C	C	C	C	A	C	Assigned	Assigned	Assigned	No
T_aestivum_b60	4581	T	C	C	T	C	T	T	Assigned	Assigned	Assigned	No
T_aestivum_b60	4602	G	C	C	G	C	G	G	Assigned	Assigned	Assigned	No
T_aestivum_b60	4617	A	G	A	A	G	A	A	Assigned	Assigned	Assigned	No
T_aestivum_b60	4788	G	C	G	G	C	G	G	Assigned	Assigned	Assigned	No
T_aestivum_b60	4848	A	G	G	A	G	G	A	Assigned	Assigned	Assigned	No
T_aestivum_b60	4851	T	G	T	T	G	G	T	Assigned	Assigned	Assigned	No
T_aestivum_b60	4940	C	C	C	C	C	T	C	Assigned	Assigned	Assigned	No
T_aestivum_b60	4970	G	G	G	G	G	A	G	Assigned	Assigned	Assigned	No
T_aestivum_b60	5042	C	C	C	T	C	C	T	Assigned	Assigned	Assigned	No
T_aestivum_b60	5105	C	A	T	C	A	C	C	Assigned	Assigned	Assigned	No
T_aestivum_b60	5150	T	C	C	T	C	C	T	Assigned	Assigned	Assigned	No
T_aestivum_b60	5222	A	G	G	A	G	G	A	Assigned	Assigned	Assigned	No
T_aestivum_b60	5333	C	G	C	C	G	C	C	Assigned	Assigned	Assigned	No
T_aestivum_b60	5381	T	C	T	T	C	T	T	Assigned	Assigned	Assigned	No
T_aestivum_b60	5387	C	G	C	C	G	C	C	Assigned	Assigned	Assigned	No
T_aestivum_b60	5394	A	A	A	A	A	C	A	Assigned	Assigned	Assigned	No
T_aestivum_b60	5441	G	C	C	G	C	C	G	Assigned	Assigned	Assigned	No
T_aestivum_b60	5450	G	T	G	G	T	G	G	Assigned	Assigned	Assigned	No
T_aestivum_b60	5612	A	A	A	A	A	C	A	Assigned	Assigned	Assigned	No
T_aestivum_b60	5650	G	C	C	G	C	C	G	Assigned	Assigned	Assigned	No
T_aestivum_b60	5683	T	C	C	T	C	C	T	Assigned	Assigned	Assigned	No
T_aestivum_b60	5685	T	C	T	T	C	T	T	Assigned	Assigned	Assigned	No
T_aestivum_b60	5718	T	C	C	T	C	C	T	Assigned	Assigned	Assigned	No
T_aestivum_b60	5727	T	G	T	T	G	G	T	Assigned	Assigned	Assigned	No
T_aestivum_b60	5732	T	C	T	T	C	T	T	Assigned	Assigned	Assigned	No
T_aestivum_b60	5779	A	G	G	A	G	G	A	Assigned	Assigned	Assigned	No
T_aestivum_b60	5817	A	G	G	A	G	G	A	Assigned	Assigned	Assigned	No
T_aestivum_b60	5829	T	C	C	T	C	C	T	Assigned	Assigned	Assigned	No
T_aestivum_b60	6295	G	G	G	C	C	G	C	Assigned	Assigned	Assigned	No
T_aestivum_b60	6323	A	G	G	G	G	A	G	Assigned	Assigned	Assigned	No
T_aestivum_b60	6326	A	C	C	C	C	A	C	Assigned	Assigned	Assigned	No
T_aestivum_b60	6358	T	C	C	C	C	T	C	Assigned	Assigned	Assigned	No
T_aestivum_b60	6367	A	G	G	G	G	A	G	Assigned	Assigned	Assigned	No
T_aestivum_b60	6491	G	C	G	G	C	G	G	Assigned	Assigned	Assigned	No
T_aestivum_b60	6492	C	G	G	G	G	C	G	Assigned	Assigned	Assigned	No
T_aestivum_b60	6513	C	C	C	T	C	C	T	Assigned	Assigned	Assigned	No
T_aestivum_b60	6520	G	C	G	G	C	G	G	Assigned	Assigned	Assigned	No
T_aestivum_b60	6544	C	T	C	C	T	C	C	Assigned	Assigned	Assigned	No
T_aestivum_b60	6565	T	C	T	T	C	T	T	Assigned	Assigned	Assigned	No
T_aestivum_b60	6637	T	T	T	T	T	C	T	Assigned	Assigned	Assigned	No
T_aestivum_b60	6679	A	G	A	A	G	A	A	Assigned	Assigned	Assigned	No
T_aestivum_b60	6721	T	C	T	T	C	T	T	Assigned	Assigned	Assigned	No
T_aestivum_b60	6727	C	T	C	C	T	T	C	Assigned	Assigned	Assigned	No
T_aestivum_b60	6754	C	C	C	C	C	T	C	Assigned	Assigned	Assigned	No
T_aestivum_b60	6757	A	A	A	A	A	G	A	Assigned	Assigned	Assigned	No
T_aestivum_b60	6778	T	C	T	T	C	T	T	Assigned	Assigned	Assigned	No
T_aestivum_b60	6915	G	A	A	G	A	A	G	Assigned	Assigned	Assigned	No
T_aestivum_b60	6958	A	C	C	C	C	C	A	Assigned	Assigned	Assigned	No
T_aestivum_b60	6979	G	G	G	G	G	T	G	Assigned	Assigned	Assigned	No
T_aestivum_b60	7033	G	A	G	G	A	G	G	Assigned	Assigned	Assigned	No
T_aestivum_b60	7105	C	C	C	C	C	T	C	Assigned	Assigned	Assigned	No
T_aestivum_b60	7252	T	C	C	T	C	C	T	Assigned	Assigned	Assigned	No
T_aestivum_b60	7283	G	<	A	G	G	A	G	Assigned	Assigned	Assigned	No
T_aestivum_b60	7289	G	<	C	G	G	C	G	Assigned	Assigned	Assigned	No
T_aestivum_b60	7294	G	G	C	G	G	C	G	Assigned	Assigned	Assigned	No
T_aestivum_b60	7333	G	A	G	G	A	G	G	Assigned	Assigned	Assigned	No
T_aestivum_b60	7353	A	T	A	A	T	A	A	Assigned	Assigned	Assigned	No
T_aestivum_b60	7381	T	C	T	T	C	T	T	Assigned	Assigned	Assigned	No
T_aestivum_b60	7411	T	C	T	C	C	T	C	Assigned	Assigned	Assigned	No
T_aestivum_b60	7439	A	G	G	G	G	A	G	Assigned	Assigned	Assigned	No
T_aestivum_b60	7492	T	0	T	T	G	T	T	Assigned	Assigned	Assigned	No
T_aestivum_b60	7925	T	T	G	G	T	G	G	Assigned	Assigned	Assigned	No
T_aestivum_b60	7982	G	G	C	C	G	G	C	Assigned	Assigned	Assigned	No
T_aestivum_b60	8003	A	G	G	G	A	A	G	Assigned	Assigned	Assigned	No
T_aestivum_b60	8120	A	A	G	G	A	G	G	Assigned	Assigned	Assigned	No
T_aestivum_b60	8270	C	T	T	T	C	C	T	Assigned	Assigned	Assigned	No
T_aestivum_b60	8327	T	T	C	T	T	C	C	Assigned	Assigned	Assigned	No
T_aestivum_b60	9046	T	0	<	T				Low Coverage	Low Coverage	Unassigned	Yes
T_aestivum_b60	9075	C	T	T	T	T	C	T	Assigned	Assigned	Assigned	No
T_aestivum_b60	9254	A	G	G	G	A	A	G	Assigned	Assigned	Assigned	No
T_aestivum_b60	9285	T	T	T	C	T	T	C	Assigned	Assigned	Assigned	No
T_aestivum_b60	9414	G	C	G	G	C	G	G	Assigned	Assigned	Assigned	No
T_aestivum_b60	9480	C	C	C	T	C	C	T	Assigned	Assigned	Assigned	No
T_aestivum_b60	9534	C	C	C	A	C	C	A	Assigned	Assigned	Assigned	No
T_aestivum_b60	9552	G	A	A	A	A	G	A	Assigned	Assigned	Assigned	No
T_aestivum_b60	9606	A	C	A	A	C	A	A	Assigned	Assigned	Assigned	No
T_aestivum_b60	9621	C	T	C	C	T	C	C	Assigned	Assigned	Assigned	No
T_aestivum_b60	9678	T	G	T	T	G	T	T	Assigned	Assigned	Assigned	No
T_aestivum_b60	9684	T	G	T	T	G	T	T	Assigned	Assigned	Assigned	No
T_aestivum_b60	9705	C	T	C	C	T	C	C	Assigned	Assigned	Assigned	No
T_aestivum_b60	9747	T	C	T	C	C	T	C	Assigned	Assigned	Assigned	No
T_aestivum_b60	9846	T	T	T	C	T	T	C	Assigned	Assigned	Assigned	No
T_aestivum_b60	9906	C	C	C	C	C	T	C	Assigned	Assigned	Assigned	No
T_aestivum_b60	9921	T	T	T	T	T	C	T	Assigned	Assigned	Assigned	No
T_aestivum_b60	9984	C	T	C	C	T	C	C	Assigned	Assigned	Assigned	No
T_aestivum_b60	10005	C	C	C	C	C	T	C	Assigned	Assigned	Assigned	No
T_aestivum_b60	10098	C	C	C	C	C	A	C	Assigned	Assigned	Assigned	No
T_aestivum_b60	10113	C	C	C	C	C	T	C	Assigned	Assigned	Assigned	No
T_aestivum_b60	10152	G	G	G	G	G	A	G	Assigned	Assigned	Assigned	No
T_aestivum_b60	10179	G	T	G	G	T	G	G	Assigned	Assigned	Assigned	No
T_aestivum_b60	10203	T	G	T	T	G	T	T	Assigned	Assigned	Assigned	No
T_aestivum_b60	10233	G	G	G	T	G	G	T	Assigned	Assigned	Assigned	No
T_aestivum_b60	10254	G	G	G	G	G	G	A	Assigned	Assigned	Assigned	No
T_aestivum_b60	10287	T	T	T	G	T	T	G	Assigned	Assigned	Assigned	No
T_aestivum_b60	10302	C	C	C	C	C	T	C	Assigned	Assigned	Assigned	No
T_aestivum_b60	10305	G	G	G	G	G	A	G	Assigned	Assigned	Assigned	No
T_aestivum_b60	10439	C	G	T	C	G	T	C	Assigned	Assigned	Assigned	No
T_aestivum_b60	10790	T	T	C	T	T	C	T	Assigned	Assigned	Assigned	No
T_aestivum_b60	10794	C	<	C	C	C	G	C	Assigned	Assigned	Assigned	No
T_aestivum_b60	10831	N	0	0	0				Low Coverage	Low Coverage	Low Coverage	Yes
T_aestivum_b60	11996	C	C	G	G	C	G	G	Assigned	Assigned	Assigned	No
T_aestivum_b60	12038	C	C	T	T	C	T	T	Assigned	Assigned	Assigned	No
T_aestivum_b60	12053	A	A	A	G	A	A	G	Assigned	Assigned	Assigned	No
T_aestivum_b60	12078	T	T	T	G	T	T	G	Assigned	Assigned	Assigned	No
T_aestivum_b60	12140	G	G	A	G	G		G	Assigned	Unassigned	Assigned	No
T_aestivum_b60	12188	A	A	A	G	A	A	G	Assigned	Assigned	Assigned	No
T_aestivum_b60	12236	T	T	C	C	T	C	C	Assigned	Assigned	Assigned	No
T_aestivum_b60	12257	G	A	A	G	G	A	G	Assigned	Assigned	Assigned	No
T_aestivum_b60	12329	T	T	C	T	T	C	T	Assigned	Assigned	Assigned	No
T_aestivum_b60	12354	T	T	C	T	T	C	T	Assigned	Assigned	Assigned	No
T_aestivum_b60	12360	G	G	A	G	G	A	G	Assigned	Assigned	Assigned	No
T_aestivum_b60	12414	C	C	T	C	C	T	C	Assigned	Assigned	Assigned	No
T_aestivum_b60	12428	C	C	T	T	C	T	T	Assigned	Assigned	Assigned	No
T_aestivum_b60	12545	A	A	G	G	A	G	G	Assigned	Assigned	Assigned	No
T_aestivum_b60	12567	A	A	G	G	A	G	G	Assigned	Assigned	Assigned	No
T_aestivum_b60	12569	T	T	C	C	T	C	C	Assigned	Assigned	Assigned	No
T_aestivum_b60	12599	C	C	0	G	C	C	G	Assigned	Assigned	Assigned	No
T_aestivum_b60	12602	T	T	0	C	T	C	C	Assigned	Assigned	Assigned	No
T_aestivum_b60	12614	T	T	C	C	T	C	C	Assigned	Assigned	Assigned	No
T_aestivum_b60	12630	G	G	A	A	G	A	A	Assigned	Assigned	Assigned	No
T_aestivum_b60	12637	G	G	G	G	G	A	G	Assigned	Assigned	Assigned	No
T_aestivum_b60	12683	C	C	C	C	C	A	C	Assigned	Assigned	Assigned	No
T_aestivum_b60	12695	T	T	C	T	T	C	T	Assigned	Assigned	Assigned	No
T_aestivum_b60	12757	T	T	G	G	T	G	G	Assigned	Assigned	Assigned	No
T_aestivum_b60	12767	C	C	C	T	C	C	T	Assigned	Assigned	Assigned	No
T_aestivum_b60	12792	C	C	T	T	C	T	T	Assigned	Assigned	Assigned	No
T_aestivum_b60	13004	T	T	T	C				Unassigned	Unassigned	Unassigned	No
T_aestivum_b60	13312	T	T	G	G	T	G	G	Assigned	Assigned	Assigned	No
T_aestivum_b60	13328	A	A	G	A	A	G	A	Assigned	Assigned	Assigned	No
T_aestivum_b60	13371	A	A	A	G	A	A	G	Assigned	Assigned	Assigned	No
T_aestivum_b60	13372	T	T	C	T	T	C	T	Assigned	Assigned	Assigned	No
T_aestivum_b60	13382	T	T	T	C	T	T	C	Assigned	Assigned	Assigned	No
T_aestivum_b60	13426	T	T	T	T	C	T	T	Assigned	Assigned	Assigned	No
T_aestivum_b60	13431	T	A	T	T	A	T	T	Assigned	Assigned	Assigned	No
T_aestivum_b60	13432	C	G	C	C	G	C	C	Assigned	Assigned	Assigned	No
T_aestivum_b60	13503	G	A	G	G	A	G	G	Assigned	Assigned	Assigned	No
T_aestivum_b60	13505	G	G	G	A	G	G	A	Assigned	Assigned	Assigned	No
T_aestivum_b60	13558	C	T	C	T	T	C	T	Assigned	Assigned	Assigned	No
T_aestivum_b60	13643	G	G	G	T	G	G	T	Assigned	Assigned	Assigned	No
T_aestivum_b60	13667	G	A	G	G	A	G	G	Assigned	Assigned	Assigned	No
T_aestivum_b60	13670	A	G	G	A	G	G	A	Assigned	Assigned	Assigned	No
T_aestivum_b60	13709	G	A	G	G	A	G	G	Assigned	Assigned	Assigned	No
T_aestivum_b60	13769	C	T	C	C	T	C	C	Assigned	Assigned	Assigned	No
T_aestivum_b60	13832	A	G	A	A	G	A	A	Assigned	Assigned	Assigned	No
T_aestivum_b60	13838	T	T	T	T	A	T	T	Assigned	Assigned	Assigned	No
T_aestivum_b60	13907	A	G	A	A	G	A	A	Assigned	Assigned	Assigned	No
T_aestivum_b60	13943	A	G	G	A	G	G	A	Assigned	Assigned	Assigned	No
T_aestivum_b60	13979	C	T	T	C	T	T	C	Assigned	Assigned	Assigned	No
T_aestivum_b60	13985	G	A	G	G	A	G	G	Assigned	Assigned	Assigned	No
T_aestivum_b60	14000	T	C	C	T	C	C	T	Assigned	Assigned	Assigned	No
T_aestivum_b60	14045	G	C	G	G	C	G	G	Assigned	Assigned	Assigned	No
T_aestivum_b60	14060	G	A	A	A	A	G	A	Assigned	Assigned	Assigned	No
T_aestivum_b60	14071	C	T	C	C	T	C	C	Assigned	Assigned	Assigned	No
T_aestivum_b60	14082	T	T	T	C	T	T	C	Assigned	Assigned	Assigned	No
T_aestivum_b60	14135	A	A	G	A	A	G	A	Assigned	Assigned	Assigned	No
T_aestivum_b60	14141	G	G	A	A	G	A	A	Assigned	Assigned	Assigned	No
T_aestivum_b60	14171	G	G	A	G	G	A	G	Assigned	Assigned	Assigned	No
T_aestivum_b60	14270	T	A	T	T	A	T	T	Assigned	Assigned	Assigned	No
T_aestivum_b60	14443	T	T	C	T	T	C	T	Assigned	Assigned	Assigned	No
T_aestivum_b60	16221	T	T	0	0	T	A		Assigned	Assigned	Low Coverage	No
T_aestivum_b60	16222	G	T	0	0	T	A		Assigned	Assigned	Low Coverage	No
T_aestivum_b60	16234	A	A	0	0	A	A		Assigned	Assigned	Low Coverage	No
T_aestivum_b60	16835	C	G	G	*				Unassigned	Unassigned	Ambiguous Diploid	Yes
T_aestivum_b60	21090	C	0	T	C		T	C	Low Coverage	Assigned	Assigned	No
T_aestivum_b60	21108	C	0	A	C		A	C	Low Coverage	Assigned	Assigned	No
T_aestivum_b60	21124	C	0	0	C		A	C	Low Coverage	Assigned	Assigned	No
T_aestivum_b60	21149	A	0	0	A		T	A	Low Coverage	Assigned	Assigned	No
T_aestivum_b60	21177	C	0	T	C		T	C	Low Coverage	Assigned	Assigned	No
T_aestivum_b60	21204	C	0	T	C		T	C	Low Coverage	Assigned	Assigned	No
T_aestivum_b60	21262	G	<	A	G			G	Low Coverage	Unassigned	Assigned	No
T_aestivum_b60	21476	C	C	C	C	C	G	C	Assigned	Assigned	Assigned	No
T_aestivum_b60	21480	C	A	A	C	A	A	C	Assigned	Assigned	Assigned	No
T_aestivum_b60	21494	A	G	A	A	G	A	A	Assigned	Assigned	Assigned	No
T_aestivum_b60	21560	G	C	*	G	C	C	G	Assigned	Assigned	Assigned	No
T_aestivum_b60	21689	A	A	A	A	A	G	A	Assigned	Assigned	Assigned	No
T_aestivum_b60	21731	T	C	T	T	C	T	T	Assigned	Assigned	Assigned	No
T_aestivum_b60	21830	A	G	G	A	G	G	A	Assigned	Assigned	Assigned	No
T_aestivum_b60	21848	C	T	T	C	T	T	C	Assigned	Assigned	Assigned	No
T_aestivum_b60	21926	A	G	G	A	G	G	A	Assigned	Assigned	Assigned	No
T_aestivum_b60	22844	C	C	<	G	C	C	G	Assigned	Assigned	Assigned	No
T_aestivum_b60	22898	G	G	C	C	G	C	C	Assigned	Assigned	Assigned	No
T_aestivum_b60	22932	C	C	C	T	C	C	T	Assigned	Assigned	Assigned	No
T_aestivum_b60	23022	C	0	0	0				Low Coverage	Low Coverage	Low Coverage	Yes
T_aestivum_b60	23108	A	A	A	A	A	G	A	Assigned	Assigned	Assigned	No
T_aestivum_b60	23124	T	T	C	C	T	C	C	Assigned	Assigned	Assigned	No
T_aestivum_b60	23149	C	C	C	C	C	A	C	Assigned	Assigned	Assigned	No
T_aestivum_b60	23157	G	G	A	G	G	A	G	Assigned	Assigned	Assigned	No
T_aestivum_b60	23262	T	C	C	C	C	T	C	Assigned	Assigned	Assigned	No
T_aestivum_b60	23328	G	G	A	A	G	A	A	Assigned	Assigned	Assigned	No
T_aestivum_b60	26913	G	G	0	G	G			Assigned	Low Coverage	Unassigned	No
T_aestivum_b60	26923	C	G	0	C	G			Assigned	Low Coverage	Unassigned	No
T_aestivum_b60	26927	C	G	0	C	G			Assigned	Low Coverage	Unassigned	No
T_aestivum_b60	27194	T	0	0	T				Low Coverage	Low Coverage	Unassigned	Yes
T_aestivum_b60	31074	G	G	G	C	G	G	C	Assigned	Assigned	Assigned	No
T_aestivum_b60	31077	C	C	C	C	C	T	C	Assigned	Assigned	Assigned	No
T_aestivum_b60	31092	C	C	G	G	C	G	G	Assigned	Assigned	Assigned	No
T_aestivum_b60	31116	T	C	C	C	C	T	C	Assigned	Assigned	Assigned	No
T_aestivum_b60	31227	A	A	T	T	A	T	T	Assigned	Assigned	Assigned	No
T_aestivum_b60	31252	C	C	T	T	C	T	T	Assigned	Assigned	Assigned	No
T_aestivum_b60	31260	T	T	T	C	T	T	C	Assigned	Assigned	Assigned	No
T_aestivum_b60	31281	T	T	C	T	T	C	T	Assigned	Assigned	Assigned	No
T_aestivum_b60	31293	T	C	T	T	C	T	T	Assigned	Assigned	Assigned	No
T_aestivum_b60	31306	A	0	A	*	A	A	T	Assigned	Assigned	Assigned	No
T_aestivum_b60	31324	T	C	*	C	C		C	Assigned	Ambiguous Diploid	Assigned	No
T_aestivum_b60	31327	G	A	*	G	A		G	Assigned	Ambiguous Diploid	Assigned	No
T_aestivum_b60	31357	T	T	T	T	T	C	T	Assigned	Assigned	Assigned	No
T_aestivum_b60	31381	G	A	A	G	A	A	G	Assigned	Assigned	Assigned	No
T_aestivum_b60	31399	C	T	C	C	T	C	C	Assigned	Assigned	Assigned	No
T_aestivum_b60	31405	T	T	C	T	T	C	T	Assigned	Assigned	Assigned	No
T_aestivum_b60	31477	A	A	T	A	A	T	A	Assigned	Assigned	Assigned	No
T_aestivum_b60	31482	A	A	A	G	A	A	G	Assigned	Assigned	Assigned	No
T_aestivum_b60	31483	C	T	C	C	T	C	C	Assigned	Assigned	Assigned	No
T_aestivum_b60	31518	G	G	A	G	G	A	G	Assigned	Assigned	Assigned	No
T_aestivum_b60	31519	C	C	A	C	C	A	C	Assigned	Assigned	Assigned	No
T_aestivum_b60	31534	C	T	C	C	T	C	C	Assigned	Assigned	Assigned	No
T_aestivum_b60	31573	A	G	A	A	G	A	A	Assigned	Assigned	Assigned	No
T_aestivum_b60	31666	C	C	C	C	C	T	C	Assigned	Assigned	Assigned	No
T_aestivum_b60	31738	G	A	G	G	A	G	G	Assigned	Assigned	Assigned	No
T_aestivum_b60	31822	C	C	C	T	C	C	T	Assigned	Assigned	Assigned	No
T_aestivum_b60	31870	T	G	T	T	G	T	T	Assigned	Assigned	Assigned	No
T_aestivum_b60	31876	A	A	A	T	A	A	T	Assigned	Assigned	Assigned	No
T_aestivum_b60	31926	G	A	G	G	A	G	G	Assigned	Assigned	Assigned	No
T_aestivum_b60	31978	T	C	T	T	C	T	T	Assigned	Assigned	Assigned	No
T_aestivum_b60	32026	C	C	T	C	C	T	C	Assigned	Assigned	Assigned	No
T_aestivum_b60	32035	T	T	T	T	T	C	T	Assigned	Assigned	Assigned	No
T_aestivum_b60	32047	T	C	C	T	C	C	T	Assigned	Assigned	Assigned	No
T_aestivum_b60	32074	A	C	T	A	C	T	A	Assigned	Assigned	Assigned	No
T_aestivum_b60	32150	A	A	C	A	A	C	A	Assigned	Assigned	Assigned	No
T_aestivum_b60	32425	A	0	0	<	C		C	Assigned	Low Coverage	Assigned	No
T_aestivum_b60	32736	T	T	0	C	T		C	Assigned	Low Coverage	Assigned	No
T_aestivum_b60	32742	A	G	0	A	G		A	Assigned	Low Coverage	Assigned	No
T_aestivum_b60	32808	T	C	0	T	C		T	Assigned	Low Coverage	Assigned	No
T_aestivum_b60	32859	C	T	0	C	T		C	Assigned	Low Coverage	Assigned	No
T_aestivum_b60	33300	T	0	C	T		C	T	Low Coverage	Assigned	Assigned	No
T_aestivum_b60	33445	C	T	T	C	T	T	C	Assigned	Assigned	Assigned	No
T_aestivum_b60	33538	G	A	A	A	A	G	A	Assigned	Assigned	Assigned	No
T_aestivum_b60	35344	G	G	G	*	G	T	G	Assigned	Assigned	Assigned	No
T_aestivum_b60	35386	C	C	T	T	C	T	T	Assigned	Assigned	Assigned	No
T_aestivum_b60	35404	A	A	G	*	A	A	G	Assigned	Assigned	Assigned	No
T_aestivum_b60	35500	G	G	A	<	G	A	A	Assigned	Assigned	Assigned	No
T_aestivum_b60	35506	C	C	G	<	C	G		Assigned	Assigned	Low Coverage	No
T_aestivum_b60	35513	G	G	A	0	G	A	A	Assigned	Assigned	Assigned	No
T_aestivum_b60	35584	A	A	G	A	A	G	A	Assigned	Assigned	Assigned	No
T_aestivum_b60	35615	T	T	C	T	T	C	T	Assigned	Assigned	Assigned	No
T_aestivum_b60	35653	C	C	C	C	C	T	C	Assigned	Assigned	Assigned	No
T_aestivum_b60	35722	G	A	A	A	G	A	A	Assigned	Assigned	Assigned	No
T_aestivum_b60	35746	C	C	T	T	C	T	T	Assigned	Assigned	Assigned	No
T_aestivum_b60	35816	G	G	A	A	G	A	A	Assigned	Assigned	Assigned	No
T_aestivum_b60	35821	T	T	C	C	T	C	C	Assigned	Assigned	Assigned	No
T_aestivum_b60	35864	T	T	C	C	T	T	C	Assigned	Assigned	Assigned	No
T_aestivum_b60	35887	T	C	C	C	C	T	C	Assigned	Assigned	Assigned	No
T_aestivum_b60	35911	A	T	A	A	T	A	A	Assigned	Assigned	Assigned	No
T_aestivum_b60	35962	T	C	T	T	C	T	T	Assigned	Assigned	Assigned	No
T_aestivum_b60	36046	C	G	C	G	G	C	G	Assigned	Assigned	Assigned	No
T_aestivum_b60	36049	C	T	C	0	T	C	T	Assigned	Assigned	Assigned	No
T_aestivum_b60	36124	T	T	C	0	T	T	C	Assigned	Assigned	Assigned	No
T_aestivum_b60	36151	T	T	T	0	T	T	C	Assigned	Assigned	Assigned	No
T_aestivum_b60	36169	G	A	0	0	A	G	G	Assigned	Assigned	Assigned	No
T_aestivum_b60	36178	G	0	0	0	A	G	G	Assigned	Assigned	Assigned	No
T_aestivum_b60	36199	T	0	0	0	C	T	C	Assigned	Assigned	Assigned	No
T_aestivum_b60	36235	T	<	T	0	C	T	C	Assigned	Assigned	Assigned	No
T_aestivum_b60	36295	C	T	C	T	T	C	T	Assigned	Assigned	Assigned	No
T_aestivum_b60	36301	T	C	C	C	C	T	C	Assigned	Assigned	Assigned	No
T_aestivum_b60	36319	T	C	C	C	C	T	C	Assigned	Assigned	Assigned	No
T_aestivum_b60	36325	T	C	T	T	C	T	T	Assigned	Assigned	Assigned	No
T_aestivum_b60	36346	T	T	T	C	T	T	C	Assigned	Assigned	Assigned	No
T_aestivum_b60	36718	A	A	A	A	A	G	A	Assigned	Assigned	Assigned	No
T_aestivum_b60	36781	A	G	G	G	G	A	G	Assigned	Assigned	Assigned	No
T_aestivum_b60	36799	C	T	T	T	T	C	T	Assigned	Assigned	Assigned	No
T_aestivum_b60	36820	T	A	T	T	A	T	A	Assigned	Assigned	Assigned	No
T_aestivum_b60	36856	C	C	C	T	C	C	T	Assigned	Assigned	Assigned	No
T_aestivum_b60	37012	G	G	G	<	G	G	C	Assigned	Assigned	Assigned	No
T_aestivum_b60	37013	C	A	C	<	A	C	A	Assigned	Assigned	Assigned	No
T_aestivum_b60	37018	T	T	T	<	T	T	C	Assigned	Assigned	Assigned	No
T_aestivum_b60	37072	T	T	T	<	T	T		Assigned	Assigned	Low Coverage	No
T_aestivum_b60	37094	C	A	C	<	A	C	A	Assigned	Assigned	Assigned	No
T_aestivum_b60	37184	C	T	C	T	T	C	T	Assigned	Assigned	Assigned	No
T_aestivum_b60	37222	T	C	C	C	C	T	C	Assigned	Assigned	Assigned	No
T_aestivum_b60	37255	C	C	C	G	C	C	G	Assigned	Assigned	Assigned	No
T_aestivum_b60	37409	A	<	<	<	G	A	G	Assigned	Assigned	Assigned	No
T_aestivum_b60	37424	A	G	0	<	C	A	C	Assigned	Assigned	Assigned	No
T_aestivum_b60	37427	G	<	0	<	C	G	C	Assigned	Assigned	Assigned	No
T_aestivum_b60	37439	A	<	0	<	C	A	C	Assigned	Assigned	Assigned	No
T_aestivum_b60	37557	T	T	T	0	T	T		Assigned	Assigned	Low Coverage	No
T_aestivum_b60	38061	C	0	A	A	A	C	A	Assigned	Assigned	Assigned	No
T_aestivum_b60	38068	G	T	G	G	T	G	G	Assigned	Assigned	Assigned	No
T_aestivum_b60	38164	G	A	A	A	A	G	A	Assigned	Assigned	Assigned	No
T_aestivum_b60	38197	C	A	C	C	A	C	C	Assigned	Assigned	Assigned	No
T_aestivum_b60	38317	A	G	G	G	G	A	G	Assigned	Assigned	Assigned	No
T_aestivum_b60	38329	C	T	C	C	T	C	C	Assigned	Assigned	Assigned	No
T_aestivum_b60	38356	T	C	C	C	C	T	C	Assigned	Assigned	Assigned	No
T_aestivum_b60	38368	A	C	C	C	C	A	C	Assigned	Assigned	Assigned	No
T_aestivum_b60	38407	T	T	T	C	T	T	C	Assigned	Assigned	Assigned	No
T_aestivum_b60	38500	C	T	*	T	T	C	T	Assigned	Assigned	Assigned	No
T_aestivum_b60	38602	C	T	T	T	T	C	T	Assigned	Assigned	Assigned	No
T_aestivum_b60	39066	A	0	0	0				Low Coverage	Low Coverage	Low Coverage	Yes
T_aestivum_b60	39329	C	T	T	T	T	C	T	Assigned	Assigned	Assigned	No
T_aestivum_b60	39439	C	C	C	T	C	C	T	Assigned	Assigned	Assigned	No
T_aestivum_b60	39449	T	C	T	T	C	T	T	Assigned	Assigned	Assigned	No
T_aestivum_b60	39455	T	T	T	T	C	T	T	Assigned	Assigned	Assigned	No
T_aestivum_b60	39562	C	T	C	C	T	C	C	Assigned	Assigned	Assigned	No
T_aestivum_b60	39600	G	A	A	A	A	G	A	Assigned	Assigned	Assigned	No
T_aestivum_b60	39632	C	T	C	C	T	C	C	Assigned	Assigned	Assigned	No
T_aestivum_b60	39665	T	T	T	C	T	T	C	Assigned	Assigned	Assigned	No
T_aestivum_b60	39702	A	A	A	A	T	A	A	Assigned	Assigned	Assigned	No
T_aestivum_b60	39709	G	G	G	C	G	G	C	Assigned	Assigned	Assigned	No
T_aestivum_b60	39710	T	C	C	C	C	T	C	Assigned	Assigned	Assigned	No
T_aestivum_b60	39725	C	A	A	A	A	C	A	Assigned	Assigned	Assigned	No
T_aestivum_b60	39729	T	G	T	T	G	T	T	Assigned	Assigned	Assigned	No
T_aestivum_b60	39797	C	C	C	T	C	C	T	Assigned	Assigned	Assigned	No
T_aestivum_b60	39825	G	A	A	A	A	G	A	Assigned	Assigned	Assigned	No
T_aestivum_b60	39897	C	G	G	G	G	C	G	Assigned	Assigned	Assigned	No
T_aestivum_b60	39935	T	G	G	G	G	T	G	Assigned	Assigned	Assigned	No
T_aestivum_b60	39973	C	G	C	C	G	C	C	Assigned	Assigned	Assigned	No
T_aestivum_b60	39978	C	G	G	G	G	C	G	Assigned	Assigned	Assigned	No
T_aestivum_b60	39994	A	A	A	G	A	A	G	Assigned	Assigned	Assigned	No
T_aestivum_b60	40029	G	G	G	A	G	G	A	Assigned	Assigned	Assigned	No
T_aestivum_b60	40121	C	T	*	C	T	C	C	Assigned	Assigned	Assigned	No
T_aestivum_b60	40775	G	0	0	<				Low Coverage	Low Coverage	Low Coverage	Yes
T_aestivum_b60	42255	C	T	C	C	T	C	C	Assigned	Assigned	Assigned	No
T_aestivum_b60	42261	C	A	C	C	A	A	C	Assigned	Assigned	Assigned	No
T_aestivum_b60	42310	C	<	C	G	G	C	G	Assigned	Assigned	Assigned	No
T_aestivum_b60	42316	T	C	T	C	C	T	C	Assigned	Assigned	Assigned	No
T_aestivum_b60	42372	C	0	C	G	G	C	G	Assigned	Assigned	Assigned	No
T_aestivum_b60	42390	C	T	C	T	T	C	T	Assigned	Assigned	Assigned	No
T_aestivum_b60	42549	G	A	G	A	A	G	A	Assigned	Assigned	Assigned	No
T_aestivum_b60	42567	G	G	G	C	G	G	C	Assigned	Assigned	Assigned	No
T_aestivum_b60	42681	G	C	G	G	C	G	G	Assigned	Assigned	Assigned	No
T_aestivum_b60	42687	C	G	G	G	G	C	G	Assigned	Assigned	Assigned	No
T_aestivum_b60	42816	C	C	C	G	C	C	G	Assigned	Assigned	Assigned	No
T_aestivum_b60	42840	A	T	A	A	T	A	A	Assigned	Assigned	Assigned	No
T_aestivum_b60	42906	A	G	G	G	G	A	G	Assigned	Assigned	Assigned	No
T_aestivum_b60	43058	G	A	G	A	A	G	A	Assigned	Assigned	Assigned	No
T_aestivum_b60	43138	T	0	T	C	C	T	C	Assigned	Assigned	Assigned	No
T_aestivum_b60	43239	A	A	A	G	G	A	G	Assigned	Assigned	Assigned	No
T_aestivum_b60	43248	C	T	C	T	T	C	T	Assigned	Assigned	Assigned	No
T_aestivum_b60	43334	T	T	T	C	C	T	C	Assigned	Assigned	Assigned	No
T_aestivum_b60	43337	A	C	A	C	C	A	C	Assigned	Assigned	Assigned	No
T_aestivum_b60	43363	N	0	<	0				Low Coverage	Low Coverage	Low Coverage	Yes
T_aestivum_b60	43640	C	A	C	A	A	C	A	Assigned	Assigned	Assigned	No
T_aestivum_b60	43775	A	G	A	G	G	A	G	Assigned	Assigned	Assigned	No
T_aestivum_b60	43891	G	C	*	C	C	G	C	Assigned	Assigned	Assigned	No
T_aestivum_b60	43931	T	T	T	G	G	T	G	Assigned	Assigned	Assigned	No
T_aestivum_b60	44005	C	G	*	G	G	C	G	Assigned	Assigned	Assigned	No
T_aestivum_b60	44008	A	T	*	T	T	A	T	Assigned	Assigned	Assigned	No
T_aestivum_b60	44051	T	G	G	G	G	T	G	Assigned	Assigned	Assigned	No
T_aestivum_b60	44146	C	C	C	G	C	C	G	Assigned	Assigned	Assigned	No
T_aestivum_b60	44153	G	A	G	A	A	G	A	Assigned	Assigned	Assigned	No
T_aestivum_b60	44164	A	G	A	A	G	A	A	Assigned	Assigned	Assigned	No
T_aestivum_b60	44200	G	C	G	C	C	G	C	Assigned	Assigned	Assigned	No
T_aestivum_b60	44203	T	C	C	C	C	T	C	Assigned	Assigned	Assigned	No
T_aestivum_b60	44215	C	G	0	G	G	C	G	Assigned	Assigned	Assigned	No
T_aestivum_b60	44321	A	A	A	T	A	A	T	Assigned	Assigned	Assigned	No
T_aestivum_b60	44359	T	C	C	C	C	T	C	Assigned	Assigned	Assigned	No
T_aestivum_b60	44380	G	G	G	C	G	G	C	Assigned	Assigned	Assigned	No
T_aestivum_b60	44816	A	A	0	0	A			Assigned	Low Coverage	Low Coverage	No
T_aestivum_b60	45087	G	0	0	G			G	Low Coverage	Low Coverage	Assigned	No
T_aestivum_b60	45352	C	T	T	C	T	T	C	Assigned	Assigned	Assigned	No
T_aestivum_b60	45377	C	T	0	C	T	T	C	Assigned	Assigned	Assigned	No
T_aestivum_b60	45383	C	C	T	C	T	T	C	Assigned	Assigned	Assigned	No
T_aestivum_b60	45629	C	T	T	C	T	T	C	Assigned	Assigned	Assigned	No
T_aestivum_b60	45648	C	T	T	C	T	T	C	Assigned	Assigned	Assigned	No
T_aestivum_b60	45677	C	T	T	C	T	C	C	Assigned	Assigned	Assigned	No
T_aestivum_b60	45686	A	A	A	A	A	T	A	Assigned	Assigned	Assigned	No
T_aestivum_b60	45833	A	G	A	A	G	G	A	Assigned	Assigned	Assigned	No
T_aestivum_b60	45926	G	C	C	G	C	C	G	Assigned	Assigned	Assigned	No
T_aestivum_b60	45968	C	C	T	C	C	T	C	Assigned	Assigned	Assigned	No
T_aestivum_b60	45983	C	T	T	C	T	T	C	Assigned	Assigned	Assigned	No
T_aestivum_b60	45995	G	G	G	G	G	A	G	Assigned	Assigned	Assigned	No
T_aestivum_b60	46046	T	T	A	T	T	A	T	Assigned	Assigned	Assigned	No
T_aestivum_b60	46065	C	C	C	C	C	T	C	Assigned	Assigned	Assigned	No
T_aestivum_b60	46094	C	T	C	C	T	C	C	Assigned	Assigned	Assigned	No
T_aestivum_b60	46100	C	T	C	C	T	C	C	Assigned	Assigned	Assigned	No
T_aestivum_b60	46127	T	T	T	T	C	T	T	Assigned	Assigned	Assigned	No
T_aestivum_b60	46154	C	T	C	C	T	C	C	Assigned	Assigned	Assigned	No
T_aestivum_b60	46268	T	C	T	T	C	T	T	Assigned	Assigned	Assigned	No
T_aestivum_b60	46313	C	T	0	C	T	C	C	Assigned	Assigned	Assigned	No
T_aestivum_b60	46316	C	T	0	C	T	C	C	Assigned	Assigned	Assigned	No
T_aestivum_b60	46331	A	G	0	A	G	A	A	Assigned	Assigned	Assigned	No
T_aestivum_b60	46344	G	G	0	G	A	G	G	Assigned	Assigned	Assigned	No
T_aestivum_b60	46442	T	G	0	T	G	T	T	Assigned	Assigned	Assigned	No
T_aestivum_b60	46582	A	A	0	A	A	G	G	Assigned	Assigned	Assigned	No
T_aestivum_b60	46771	C	0	0	C		G		Low Coverage	Assigned	Unassigned	No
T_aestivum_b60	48369	C	0	0	<				Low Coverage	Low Coverage	Low Coverage	Yes
T_aestivum_b60	48382	G	0	0	<				Low Coverage	Low Coverage	Low Coverage	Yes
T_aestivum_b60	48690	G	0	G	0		G		Low Coverage	Assigned	Low Coverage	No
T_aestivum_b60	48837	C	0	C	<				Low Coverage	Unassigned	Low Coverage	Yes
T_aestivum_b60	48868	T	0	T	<				Low Coverage	Unassigned	Low Coverage	Yes
T_aestivum_b60	48906	T	0	T	<				Low Coverage	Unassigned	Low Coverage	Yes
T_aestivum_b60	48910	A	0	A	<				Low Coverage	Unassigned	Low Coverage	Yes
T_aestivum_b60	48937	G	0	G	<				Low Coverage	Unassigned	Low Coverage	Yes
T_aestivum_b60	49029	T	<	T	0				Low Coverage	Unassigned	Low Coverage	Yes
T_aestivum_b60	49350	C	0	G	0				Low Coverage	Unassigned	Low Coverage	Yes
T_aestivum_b60	49434	C	0	C	0				Low Coverage	Unassigned	Low Coverage	Yes
T_aestivum_b60	49551	G	<	G	0				Low Coverage	Unassigned	Low Coverage	Yes
T_aestivum_b60	49562	T	<	G	0				Low Coverage	Unassigned	Low Coverage	Yes
T_aestivum_b60	49608	G	<	G	<				Low Coverage	Unassigned	Low Coverage	Yes
T_aestivum_b60	49629	G	<	G	<				Low Coverage	Unassigned	Low Coverage	Yes
T_aestivum_b60	50488	G	G	G	G	G	A	G	Assigned	Assigned	Assigned	No
T_aestivum_b60	50534	C	T	T	C	T	T	C	Assigned	Assigned	Assigned	No
T_aestivum_b60	50548	A	A	A	A	A	G	A	Assigned	Assigned	Assigned	No
T_aestivum_b60	50557	G	G	G	G	G	A	G	Assigned	Assigned	Assigned	No
T_aestivum_b60	50623	C	C	C	C	C	A	C	Assigned	Assigned	Assigned	No
T_aestivum_b60	50707	A	T	A	A	T	A	A	Assigned	Assigned	Assigned	No
T_aestivum_b60	50791	G	G	G	G	G	A	G	Assigned	Assigned	Assigned	No
T_aestivum_b60	50863	C	T	C	C	T	C	C	Assigned	Assigned	Assigned	No
T_aestivum_b60	50874	T	T	T	T	C	T	T	Assigned	Assigned	Assigned	No
T_aestivum_b60	51412	G	A	G	G	A	A	G	Assigned	Assigned	Assigned	No
T_aestivum_b60	51451	C	C	T	A	C		A	Assigned	Unassigned	Assigned	No
T_aestivum_b60	51508	T	T	T	C	T	T	C	Assigned	Assigned	Assigned	No
T_aestivum_b60	52011	A	C	A	A	C	A	A	Assigned	Assigned	Assigned	No
T_aestivum_b60	52030	T	T	T	C	T	T	C	Assigned	Assigned	Assigned	No
T_aestivum_b60	52042	C	C	C	T	C	C	T	Assigned	Assigned	Assigned	No
T_aestivum_b60	52180	C	C	T	C	C	T	C	Assigned	Assigned	Assigned	No
T_aestivum_b60	52444	G	C	C	G	C	C	G	Assigned	Assigned	Assigned	No
T_aestivum_b60	52489	G	G	G	G	G	A	G	Assigned	Assigned	Assigned	No
T_aestivum_b60	52549	G	A	A	G	A	A	G	Assigned	Assigned	Assigned	No
T_aestivum_b60	53065	A	G	A	A	G	A	A	Assigned	Assigned	Assigned	No
T_aestivum_b60	53089	T	T	T	T	T	C	T	Assigned	Assigned	Assigned	No
T_aestivum_b60	53266	T	T	T	T	T	C	T	Assigned	Assigned	Assigned	No
T_aestivum_b60	53575	A	G	A	A	G	A	A	Assigned	Assigned	Assigned	No
T_aestivum_b60	53734	C	T	T	C	T	T	C	Assigned	Assigned	Assigned	No
T_aestivum_b60	53908	A	G	A	A	G	A	A	Assigned	Assigned	Assigned	No
T_aestivum_b60	53956	A	C	A	A	C	A	A	Assigned	Assigned	Assigned	No
T_aestivum_b60	54165	G	A	A	G	A	A	G	Assigned	Assigned	Assigned	No
T_aestivum_b60	54298	G	A	G	G	A	G	G	Assigned	Assigned	Assigned	No
T_aestivum_b60	54332	C	C	C	C	T	C	C	Assigned	Assigned	Assigned	No
T_aestivum_b60	54336	C	A	C	C	A	C	C	Assigned	Assigned	Assigned	No
T_aestivum_b60	54580	G	A	A	G	A	A	G	Assigned	Assigned	Assigned	No
T_aestivum_b60	54659	A	C	C	A	C	A	A	Assigned	Assigned	Assigned	No
T_aestivum_b60	54676	A	G	A	A	G	A	A	Assigned	Assigned	Assigned	No
T_aestivum_b60	54770	A	A	A	A	A	C	A	Assigned	Assigned	Assigned	No
T_aestivum_b60	54835	C	T	T	C	T	T	C	Assigned	Assigned	Assigned	No
T_aestivum_b60	54849	A	A	A	A	A	C	A	Assigned	Assigned	Assigned	No
T_aestivum_b60	54888	T	C	C	T	C	C	T	Assigned	Assigned	Assigned	No
T_aestivum_b60	55000	C	A	C	C	A	G	C	Assigned	Assigned	Assigned	No
T_aestivum_b60	55018	T	T	T	T	C	T	T	Assigned	Assigned	Assigned	No
T_aestivum_b60	55054	G	C	G	G	C	G	G	Assigned	Assigned	Assigned	No
T_aestivum_b60	55072	C	T	T	T	T	T	C	Assigned	Assigned	Assigned	No
T_aestivum_b60	55099	G	A	A	G	A	A	G	Assigned	Assigned	Assigned	No
T_aestivum_b60	55204	T	C	C	T	C	C	T	Assigned	Assigned	Assigned	No
T_aestivum_b60	55287	C	A	A	C	A	A	C	Assigned	Assigned	Assigned	No
T_aestivum_b60	55309	G	A	G	G	A	G	G	Assigned	Assigned	Assigned	No
T_aestivum_b60	55330	C	A	C	C	A	C	C	Assigned	Assigned	Assigned	No
T_aestivum_b60	55336	C	T	C	C	T	C	C	Assigned	Assigned	Assigned	No
T_aestivum_b60	55618	T	G	T	T	G	T	T	Assigned	Assigned	Assigned	No
T_aestivum_b60	55669	A	G	A	A	G	A	A	Assigned	Assigned	Assigned	No
T_aestivum_b60	55672	T	C	T	T	C	T	T	Assigned	Assigned	Assigned	No
T_aestivum_b60	55709	G	A	G	G	A	G	G	Assigned	Assigned	Assigned	No
T_aestivum_b60	55765	T	T	T	T	T	C	T	Assigned	Assigned	Assigned	No
T_aestivum_b60	55777	A	G	G	A	G	G	A	Assigned	Assigned	Assigned	No
T_aestivum_b60	55886	A	C	A	A	C	A	A	Assigned	Assigned	Assigned	No
T_aestivum_b60	55936	A	A	T	T	A	A	T	Assigned	Assigned	Assigned	No
T_aestivum_b60	55966	T	C	T	T	C	T	T	Assigned	Assigned	Assigned	No
T_aestivum_b60	55972	C	C	C	C	C	C	T	Assigned	Assigned	Assigned	No
T_aestivum_b60	55978	C	T	C	C	T	C	C	Assigned	Assigned	Assigned	No
T_aestivum_b60	56005	T	G	G	G	G	T	G	Assigned	Assigned	Assigned	No
T_aestivum_b60	56047	G	G	C	C	G	G	C	Assigned	Assigned	Assigned	No
T_aestivum_b60	56095	A	G	A	A	G	A	A	Assigned	Assigned	Assigned	No
T_aestivum_b60	56191	T	A	T	T	A	T	T	Assigned	Assigned	Assigned	No
T_aestivum_b60	56194	C	T	C	C	T	C	C	Assigned	Assigned	Assigned	No
T_aestivum_b60	56212	C	T	T	T	T	C	T	Assigned	Assigned	Assigned	No
T_aestivum_b60	56224	T	A	A	A	A	T	A	Assigned	Assigned	Assigned	No
T_aestivum_b60	56323	T	A	A	A	A	T	A	Assigned	Assigned	Assigned	No
T_aestivum_b60	56338	G	G	G	G	G	T	G	Assigned	Assigned	Assigned	No
T_aestivum_b60	56416	C	C	C	T	C	C	T	Assigned	Assigned	Assigned	No
T_aestivum_b60	56491	G	T	G	G	T	G	G	Assigned	Assigned	Assigned	No
T_aestivum_b60	56494	G	A	G	G	A	G	G	Assigned	Assigned	Assigned	No
T_aestivum_b60	56566	A	G	A	G	G	A	G	Assigned	Assigned	Assigned	No
T_aestivum_b60	56722	C	A	C	C	A	C	C	Assigned	Assigned	Assigned	No
T_aestivum_b60	56755	C	T	C	C	T	C	C	Assigned	Assigned	Assigned	No
T_aestivum_b60	56764	C	T	C	T	T	C	T	Assigned	Assigned	Assigned	No
T_aestivum_b60	56782	C	T	C	T	T	C	T	Assigned	Assigned	Assigned	No
T_aestivum_b60	56824	T	C	T	C	C	T	C	Assigned	Assigned	Assigned	No
T_aestivum_b60	56833	T	C	T	C	C	T	C	Assigned	Assigned	Assigned	No
T_aestivum_b60	56860	G	A	G	0	A	G	A	Assigned	Assigned	Assigned	No
T_aestivum_b60	56865	A	T	A	T	T	A	T	Assigned	Assigned	Assigned	No
T_aestivum_b60	56871	T	C	T	C	C	T	C	Assigned	Assigned	Assigned	No
T_aestivum_b60	56894	C	T	C	T	T	C	T	Assigned	Assigned	Assigned	No
T_aestivum_b60	56971	A	G	A	A	G	A	A	Assigned	Assigned	Assigned	No
T_aestivum_b60	56977	C	T	T	C	T	C	C	Assigned	Assigned	Assigned	No
T_aestivum_b60	57044	G	G	G	G	A	G	G	Assigned	Assigned	Assigned	No
T_aestivum_b60	57058	G	T	T	T	T	G	T	Assigned	Assigned	Assigned	No
T_aestivum_b60	57097	T	C	T	T	C	T	T	Assigned	Assigned	Assigned	No
T_aestivum_b60	57106	G	A	A	A	A	G	A	Assigned	Assigned	Assigned	No
T_aestivum_b60	57139	T	C	T	T	C	T	T	Assigned	Assigned	Assigned	No
T_aestivum_b60	57151	G	A	A	G	A	G	G	Assigned	Assigned	Assigned	No
T_aestivum_b60	57184	C	T	C	C	T	C	C	Assigned	Assigned	Assigned	No
T_aestivum_b60	57200	A	G	A	A	G	A	A	Assigned	Assigned	Assigned	No
T_aestivum_b60	57204	G	C	G	G	C	G	G	Assigned	Assigned	Assigned	No
T_aestivum_b60	57207	G	G	G	A	G	G	A	Assigned	Assigned	Assigned	No
T_aestivum_b60	57286	C	T	C	C	T	C	C	Assigned	Assigned	Assigned	No
T_aestivum_b60	57427	A	A	A	G	A	A	G	Assigned	Assigned	Assigned	No
T_aestivum_b60	62385	C	0	0	0				Low Coverage	Low Coverage	Low Coverage	Yes
T_aestivum_b60	63623	G	G	G	A	G	G	A	Assigned	Assigned	Assigned	No
T_aestivum_b60	63638	C	C	C	C	C	G	C	Assigned	Assigned	Assigned	No
T_aestivum_b60	63656	C	C	G	G	C	G	G	Assigned	Assigned	Assigned	No
T_aestivum_b60	63677	T	T	G	G	T	G	G	Assigned	Assigned	Assigned	No
T_aestivum_b60	63703	C	C	G	G	C	G	G	Assigned	Assigned	Assigned	No
T_aestivum_b60	63859	T	T	T	C	T	T	C	Assigned	Assigned	Assigned	No
T_aestivum_b60	63880	C	C	C	G	C	G	G	Assigned	Assigned	Assigned	No
T_aestivum_b60	63949	A	A	C	C	A	C	C	Assigned	Assigned	Assigned	No
T_aestivum_b60	63989	A	A	C	C	A	C	C	Assigned	Assigned	Assigned	No
T_aestivum_b60	64081	C	C	C	A	C	C	A	Assigned	Assigned	Assigned	No
T_aestivum_b60	64180	C	C	C	T	C	T	T	Assigned	Assigned	Assigned	No
T_aestivum_b60	64282	C	C	C	T	C	C	T	Assigned	Assigned	Assigned	No
T_aestivum_b60	64285	T	C	T	C	T	T	C	Assigned	Assigned	Assigned	No
T_aestivum_b60	64364	C	C	T	C	C	T	C	Assigned	Assigned	Assigned	No
T_aestivum_b60	64390	A	A	G	A	A	G	A	Assigned	Assigned	Assigned	No
T_aestivum_b60	64432	T	T	C	C	T	C	C	Assigned	Assigned	Assigned	No
T_aestivum_b60	64447	C	C	C	C	C	T	C	Assigned	Assigned	Assigned	No
T_aestivum_b60	64462	C	C	C	T	C	C	T	Assigned	Assigned	Assigned	No
T_aestivum_b60	64519	A	A	A	A	A	T	A	Assigned	Assigned	Assigned	No
T_aestivum_b60	64528	G	G	A	A	G	A	A	Assigned	Assigned	Assigned	No
T_aestivum_b60	64561	C	C	T	T	C	T	T	Assigned	Assigned	Assigned	No
T_aestivum_b60	64697	C	C	C	C	C	G	C	Assigned	Assigned	Assigned	No
T_aestivum_b60	64727	C	C	C	C	C	A	C	Assigned	Assigned	Assigned	No
T_aestivum_b60	64792	C	C	C	A	C	C	A	Assigned	Assigned	Assigned	No
T_aestivum_b60	64807	T	T	T	T	T	C	T	Assigned	Assigned	Assigned	No
T_aestivum_b60	64822	T	T	T	C	T	T	C	Assigned	Assigned	Assigned	No
T_aestivum_b60	64828	A	A	C	C	A	C	C	Assigned	Assigned	Assigned	No
T_aestivum_b60	64855	C	C	C	C	C	A	C	Assigned	Assigned	Assigned	No
T_aestivum_b60	64900	C	C	C	C	C	T	C	Assigned	Assigned	Assigned	No
T_aestivum_b60	64930	G	G	C	G	G	A	G	Assigned	Assigned	Assigned	No
T_aestivum_b60	64959	A	A	A	G	A	A	G	Assigned	Assigned	Assigned	No
T_aestivum_b60	64961	A	A	A	A	A	T	A	Assigned	Assigned	Assigned	No
T_aestivum_b60	64970	T	T	T	C	T	T	C	Assigned	Assigned	Assigned	No
T_aestivum_b60	64996	A	A	A	A	A	G	A	Assigned	Assigned	Assigned	No
T_aestivum_b60	65021	T	T	A	A	T	A	A	Assigned	Assigned	Assigned	No
T_aestivum_b60	65024	T	T	C	C	T	C	C	Assigned	Assigned	Assigned	No
T_aestivum_b60	65039	C	C	C	C	C	G	C	Assigned	Assigned	Assigned	No
T_aestivum_b60	65076	G	G	A	A	G	A	A	Assigned	Assigned	Assigned	No
T_aestivum_b60	65079	C	C	T	T	C	T	T	Assigned	Assigned	Assigned	No
T_aestivum_b60	65142	G	G	*	G	G	C	G	Assigned	Assigned	Assigned	No
T_aestivum_b60	65223	A	A	G	G	A	G	A	Assigned	Assigned	Assigned	No
T_aestivum_b60	67515	G	G	G	C	G	G	C	Assigned	Assigned	Assigned	No
T_aestivum_b60	67530	C	C	C	A	C	C	A	Assigned	Assigned	Assigned	No
T_aestivum_b60	67545	C	C	C	T	C	C	T	Assigned	Assigned	Assigned	No
T_aestivum_b60	67593	T	C	C	C	C	T	C	Assigned	Assigned	Assigned	No
T_aestivum_b60	67629	T	C	C	C	C	T	C	Assigned	Assigned	Assigned	No
T_aestivum_b60	67647	T	C	C	C	C	T	C	Assigned	Assigned	Assigned	No
T_aestivum_b60	67659	G	G	G	A	G	G	A	Assigned	Assigned	Assigned	No
T_aestivum_b60	67710	G	C	G	G	C	G	G	Assigned	Assigned	Assigned	No
T_aestivum_b60	67791	G	T	C	C	C	G	C	Assigned	Assigned	Assigned	No
T_aestivum_b60	67794	C	C	C	T	C	C	T	Assigned	Assigned	Assigned	No
T_aestivum_b60	67873	C	G	G	G	G	C	G	Assigned	Assigned	Assigned	No
T_aestivum_b60	67921	T	C	T	T	C	T	T	Assigned	Assigned	Assigned	No
T_aestivum_b60	67974	T	C	C	C	C	T	C	Assigned	Assigned	Assigned	No
T_aestivum_b60	67986	G	T	C	G	T	G	T	Assigned	Assigned	Assigned	No
T_aestivum_b60	67992	A	G	A	G	G	A	G	Assigned	Assigned	Assigned	No
T_aestivum_b60	68016	T	C	T	C	C	T	C	Assigned	Assigned	Assigned	No
T_aestivum_b60	68019	C	T	C	T	T	C	T	Assigned	Assigned	Assigned	No
T_aestivum_b60	68079	A	T	T	T	T	A	T	Assigned	Assigned	Assigned	No
T_aestivum_b60	68085	G	T	<	T	T	G	T	Assigned	Assigned	Assigned	No
T_aestivum_b60	68088	A	T	T	A	T	A	T	Assigned	Assigned	Assigned	No
T_aestivum_b60	68104	T	C	C	C	C	T	C	Assigned	Assigned	Assigned	No
T_aestivum_b60	68119	T	C	C	T	C	T	T	Assigned	Assigned	Assigned	No
T_aestivum_b60	68133	C	T	C	C	T	C	C	Assigned	Assigned	Assigned	No
T_aestivum_b60	68178	G	C	G	G	C	G	G	Assigned	Assigned	Assigned	No
T_aestivum_b60	68204	C	T	T	T	T	C	T	Assigned	Assigned	Assigned	No
T_aestivum_b60	68220	A	T	A	A	T	A	A	Assigned	Assigned	Assigned	No
T_aestivum_b60	68304	T	T	C	C	T	T	C	Assigned	Assigned	Assigned	No
T_aestivum_b60	68310	G	G	G	A	G	G	A	Assigned	Assigned	Assigned	No
T_aestivum_b60	68316	C	T	C	T	T	C	T	Assigned	Assigned	Assigned	No
T_aestivum_b60	68322	A	G	A	G	G	A	G	Assigned	Assigned	Assigned	No
T_aestivum_b60	68331	T	C	C	C	C	T	C	Assigned	Assigned	Assigned	No
T_aestivum_b60	68436	T	T	T	C	T	T	C	Assigned	Assigned	Assigned	No
T_aestivum_b60	68472	A	T	T	T	T	A	T	Assigned	Assigned	Assigned	No
T_aestivum_b60	68498	G	G	G	C	G	G	C	Assigned	Assigned	Assigned	No
T_aestivum_b60	68541	A	G	A	A	G	A	A	Assigned	Assigned	Assigned	No
T_aestivum_b60	68562	G	A	G	G	A	G	G	Assigned	Assigned	Assigned	No
T_aestivum_b60	68604	C	T	C	C	T	C	C	Assigned	Assigned	Assigned	No
T_aestivum_b60	68631	C	T	C	C	T	C	C	Assigned	Assigned	Assigned	No
T_aestivum_b60	68634	T	C	T	T	C	T	T	Assigned	Assigned	Assigned	No
T_aestivum_b60	68652	T	T	T	C	T	T	C	Assigned	Assigned	Assigned	No
T_aestivum_b60	68694	C	T	C	T	T	C	T	Assigned	Assigned	Assigned	No
T_aestivum_b60	68725	T	T	C	C	T	T	C	Assigned	Assigned	Assigned	No
T_aestivum_b60	68754	A	A	A	G	A	A	G	Assigned	Assigned	Assigned	No
T_aestivum_b60	68847	C	T	C	T	T	C	T	Assigned	Assigned	Assigned	No
T_aestivum_b60	68907	G	A	A	A	A	G	A	Assigned	Assigned	Assigned	No
T_aestivum_b60	68922	G	T	T	T	T	G	T	Assigned	Assigned	Assigned	No
T_aestivum_b60	68925	T	C	T	T	C	T	T	Assigned	Assigned	Assigned	No
T_aestivum_b60	68958	A	G	A	G	G	A	G	Assigned	Assigned	Assigned	No
T_aestivum_b60	68988	A	G	A	G	G	A	G	Assigned	Assigned	Assigned	No
T_aestivum_b60	69006	A	G	A	G	G	A	G	Assigned	Assigned	Assigned	No
T_aestivum_b60	69014	T	C	T	C	C	T	C	Assigned	Assigned	Assigned	No
T_aestivum_b60	69036	T	C	T	C	C	T	C	Assigned	Assigned	Assigned	No
T_aestivum_b60	69051	T	T	T	C	T	T	C	Assigned	Assigned	Assigned	No
T_aestivum_b60	69072	C	T	C	T	T	C	T	Assigned	Assigned	Assigned	No
T_aestivum_b60	69093	C	T	C	T	T	C	T	Assigned	Assigned	Assigned	No
T_aestivum_b60	69141	C	A	C	G	A	C	G	Assigned	Assigned	Assigned	No
T_aestivum_b60	69147	T	C	T	T	C	T	T	Assigned	Assigned	Assigned	No
T_aestivum_b60	69162	T	C	T	T	C	T	T	Assigned	Assigned	Assigned	No
T_aestivum_b60	69174	A	G	A	A	G	A	A	Assigned	Assigned	Assigned	No
T_aestivum_b60	69213	A	C	A	A	C	A	A	Assigned	Assigned	Assigned	No
T_aestivum_b60	69220	G	G	G	G	A	G	G	Assigned	Assigned	Assigned	No
T_aestivum_b60	69257	G	C	C	C	C	G	C	Assigned	Assigned	Assigned	No
T_aestivum_b60	69291	G	A	A	A	A	G	A	Assigned	Assigned	Assigned	No
T_aestivum_b60	69339	T	T	T	C	T	T	C	Assigned	Assigned	Assigned	No
T_aestivum_b60	69348	C	C	C	T	C	C	T	Assigned	Assigned	Assigned	No
T_aestivum_b60	69375	G	A	A	A	A	G	A	Assigned	Assigned	Assigned	No
T_aestivum_b60	69378	C	T	C	<	T	C	T	Assigned	Assigned	Assigned	No
T_aestivum_b60	69390	T	C	T	C	C	T	C	Assigned	Assigned	Assigned	No
T_aestivum_b60	69393	C	T	C	T	T	C	T	Assigned	Assigned	Assigned	No
T_aestivum_b60	69417	C	C	C	T	C	C	T	Assigned	Assigned	Assigned	No
T_aestivum_b60	69426	A	G	A	A	G	A	A	Assigned	Assigned	Assigned	No
T_aestivum_b60	69509	T	C	T	C	C	T	C	Assigned	Assigned	Assigned	No
T_aestivum_b60	69515	A	A	A	G	A	A	G	Assigned	Assigned	Assigned	No
T_aestivum_b60	69523	A	G	A	G	G	A	G	Assigned	Assigned	Assigned	No
T_aestivum_b60	69524	G	A	G	A	A	G	A	Assigned	Assigned	Assigned	No
T_aestivum_b60	69564	C	T	C	T	T	C	T	Assigned	Assigned	Assigned	No
T_aestivum_b60	69768	T	C	T	C	C	T	C	Assigned	Assigned	Assigned	No
T_aestivum_b60	69900	C	G	C	G	G	C	G	Assigned	Assigned	Assigned	No
T_aestivum_b60	69950	A	G	A	A	G	A	G	Assigned	Assigned	Assigned	No
T_aestivum_b60	69974	G	C	G	<	C	G	C	Assigned	Assigned	Assigned	No
T_aestivum_b60	69981	T	C	T	T	C	T	C	Assigned	Assigned	Assigned	No
T_aestivum_b60	69990	T	A	T	A	A	T	A	Assigned	Assigned	Assigned	No
T_aestivum_b60	70002	C	T	C	T	T	C	T	Assigned	Assigned	Assigned	No
T_aestivum_b60	70029	G	A	G	A	A	G	A	Assigned	Assigned	Assigned	No
T_aestivum_b60	70073	C	T	C	C	T	C	C	Assigned	Assigned	Assigned	No
T_aestivum_b60	70074	A	G	A	A	G	A	A	Assigned	Assigned	Assigned	No
T_aestivum_b60	70107	C	T	C	T	T	C	T	Assigned	Assigned	Assigned	No
T_aestivum_b60	70161	C	T	C	T	T	C	T	Assigned	Assigned	Assigned	No
T_aestivum_b60	70209	T	T	T	C	T	T	C	Assigned	Assigned	Assigned	No
T_aestivum_b60	70221	G	G	G	C	G	G	C	Assigned	Assigned	Assigned	No
T_aestivum_b60	70230	C	C	C	A	C	C	A	Assigned	Assigned	Assigned	No
T_aestivum_b60	70257	C	G	C	G	G	C	G	Assigned	Assigned	Assigned	No
T_aestivum_b60	70272	A	G	A	A	G	A	A	Assigned	Assigned	Assigned	No
T_aestivum_b60	70293	T	C	T	C	C	T	C	Assigned	Assigned	Assigned	No
T_aestivum_b60	70407	G	A	A	G	A	G	G	Assigned	Assigned	Assigned	No
T_aestivum_b60	70428	T	G	T	T	G	T	T	Assigned	Assigned	Assigned	No
T_aestivum_b60	70524	A	A	A	G	A	A	G	Assigned	Assigned	Assigned	No
T_aestivum_b60	70536	C	T	T	T	T	C	T	Assigned	Assigned	Assigned	No
T_aestivum_b60	70539	T	G	G	G	G	T	G	Assigned	Assigned	Assigned	No
T_aestivum_b60	70545	T	C	C	C	C	T	C	Assigned	Assigned	Assigned	No
T_aestivum_b60	70614	C	T	T	T	T	C	T	Assigned	Assigned	Assigned	No
T_aestivum_b60	70638	C	T	T	T	T	C	T	Assigned	Assigned	Assigned	No
T_aestivum_b60	70653	T	0	C	C	C	T	C	Assigned	Assigned	Assigned	No
T_aestivum_b60	70671	T	C	C	C	C	T	C	Assigned	Assigned	Assigned	No
T_aestivum_b60	70683	C	A	A	A	A	C	A	Assigned	Assigned	Assigned	No
T_aestivum_b60	70779	A	A	T	T	A	A	T	Assigned	Assigned	Assigned	No
T_aestivum_b60	70818	A	T	T	T	T	A	T	Assigned	Assigned	Assigned	No
T_aestivum_b60	70848	T	T	T	G	T	T	G	Assigned	Assigned	Assigned	No
T_aestivum_b60	70858	C	T	T	T	T	C	T	Assigned	Assigned	Assigned	No
T_aestivum_b60	70888	C	T	T	T	T	C	T	Assigned	Assigned	Assigned	No
T_aestivum_b60	70893	G	G	G	C	G	G	C	Assigned	Assigned	Assigned	No
T_aestivum_b60	70958	A	A	A	T	A	A	T	Assigned	Assigned	Assigned	No
T_aestivum_b60	70968	T	T	T	C	T	T	C	Assigned	Assigned	Assigned	No
T_aestivum_b60	70981	T	<	G	G	G	T	G	Assigned	Assigned	Assigned	No
T_aestivum_b60	70996	T	C	T	C	C	T	C	Assigned	Assigned	Assigned	No
T_aestivum_b60	71970	A	T	T	T	T	A	T	Assigned	Assigned	Assigned	No
T_aestivum_b60	71985	C	T	T	T	T	C	T	Assigned	Assigned	Assigned	No
T_aestivum_b60	71991	C	T	T	T	T	C	T	Assigned	Assigned	Assigned	No
T_aestivum_b60	72000	G	A	A	A	A	G	A	Assigned	Assigned	Assigned	No
T_aestivum_b60	72063	T	C	A	C	C	T	C	Assigned	Assigned	Assigned	No
T_aestivum_b60	72068	T	C	C	C	C	T	C	Assigned	Assigned	Assigned	No
T_aestivum_b60	72090	A	G	G	G	G	A	G	Assigned	Assigned	Assigned	No
T_aestivum_b60	72122	A	G	G	G	G	A	G	Assigned	Assigned	Assigned	No
T_aestivum_b60	72171	C	T	T	T	T	C	T	Assigned	Assigned	Assigned	No
T_aestivum_b60	72174	T	C	C	C	C	T	C	Assigned	Assigned	Assigned	No
T_aestivum_b60	72222	G	G	G	A	G	G	A	Assigned	Assigned	Assigned	No
T_aestivum_b60	72231	A	C	A	A	C	A	A	Assigned	Assigned	Assigned	No
T_aestivum_b60	72292	T	G	G	T	G	T	T	Assigned	Assigned	Assigned	No
T_aestivum_b60	72339	T	T	T	C	T	T	C	Assigned	Assigned	Assigned	No
T_aestivum_b60	72375	C	C	C	T	C	C	T	Assigned	Assigned	Assigned	No
T_aestivum_b60	72447	G	A	A	A	A	G	A	Assigned	Assigned	Assigned	No
T_aestivum_b60	72450	A	A	A	G	A	A	G	Assigned	Assigned	Assigned	No
T_aestivum_b60	72477	T	T	T	C	T	T	C	Assigned	Assigned	Assigned	No
T_aestivum_b60	72504	G	A	A	A	A	G	A	Assigned	Assigned	Assigned	No
T_aestivum_b60	72623	G	C	G	C	C	G	C	Assigned	Assigned	Assigned	No
T_aestivum_b60	72626	C	T	C	T	T	C	T	Assigned	Assigned	Assigned	No
T_aestivum_b60	72652	T	C	T	T	C	T	T	Assigned	Assigned	Assigned	No
T_aestivum_b60	72697	C	T	C	C	T	C	C	Assigned	Assigned	Assigned	No
T_aestivum_b60	72706	G	T	T	G	T	G	G	Assigned	Assigned	Assigned	No
T_aestivum_b60	72745	G	G	G	A	G	G	A	Assigned	Assigned	Assigned	No
T_aestivum_b60	72821	G	G	G	G	A	G	G	Assigned	Assigned	Assigned	No
T_aestivum_b60	72831	A	G	G	G	G	A	G	Assigned	Assigned	Assigned	No
T_aestivum_b60	72838	T	C	C	C	C	T	C	Assigned	Assigned	Assigned	No
T_aestivum_b60	72863	C	T	0	T	T	C	T	Assigned	Assigned	Assigned	No
T_aestivum_b60	72882	A	A	G	G	A	A	G	Assigned	Assigned	Assigned	No
T_aestivum_b60	72916	A	G	G	G	G	A	G	Assigned	Assigned	Assigned	No
T_aestivum_b60	72951	C	0	0	0				Low Coverage	Low Coverage	Low Coverage	Yes
T_aestivum_b60	74617	G	G	G	G	G	T	G	Assigned	Assigned	Assigned	No
T_aestivum_b60	74623	G	G	G	A	G	G	A	Assigned	Assigned	Assigned	No
T_aestivum_b60	74656	T	T	G	G	T	G	G	Assigned	Assigned	Assigned	No
T_aestivum_b60	74806	T	T	C	C	T	C	C	Assigned	Assigned	Assigned	No
T_aestivum_b60	74854	A	G	G	G	A	G	G	Assigned	Assigned	Assigned	No
T_aestivum_b60	74855	C	C	A	A	C	A	A	Assigned	Assigned	Assigned	No
T_aestivum_b60	74914	A	A	T	A	A	T	A	Assigned	Assigned	Assigned	No
T_aestivum_b60	75043	C	C	T	C	C	T	C	Assigned	Assigned	Assigned	No
T_aestivum_b60	75094	G	G	C	G	G	C	G	Assigned	Assigned	Assigned	No
T_aestivum_b60	75133	G	G	G	G	G	A	G	Assigned	Assigned	Assigned	No
T_aestivum_b60	75139	C	C	C	T	C	C	T	Assigned	Assigned	Assigned	No
T_aestivum_b60	75169	C	C	A	C	C	A	C	Assigned	Assigned	Assigned	No
T_aestivum_b60	75184	C	C	T	C	C	T	C	Assigned	Assigned	Assigned	No
T_aestivum_b60	75199	T	T	A	T	T	A	T	Assigned	Assigned	Assigned	No
T_aestivum_b60	75250	G	G	A	G	G		G	Assigned	Unassigned	Assigned	No
T_aestivum_b60	75307	G	G	G	A	G	G	A	Assigned	Assigned	Assigned	No
T_aestivum_b60	75316	A	A	C	A	A		A	Assigned	Unassigned	Assigned	No
T_aestivum_b60	75328	T	T	C	C	T	C	C	Assigned	Assigned	Assigned	No
T_aestivum_b60	75428	A	A	C	A	A	C	A	Assigned	Assigned	Assigned	No
T_aestivum_b60	75478	G	G	A	G	G	A	G	Assigned	Assigned	Assigned	No
T_aestivum_b60	75487	T	T	C	T	T	C	T	Assigned	Assigned	Assigned	No
T_aestivum_b60	75490	G	G	A	A	G	A	A	Assigned	Assigned	Assigned	No
T_aestivum_b60	75517	G	G	A	G	G		G	Assigned	Unassigned	Assigned	No
T_aestivum_b60	75547	T	T	A	A	T	A	A	Assigned	Assigned	Assigned	No
T_aestivum_b60	75604	C	C	T	C	C	T	C	Assigned	Assigned	Assigned	No
T_aestivum_b60	75610	T	T	A	T	T	A	T	Assigned	Assigned	Assigned	No
T_aestivum_b60	75631	C	C	C	C	C	T	C	Assigned	Assigned	Assigned	No
T_aestivum_b60	75643	T	T	C	T	T	C	T	Assigned	Assigned	Assigned	No
T_aestivum_b60	75730	G	G	G	A	G	G	A	Assigned	Assigned	Assigned	No
T_aestivum_b60	75736	C	C	C	T	C	C	T	Assigned	Assigned	Assigned	No
T_aestivum_b60	75775	T	T	T	C	T	T	C	Assigned	Assigned	Assigned	No
T_aestivum_b60	75778	T	T	T	T	T	C	T	Assigned	Assigned	Assigned	No
T_aestivum_b60	75792	A	A	A	A	A	C	A	Assigned	Assigned	Assigned	No
T_aestivum_b60	75796	T	T	C	T	T	C	T	Assigned	Assigned	Assigned	No
T_aestivum_b60	75838	T	T	C	T	T	C	T	Assigned	Assigned	Assigned	No
T_aestivum_b60	75919	G	G	T	T	G	C	T	Assigned	Assigned	Assigned	No
T_aestivum_b60	75934	T	T	C	T	T	C	T	Assigned	Assigned	Assigned	No
T_aestivum_b60	75943	G	G	G	A	G	G	A	Assigned	Assigned	Assigned	No
T_aestivum_b60	75949	A	A	A	A	A	G	A	Assigned	Assigned	Assigned	No
T_aestivum_b60	75991	A	A	G	A	A	G	A	Assigned	Assigned	Assigned	No
T_aestivum_b60	76021	T	T	T	A	T	T	A	Assigned	Assigned	Assigned	No
T_aestivum_b60	76102	G	G	G	C	G	G	C	Assigned	Assigned	Assigned	No
T_aestivum_b60	76123	G	G	T	T	G	T	T	Assigned	Assigned	Assigned	No
T_aestivum_b60	76204	G	A	A	A	G	A	A	Assigned	Assigned	Assigned	No
T_aestivum_b60	76280	T	T	C	T	T	C	T	Assigned	Assigned	Assigned	No
T_aestivum_b60	76339	T	T	C	T	T	C	T	Assigned	Assigned	Assigned	No
T_aestivum_b60	76351	C	C	T	T	C	T	T	Assigned	Assigned	Assigned	No
T_aestivum_b60	76357	T	T	T	C	T	T	C	Assigned	Assigned	Assigned	No
T_aestivum_b60	76405	T	T	T	C	T	T	C	Assigned	Assigned	Assigned	No
T_aestivum_b60	76408	T	T	T	C	T	T	C	Assigned	Assigned	Assigned	No
T_aestivum_b60	76515	T	T	T	C	T	T	C	Assigned	Assigned	Assigned	No
T_aestivum_b60	76672	G	G	A	A	G	A	A	Assigned	Assigned	Assigned	No
T_aestivum_b60	76678	A	A	T	T	A	T	T	Assigned	Assigned	Assigned	No
T_aestivum_b60	76711	A	T	<	A	T	C	C	Assigned	Assigned	Assigned	No
T_aestivum_b60	79004	G	A	A	G	A	G	G	Assigned	Assigned	Assigned	No
T_aestivum_b60	79049	T	T	T	T	A	T	T	Assigned	Assigned	Assigned	No
T_aestivum_b60	79177	A	G	A	A	G	A	A	Assigned	Assigned	Assigned	No
T_aestivum_b60	79375	G	A	A	G	A	A	G	Assigned	Assigned	Assigned	No
T_aestivum_b60	79489	A	G	A	A	G	A	A	Assigned	Assigned	Assigned	No
T_aestivum_b60	79504	T	G	*	T	G	G	T	Assigned	Assigned	Assigned	No
T_aestivum_b60	79543	C	C	G	C	C	G	C	Assigned	Assigned	Assigned	No
T_aestivum_b60	79563	A	G	G	A	G	G	A	Assigned	Assigned	Assigned	No
T_aestivum_b60	79571	C	T	C	C	T	C	C	Assigned	Assigned	Assigned	No
T_aestivum_b60	79573	C	C	C	T	C	C	T	Assigned	Assigned	Assigned	No
T_aestivum_b60	80716	G	G	A	A	G	A	A	Assigned	Assigned	Assigned	No
T_aestivum_b60	80717	T	T	C	C	T	C	C	Assigned	Assigned	Assigned	No
T_aestivum_b60	80749	C	C	T	T	C	T	T	Assigned	Assigned	Assigned	No
T_aestivum_b60	80931	T	T	T	G	T	T	G	Assigned	Assigned	Assigned	No
T_aestivum_b60	81744	C	G	C	C	G	C	C	Assigned	Assigned	Assigned	No
T_aestivum_b60	81749	T	G	T	T	G	T	T	Assigned	Assigned	Assigned	No
T_aestivum_b60	81786	T	G	T	G	G	T	G	Assigned	Assigned	Assigned	No
T_aestivum_b60	81801	T	G	T	G	G	T	G	Assigned	Assigned	Assigned	No
T_aestivum_b60	81921	C	T	C	C	T	C	C	Assigned	Assigned	Assigned	No
T_aestivum_b60	81939	C	C	C	G	C	C	G	Assigned	Assigned	Assigned	No
T_aestivum_b60	82002	C	C	C	T	C	C	T	Assigned	Assigned	Assigned	No
T_aestivum_b60	82137	A	C	A	C	C		C	Assigned	Unassigned	Assigned	No
T_aestivum_b60	82212	G	T	G	G	T		G	Assigned	Unassigned	Assigned	No
T_aestivum_b60	82253	A	G	A	G	G	A	G	Assigned	Assigned	Assigned	No
T_aestivum_b60	82266	C	T	C	T	T	C	T	Assigned	Assigned	Assigned	No
T_aestivum_b60	82335	T	A	T	A	A	T	A	Assigned	Assigned	Assigned	No
T_aestivum_b60	82977	A	A	A	A				Unassigned	Unassigned	Unassigned	No
T_aestivum_b60	82992	A	G	A	A	G			Assigned	Unassigned	Unassigned	No
T_aestivum_b60	83027	A	G	A	A	G	A	A	Assigned	Assigned	Assigned	No
T_aestivum_b60	83169	G	C	G	G	C	G	G	Assigned	Assigned	Assigned	No
T_aestivum_b60	83192	A	G	A	A	G	A	A	Assigned	Assigned	Assigned	No
T_aestivum_b60	83214	A	T	T	A	T	T	A	Assigned	Assigned	Assigned	No
T_aestivum_b60	83222	C	T	C	C	T	C	C	Assigned	Assigned	Assigned	No
T_aestivum_b60	83351	C	<	C	C	G	G	C	Assigned	Assigned	Assigned	No
T_aestivum_b60	83364	A	G	G	A	G	G	A	Assigned	Assigned	Assigned	No
T_aestivum_b60	83448	T	T	T	T	T	C	T	Assigned	Assigned	Assigned	No
T_aestivum_b60	83465	C	A	C	C	A	C	C	Assigned	Assigned	Assigned	No
T_aestivum_b60	83586	A	A	A	A	A	T	A	Assigned	Assigned	Assigned	No
T_aestivum_b60	83604	C	A	A	C	A	A	C	Assigned	Assigned	Assigned	No
T_aestivum_b60	83651	C	C	C	C	C	T	C	Assigned	Assigned	Assigned	No
T_aestivum_b60	83747	A	A	A	A	A	C	A	Assigned	Assigned	Assigned	No
T_aestivum_b60	83813	G	G	G	G	G	T	G	Assigned	Assigned	Assigned	No
T_aestivum_b60	83912	T	C	C	T	C	C	T	Assigned	Assigned	Assigned	No
T_aestivum_b60	83927	A	G	A	A	G	A	A	Assigned	Assigned	Assigned	No
T_aestivum_b60	83966	G	G	G	G	G	C	G	Assigned	Assigned	Assigned	No
T_aestivum_b60	84014	T	C	G	T	C	G	T	Assigned	Assigned	Assigned	No
T_aestivum_b60	84041	C	G	G	C	G	G	C	Assigned	Assigned	Assigned	No
T_aestivum_b60	84056	A	C	A	A	C	A	A	Assigned	Assigned	Assigned	No
T_aestivum_b60	84057	C	T	C	C	T	C	C	Assigned	Assigned	Assigned	No
T_aestivum_b60	84092	T	C	T	T	C	T	T	Assigned	Assigned	Assigned	No
T_aestivum_b60	84152	C	G	C	C	G	C	C	Assigned	Assigned	Assigned	No
T_aestivum_b60	84164	C	C	C	C	C	T	C	Assigned	Assigned	Assigned	No
T_aestivum_b60	84180	G	G	C	G	G	C	G	Assigned	Assigned	Assigned	No
T_aestivum_b60	84188	C	G	C	C	G	C	C	Assigned	Assigned	Assigned	No
T_aestivum_b60	84204	C	G	C	C	G	C	C	Assigned	Assigned	Assigned	No
T_aestivum_b60	84281	G	G	G	G	G	A	G	Assigned	Assigned	Assigned	No
T_aestivum_b60	84314	C	C	C	C	C	T	C	Assigned	Assigned	Assigned	No
T_aestivum_b60	84320	G	G	G	G	C	G	G	Assigned	Assigned	Assigned	No
T_aestivum_b60	84344	A	G	A	A	G	A	A	Assigned	Assigned	Assigned	No
T_aestivum_b60	84352	C	C	T	C	C	T	C	Assigned	Assigned	Assigned	No
T_aestivum_b60	84425	T	T	G	T	T	G	T	Assigned	Assigned	Assigned	No
T_aestivum_b60	84464	C	C	G	C	C	G	C	Assigned	Assigned	Assigned	No
T_aestivum_b60	84465	G	C	G	G	C	G	G	Assigned	Assigned	Assigned	No
T_aestivum_b60	84494	G	G	G	G	A	G	G	Assigned	Assigned	Assigned	No
T_aestivum_b60	84498	G	C	C	G	C	G	G	Assigned	Assigned	Assigned	No
T_aestivum_b60	84514	G	A	A	G	A	A	G	Assigned	Assigned	Assigned	No
T_aestivum_b60	84557	T	C	C	T	C	C	T	Assigned	Assigned	Assigned	No
T_aestivum_b60	84655	C	C	C	C	C	T	C	Assigned	Assigned	Assigned	No
T_aestivum_b60	87190	G	0	G	A		G	A	Low Coverage	Assigned	Assigned	No
T_aestivum_b60	87220	A	0	G	G		A	G	Low Coverage	Assigned	Assigned	No
T_aestivum_b60	87236	C	0	<	T	T	C	T	Assigned	Assigned	Assigned	No
T_aestivum_b60	87347	T	0	T	C		T	C	Low Coverage	Assigned	Assigned	No
T_aestivum_b60	87396	C	<	<	T		C	T	Low Coverage	Assigned	Assigned	No
T_aestivum_b60	87412	C	0	<	*		C	T	Low Coverage	Assigned	Assigned	No
T_aestivum_b60	87416	G	0	<	*		G	T	Low Coverage	Assigned	Assigned	No
T_aestivum_b60	87426	G	<	<	A	A	G	A	Assigned	Assigned	Assigned	No
T_aestivum_b60	87887	C	0	C	C		C	C	Low Coverage	Assigned	Assigned	No
T_aestivum_b60	89198	A	0	0	A			A	Low Coverage	Low Coverage	Assigned	No
T_aestivum_b60	89523	A	0	<	A			A	Low Coverage	Low Coverage	Assigned	No
T_aestivum_b60	93018	A	G	A	A	G	A	A	Assigned	Assigned	Assigned	No
T_aestivum_b60	93051	G	A	G	G	A	G	G	Assigned	Assigned	Assigned	No
T_aestivum_b60	93078	A	G	A	A	G	A	A	Assigned	Assigned	Assigned	No
T_aestivum_b60	93117	G	A	A	G	A	A	G	Assigned	Assigned	Assigned	No
T_aestivum_b60	93120	A	A	G	A	A	G	A	Assigned	Assigned	Assigned	No
T_aestivum_b60	93126	C	C	T	C	C	T	C	Assigned	Assigned	Assigned	No
T_aestivum_b60	93132	C	T	C	C	T	C	C	Assigned	Assigned	Assigned	No
T_aestivum_b60	93135	C	T	C	C	T	C	C	Assigned	Assigned	Assigned	No
T_aestivum_b60	93147	T	A	A	T	A	T	T	Assigned	Assigned	Assigned	No
T_aestivum_b60	93156	A	T	A	A	T	A	A	Assigned	Assigned	Assigned	No
T_aestivum_b60	93282	G	T	T	G	T	T	G	Assigned	Assigned	Assigned	No
T_aestivum_b60	93393	C	A	C	C	A	C	C	Assigned	Assigned	Assigned	No
T_aestivum_b60	93430	T	G	G	T	G	T	T	Assigned	Assigned	Assigned	No
T_aestivum_b60	93459	A	G	A	A	G	A	A	Assigned	Assigned	Assigned	No
T_aestivum_b60	93471	A	T	0	A	T	A	A	Assigned	Assigned	Assigned	No
T_aestivum_b60	93478	A	G	0	A	G	A	A	Assigned	Assigned	Assigned	No
T_aestivum_b60	93525	A	G	<	A	G	G	A	Assigned	Assigned	Assigned	No
T_aestivum_b60	93540	A	T	C	A	T	T	A	Assigned	Assigned	Assigned	No
T_aestivum_b60	93553	A	G	A	A	G	T	A	Assigned	Assigned	Assigned	No
T_aestivum_b60	93600	G	A	G	G	A	A	G	Assigned	Assigned	Assigned	No
T_aestivum_b60	93627	G	A	A	G	A	G	G	Assigned	Assigned	Assigned	No
T_aestivum_b60	93655	C	C	C	C	T	C	C	Assigned	Assigned	Assigned	No
T_aestivum_b60	93687	C	G	<	C	G	C	C	Assigned	Assigned	Assigned	No
T_aestivum_b60	93704	T	A	T	T	A	T	T	Assigned	Assigned	Assigned	No
T_aestivum_b60	93781	A	C	<	A	C	A	A	Assigned	Assigned	Assigned	No
T_aestivum_b60	93786	T	A	T	T	A	T	T	Assigned	Assigned	Assigned	No
T_aestivum_b60	93798	A	A	A	A	G	A	A	Assigned	Assigned	Assigned	No
T_aestivum_b60	93813	C	T	T	C	T	C	C	Assigned	Assigned	Assigned	No
T_aestivum_b60	93893	G	A	A	G	A	G	G	Assigned	Assigned	Assigned	No
T_aestivum_b60	93927	T	T	T	T	C	T	T	Assigned	Assigned	Assigned	No
T_aestivum_b60	93958	T	A	<	T	A	T	T	Assigned	Assigned	Assigned	No
T_aestivum_b60	94006	T	0	T	T	C	T	T	Assigned	Assigned	Assigned	No
T_aestivum_b60	94017	C	0	<	C	T	C	C	Assigned	Assigned	Assigned	No
T_aestivum_b60	94052	C	T	T	C	T	C	C	Assigned	Assigned	Assigned	No
T_aestivum_b60	94082	T	0	T	T		G	T	Low Coverage	Assigned	Assigned	No
T_aestivum_b60	95937	C	C	C	T	C	C	T	Assigned	Assigned	Assigned	No
T_aestivum_b60	95938	G	G	G	A	G	G	A	Assigned	Assigned	Assigned	No
T_aestivum_b60	95941	G	G	G	C	G	G	C	Assigned	Assigned	Assigned	No
T_aestivum_b60	95951	C	T	C	C	T	C	C	Assigned	Assigned	Assigned	No
T_aestivum_b60	96002	A	G	A	G	G	A	G	Assigned	Assigned	Assigned	No
T_aestivum_b60	96033	T	G	T	0	G	T	G	Assigned	Assigned	Assigned	No
T_aestivum_b60	96037	A	G	A	G	G	A	G	Assigned	Assigned	Assigned	No
T_aestivum_b60	96039	A	G	A	A	G	A	A	Assigned	Assigned	Assigned	No
T_aestivum_b60	96096	G	T	G	G	T	G	G	Assigned	Assigned	Assigned	No
T_aestivum_b60	96114	C	C	T	T	C	C	T	Assigned	Assigned	Assigned	No
T_aestivum_b60	96130	T	C	C	C	C	T	C	Assigned	Assigned	Assigned	No
T_aestivum_b60	96141	G	G	G	A	G	G	A	Assigned	Assigned	Assigned	No
T_aestivum_b60	96168	G	A	G	A	A	G	A	Assigned	Assigned	Assigned	No
T_aestivum_b60	96186	C	T	T	T	T	C	T	Assigned	Assigned	Assigned	No
T_aestivum_b60	96243	G	A	A	A	A	G	A	Assigned	Assigned	Assigned	No
T_aestivum_b60	96291	C	C	C	T	C	C	T	Assigned	Assigned	Assigned	No
T_aestivum_b60	96301	C	G	G	G	G	C	G	Assigned	Assigned	Assigned	No
T_aestivum_b60	96378	T	C	T	T	C	T	T	Assigned	Assigned	Assigned	No
T_aestivum_b60	96385	G	A	G	A	A	G	A	Assigned	Assigned	Assigned	No
T_aestivum_b60	96480	G	A	G	G	A	G	G	Assigned	Assigned	Assigned	No
T_aestivum_b60	96498	C	T	C	T	T	C	T	Assigned	Assigned	Assigned	No
T_aestivum_b60	96564	A	G	A	G	G	A	G	Assigned	Assigned	Assigned	No
T_aestivum_b60	96594	T	C	T	T	C	T	T	Assigned	Assigned	Assigned	No
T_aestivum_b60	96744	A	A	A	G	A	A	G	Assigned	Assigned	Assigned	No
T_aestivum_b60	96815	T	C	C	T	C	T	T	Assigned	Assigned	Assigned	No
T_aestivum_b60	96897	A	C	A	A	C	A	A	Assigned	Assigned	Assigned	No
T_aestivum_b60	96927	T	C	C	C	C	T	C	Assigned	Assigned	Assigned	No
T_aestivum_b60	96951	C	G	C	G	G	C	G	Assigned	Assigned	Assigned	No
T_aestivum_b60	97047	G	C	G	C	C	G	C	Assigned	Assigned	Assigned	No
T_aestivum_b60	97399	G	0	G	G		G	G	Low Coverage	Assigned	Assigned	No
T_aestivum_b60	97838	C	0	A	C	A	A	C	Assigned	Assigned	Assigned	No
T_aestivum_b60	97889	G	0	G	G	A	A	G	Assigned	Assigned	Assigned	No
T_aestivum_b60	97909	C	<	T	C	T	T	C	Assigned	Assigned	Assigned	No
T_aestivum_b60	98018	G	A	A	G	A	A	G	Assigned	Assigned	Assigned	No
T_aestivum_b60	98021	C	T	C	C	T	T	C	Assigned	Assigned	Assigned	No
T_aestivum_b60	98054	C	T	T	C	T	T	C	Assigned	Assigned	Assigned	No
T_aestivum_b60	101321	G	T	G	T	T	G	T	Assigned	Assigned	Assigned	No
T_aestivum_b60	101362	T	C	T	C	C	T	C	Assigned	Assigned	Assigned	No
T_aestivum_b60	101408	T	C	T	C	C	T	C	Assigned	Assigned	Assigned	No
T_aestivum_b60	101487	A	A	A	T	A	A	T	Assigned	Assigned	Assigned	No
T_aestivum_b60	101492	C	G	C	C	G	C	C	Assigned	Assigned	Assigned	No
T_aestivum_b60	101537	C	T	C	T	T		T	Assigned	Unassigned	Assigned	No
T_aestivum_b60	101603	C	T	C	T	T	C	T	Assigned	Assigned	Assigned	No
T_aestivum_b60	101611	T	C	C	C	C	T	C	Assigned	Assigned	Assigned	No
T_aestivum_b60	101621	G	A	G	A	A	G	A	Assigned	Assigned	Assigned	No
T_aestivum_b60	101729	A	A	A	G	A	A	G	Assigned	Assigned	Assigned	No
T_aestivum_b60	101951	T	C	C	C	C	T	C	Assigned	Assigned	Assigned	No
T_aestivum_b60	102616	A	T	T	A	T	T	A	Assigned	Assigned	Assigned	No
T_aestivum_b60	102645	C	T	*	C	T	T	C	Assigned	Assigned	Assigned	No
T_aestivum_b60	102648	T	C	*	T	C	C	T	Assigned	Assigned	Assigned	No
T_aestivum_b60	102669	G	G	G	G	G	A	G	Assigned	Assigned	Assigned	No
T_aestivum_b60	102672	G	A	G	G	A	A	G	Assigned	Assigned	Assigned	No
T_aestivum_b60	102756	T	T	C	*	T	C	T	Assigned	Assigned	Assigned	No
T_aestivum_b60	102789	T	T	C	T	T	C	T	Assigned	Assigned	Assigned	No
T_aestivum_b60	102792	G	A	A	G	A	G	G	Assigned	Assigned	Assigned	No
T_aestivum_b60	102795	T	T	*	*	T	C	T	Assigned	Assigned	Assigned	No
T_aestivum_b60	102832	G	G	A	G	G	A	G	Assigned	Assigned	Assigned	No
T_aestivum_b60	102834	A	G	G	A	G	G	A	Assigned	Assigned	Assigned	No
T_aestivum_b60	102885	T	T	T	T	T	A	T	Assigned	Assigned	Assigned	No
T_aestivum_b60	102954	C	C	T	C	C	T	C	Assigned	Assigned	Assigned	No
T_aestivum_b60	102996	G	<	G	G	G	A	G	Assigned	Assigned	Assigned	No
T_aestivum_b60	103000	C	<	C	C	C	T	C	Assigned	Assigned	Assigned	No
T_aestivum_b60	103005	T	T	C	*	T	C	T	Assigned	Assigned	Assigned	No
T_aestivum_b60	103011	A	A	C	*	A		C	Assigned	Unassigned	Assigned	No
T_aestivum_b60	103017	C	C	C	C	C		C	Assigned	Unassigned	Assigned	No
T_aestivum_b60	103043	G	<	<	G	A	A	G	Assigned	Assigned	Assigned	No
T_aestivum_b60	103089	C	0	0	0	C	T	C	Assigned	Assigned	Assigned	No
T_aestivum_b60	103131	C	C	C	C	C	G	C	Assigned	Assigned	Assigned	No
T_aestivum_b60	103158	G	G	G	G	G	A	G	Assigned	Assigned	Assigned	No
T_aestivum_b60	103271	A	A	<	A	A	T	A	Assigned	Assigned	Assigned	No
T_aestivum_b60	107812	G	0	0	0				Low Coverage	Low Coverage	Low Coverage	Yes
T_aestivum_b60	108520	T	T	T	T	T	C	T	Assigned	Assigned	Assigned	No
T_aestivum_b60	108553	G	*	G	*	G	C	G	Assigned	Assigned	Assigned	No
T_aestivum_b60	108584	A	A	A	A	A		A	Assigned	Unassigned	Assigned	No
T_aestivum_b60	108592	A	A	A	A	A		A	Assigned	Unassigned	Assigned	No
T_aestivum_b60	108598	T	T	*	C	T		C	Assigned	Ambiguous Diploid	Assigned	No
T_aestivum_b60	108637	C	*	G	C			C	Ambiguous Diploid	Unassigned	Assigned	No
T_aestivum_b60	108691	G	*	G	G			G	Ambiguous Diploid	Unassigned	Assigned	No
T_aestivum_b60	108739	G	*	G	*	T		G	Assigned	Unassigned	Assigned	No
T_aestivum_b60	108742	A	A	A	*	A		G	Assigned	Unassigned	Assigned	No
T_aestivum_b60	108745	T	*	T	*	C		T	Assigned	Unassigned	Assigned	No
T_aestivum_b60	108748	C	C	C	C	C		C	Assigned	Unassigned	Assigned	No
T_aestivum_b60	108754	T	T	T	T	T		T	Assigned	Unassigned	Assigned	No
T_aestivum_b60	108769	T	T	C	T	T		T	Assigned	Unassigned	Assigned	No
T_aestivum_b60	108817	C	C	*	C	C	T	C	Assigned	Assigned	Assigned	No
T_aestivum_b60	108823	C	C	*	C	C	T	C	Assigned	Assigned	Assigned	No
T_aestivum_b60	108874	T	T	*	T	T	C	T	Assigned	Assigned	Assigned	No
T_aestivum_b60	108924	C	C	G	C	C	G	C	Assigned	Assigned	Assigned	No
T_aestivum_b60	109036	T	C	T	T	C		T	Assigned	Unassigned	Assigned	No
T_aestivum_b60	109048	T	0	C	T	T		T	Assigned	Unassigned	Assigned	No
T_aestivum_b60	109117	C	T	T	0	T	C	C	Assigned	Assigned	Assigned	No
T_aestivum_b60	109177	C	0	C	0	T	C	T	Assigned	Assigned	Assigned	No
T_aestivum_b60	109219	T	0	T	T	T	C	T	Assigned	Assigned	Assigned	No
T_aestivum_b60	109243	C	0	T	T	C	T	T	Assigned	Assigned	Assigned	No
T_aestivum_b60	109246	C	0	C	T	C	C	T	Assigned	Assigned	Assigned	No
T_aestivum_b60	109255	C	0	T	C	C		C	Assigned	Unassigned	Assigned	No
T_aestivum_b60	109300	T	T	T	G	T	T	G	Assigned	Assigned	Assigned	No
T_aestivum_b60	109339	T	T	C	T	T	C	T	Assigned	Assigned	Assigned	No
T_aestivum_b60	109756	T	0	0	0	C	T	C	Assigned	Assigned	Assigned	No
T_aestivum_b60	109762	T	0	0	0	C	T	C	Assigned	Assigned	Assigned	No
T_aestivum_b60	109849	T	T	T	T	T	C	T	Assigned	Assigned	Assigned	No
T_aestivum_b60	109864	C	C	*	C	C	A	C	Assigned	Assigned	Assigned	No
T_aestivum_b60	109897	T	T	T	*	T	C	T	Assigned	Assigned	Assigned	No
T_aestivum_b60	109918	T	T	T	T	T	C	T	Assigned	Assigned	Assigned	No
T_aestivum_b60	109945	T	*	G	*	G	G	T	Assigned	Assigned	Assigned	No
T_aestivum_b60	109963	C	C	T	C	C	T	C	Assigned	Assigned	Assigned	No
T_aestivum_b60	109990	C	*	*	C	C	T	C	Assigned	Assigned	Assigned	No
T_aestivum_b60	110035	C	C	T	C	C	T	C	Assigned	Assigned	Assigned	No
T_aestivum_b60	110126	T	T	T	T	T	C	T	Assigned	Assigned	Assigned	No
T_aestivum_b60	110680	N	0	0	0				Low Coverage	Low Coverage	Low Coverage	Yes
T_aestivum_b60	111015	C	C	C	A	C	C	A	Assigned	Assigned	Assigned	No
T_aestivum_b60	111125	C	C	T	T	C	T	T	Assigned	Assigned	Assigned	No
T_aestivum_b60	111545	T	C	T	T	T	C	T	Assigned	Assigned	Assigned	No
T_aestivum_b60	111665	G	A	A	G	A	A	G	Assigned	Assigned	Assigned	No
T_aestivum_b60	111746	T	C	C	C	C	T	C	Assigned	Assigned	Assigned	No
T_aestivum_b60	111767	T	T	T	C	T	T	C	Assigned	Assigned	Assigned	No
T_aestivum_b60	111893	G	G	G	A	G	G	A	Assigned	Assigned	Assigned	No
T_aestivum_b60	111986	C	C	C	T	C	C	T	Assigned	Assigned	Assigned	No
T_aestivum_b60	111989	C	C	T	T	C	T	T	Assigned	Assigned	Assigned	No
T_aestivum_b60	112086	C	C	C	T	C	C	T	Assigned	Assigned	Assigned	No
T_aestivum_b60	112101	G	G	G	A	G	G	A	Assigned	Assigned	Assigned	No
T_aestivum_b60	112113	T	T	C	C	T	T	C	Assigned	Assigned	Assigned	No
T_aestivum_b60	112126	C	C	C	T	C	T	T	Assigned	Assigned	Assigned	No
T_aestivum_b60	112259	T	T	A	A	T	A	A	Assigned	Assigned	Assigned	No
T_aestivum_b60	112371	A	A	A	A	A	G	A	Assigned	Assigned	Assigned	No
T_aestivum_b60	114290	C	C	G	G	C	G	G	Assigned	Assigned	Assigned	No
T_aestivum_b60	114429	C	C	T	C	C	T	C	Assigned	Assigned	Assigned	No
T_aestivum_b60	114509	G	G	A	G	G	A	G	Assigned	Assigned	Assigned	No
T_aestivum_b60	114518	C	C	T	C	C	T	C	Assigned	Assigned	Assigned	No
T_aestivum_b60	114536	C	C	C	G	C	C	G	Assigned	Assigned	Assigned	No
T_aestivum_b60	114605	C	C	C	G	C	C	G	Assigned	Assigned	Assigned	No
T_aestivum_b60	114607	A	A	A	A	A	G	A	Assigned	Assigned	Assigned	No
T_aestivum_b60	114611	G	G	T	G	G	T	G	Assigned	Assigned	Assigned	No
T_aestivum_b60	114623	G	G	G	A	G	G	A	Assigned	Assigned	Assigned	No
T_aestivum_b60	114644	G	G	C	C	G	C	C	Assigned	Assigned	Assigned	No
T_aestivum_b60	114818	A	C	C	C	A	C	C	Assigned	Assigned	Assigned	No
T_aestivum_b60	114830	C	C	T	C	C	T	C	Assigned	Assigned	Assigned	No
T_aestivum_b60	114845	A	A	G	G	A	G	G	Assigned	Assigned	Assigned	No
T_aestivum_b60	119654	C	T	T	T	T	C	T	Assigned	Assigned	Assigned	No
T_aestivum_b60	119684	C	T	C	T	T		T	Assigned	Unassigned	Assigned	No
T_aestivum_b60	119792	A	G	G	G	G	A	G	Assigned	Assigned	Assigned	No
T_aestivum_b60	119867	C	G	C	G	G	C	G	Assigned	Assigned	Assigned	No
T_aestivum_b60	119892	G	T	T	T	T	G	T	Assigned	Assigned	Assigned	No
T_aestivum_b60	119957	A	A	A	C	C	A	C	Assigned	Assigned	Assigned	No
T_aestivum_b60	119970	G	G	G	T	T	G	T	Assigned	Assigned	Assigned	No
T_aestivum_b60	120023	C	G	C	C		C	C	Unassigned	Assigned	Assigned	No
T_aestivum_b60	120082	A	G	<	G	G	A	G	Assigned	Assigned	Assigned	No
T_aestivum_b60	120110	A	A	<	G	G		G	Assigned	Low Coverage	Assigned	No
T_aestivum_b60	123169	C	0	0	A	A	C	A	Assigned	Assigned	Assigned	No
T_aestivum_b60	123190	A	0	0	G	G	A	G	Assigned	Assigned	Assigned	No
T_aestivum_b60	123215	C	0	0	G	G	C	G	Assigned	Assigned	Assigned	No
T_aestivum_b60	123231	C	T	<	T	T	C	T	Assigned	Assigned	Assigned	No
T_aestivum_b60	123268	T	A	<	A	A	T	A	Assigned	Assigned	Assigned	No
T_aestivum_b60	123305	T	<	<	C	C	T	C	Assigned	Assigned	Assigned	No
T_aestivum_b60	123334	T	T	<	<	A	T	A	Assigned	Assigned	Assigned	No
T_aestivum_b60	123367	G	C	<	C	C	G	C	Assigned	Assigned	Assigned	No
T_aestivum_b60	123376	T	C	T	C	C	T	C	Assigned	Assigned	Assigned	No
T_aestivum_b60	123400	A	T	T	T	T	A	T	Assigned	Assigned	Assigned	No
T_aestivum_b60	123404	C	A	A	A	A	C	A	Assigned	Assigned	Assigned	No
T_aestivum_b60	123411	G	C	G	C	C	G	C	Assigned	Assigned	Assigned	No
T_aestivum_b60	123513	A	A	A	T	A	A	T	Assigned	Assigned	Assigned	No
T_aestivum_b60	123528	A	C	C	C	C	A	C	Assigned	Assigned	Assigned	No
T_aestivum_b60	123543	C	G	G	G	G	C	G	Assigned	Assigned	Assigned	No
T_aestivum_b60	123591	A	G	A	A	G	A	A	Assigned	Assigned	Assigned	No
T_aestivum_b60	123606	C	C	C	T	C	C	T	Assigned	Assigned	Assigned	No
T_aestivum_b60	123864	C	C	C	T	C	C	T	Assigned	Assigned	Assigned	No
T_aestivum_b60	123879	A	G	G	G	G	A	G	Assigned	Assigned	Assigned	No
T_aestivum_b60	123940	C	C	T	T	C	C	T	Assigned	Assigned	Assigned	No
T_aestivum_b60	124010	G	T	G	T	T	G	T	Assigned	Assigned	Assigned	No
T_aestivum_b60	124021	T	C	T	C	C	T	C	Assigned	Assigned	Assigned	No
T_aestivum_b60	124085	C	C	C	C	T	C	C	Assigned	Assigned	Assigned	No
T_aestivum_b60	124087	C	T	C	C	T	C	C	Assigned	Assigned	Assigned	No
T_aestivum_b60	124101	T	G	T	G	G	T	G	Assigned	Assigned	Assigned	No
T_aestivum_b60	124138	G	T	G	T	T	G	T	Assigned	Assigned	Assigned	No
T_aestivum_b60	124143	A	G	A	G	G	A	G	Assigned	Assigned	Assigned	No
T_aestivum_b60	124259	A	G	G	A	G	G	A	Assigned	Assigned	Assigned	No
T_aestivum_b60	124380	G	A	G	G	A	G	G	Assigned	Assigned	Assigned	No
T_aestivum_b60	124497	A	G	A	A	G	A	A	Assigned	Assigned	Assigned	No
T_aestivum_b60	124527	C	T	C	C	T	C	C	Assigned	Assigned	Assigned	No
T_aestivum_b60	124620	G	C	C	G	C	C	G	Assigned	Assigned	Assigned	No
T_aestivum_b60	124664	G	C	C	G	C	C	G	Assigned	Assigned	Assigned	No
T_aestivum_b60	124689	C	T	T	C	T	T	C	Assigned	Assigned	Assigned	No
T_aestivum_b60	124741	A	T	A	A	T	A	A	Assigned	Assigned	Assigned	No
T_aestivum_b60	124746	G	G	A	G	G	A	G	Assigned	Assigned	Assigned	No
T_aestivum_b60	124836	T	C	T	T	C	C	T	Assigned	Assigned	Assigned	No
T_aestivum_b60	124917	A	G	G	A	G	G	A	Assigned	Assigned	Assigned	No
T_aestivum_b60	130712	G	<	C	G	C	C	G	Assigned	Assigned	Assigned	No
T_aestivum_b60	130828	C	G	C	C	G	C	C	Assigned	Assigned	Assigned	No
T_aestivum_b60	130873	T	C	C	T	C	C	T	Assigned	Assigned	Assigned	No
T_aestivum_b60	130927	G	C	C	G	C	C	G	Assigned	Assigned	Assigned	No
T_aestivum_b60	131311	A	G	A	A	G	A	A	Assigned	Assigned	Assigned	No
T_aestivum_b60	131319	G	A	G	G	A	G	G	Assigned	Assigned	Assigned	No
T_aestivum_b60	131326	C	T	T	C	T	T	C	Assigned	Assigned	Assigned	No
T_aestivum_b60	131329	G	G	C	G	G	C	G	Assigned	Assigned	Assigned	No
T_aestivum_b60	131353	C	A	C	C	A	C	C	Assigned	Assigned	Assigned	No
T_aestivum_b60	131356	C	T	C	C	T	C	C	Assigned	Assigned	Assigned	No
T_aestivum_b60	131446	G	T	G	G	T	T	G	Assigned	Assigned	Assigned	No
T_aestivum_b60	131506	G	A	A	G	A	A	G	Assigned	Assigned	Assigned	No
T_aestivum_b60	131578	C	C	T	C	C	T	C	Assigned	Assigned	Assigned	No
T_aestivum_b60	131614	T	A	T	T	A	T	T	Assigned	Assigned	Assigned	No
T_aestivum_b60	131680	A	A	T	A	A	T	A	Assigned	Assigned	Assigned	No
T_aestivum_b60	131686	A	C	T	A	C	T	A	Assigned	Assigned	Assigned	No
T_aestivum_b60	131711	C	T	C	C	T	T	C	Assigned	Assigned	Assigned	No
T_aestivum_b60	131716	C	C	G	C	C	G	C	Assigned	Assigned	Assigned	No
T_aestivum_b60	131791	T	G	G	T	G	G	T	Assigned	Assigned	Assigned	No
T_aestivum_b60	131821	T	C	C	T	C	C	T	Assigned	Assigned	Assigned	No
T_aestivum_b60	131869	A	C	C	A	C	A	A	Assigned	Assigned	Assigned	No
T_aestivum_b60	131968	C	G	G	C	G	C	C	Assigned	Assigned	Assigned	No
T_aestivum_b60	131977	T	C	T	T	C	T	T	Assigned	Assigned	Assigned	No
T_aestivum_b60	132001	T	C	T	T	C	T	T	Assigned	Assigned	Assigned	No
T_aestivum_b60	132037	C	T	T	C	T	T	C	Assigned	Assigned	Assigned	No
T_aestivum_b60	132055	A	C	A	A	C	A	A	Assigned	Assigned	Assigned	No
T_aestivum_b60	132112	T	C	T	T	C	T	T	Assigned	Assigned	Assigned	No
T_aestivum_b60	132123	C	T	0	C	T	C	C	Assigned	Assigned	Assigned	No
T_aestivum_b60	132127	A	G	0	A	G	G	A	Assigned	Assigned	Assigned	No
T_aestivum_b60	132327	C	C	C	C	C	T	C	Assigned	Assigned	Assigned	No
T_aestivum_b60	132332	G	G	G	G	G	A	G	Assigned	Assigned	Assigned	No
T_aestivum_b60	132420	C	T	T	C	T	T	C	Assigned	Assigned	Assigned	No
T_aestivum_b60	132836	G	G	G	A	G	G	A	Assigned	Assigned	Assigned	No
T_aestivum_b60	132855	A	A	A	A	A	G	A	Assigned	Assigned	Assigned	No
T_aestivum_b60	133112	G	G	A	C	G	A	C	Assigned	Assigned	Assigned	No
T_aestivum_b60	133133	C	C	C	T	C	C	T	Assigned	Assigned	Assigned	No
T_aestivum_b60	133352	A	A	G	A	A	G	A	Assigned	Assigned	Assigned	No
T_aestivum_b60	133433	C	C	T	T	C	T	T	Assigned	Assigned	Assigned	No
T_aestivum_b60	133439	C	C	A	A	C	A	A	Assigned	Assigned	Assigned	No
T_aestivum_b60	133442	C	C	T	C	C	T	C	Assigned	Assigned	Assigned	No
T_aestivum_b60	133463	A	A	A	G	A	A	G	Assigned	Assigned	Assigned	No
T_aestivum_b60	133482	A	A	G	A	A	G	A	Assigned	Assigned	Assigned	No
T_aestivum_b60	133514	C	C	A	A	C	A	A	Assigned	Assigned	Assigned	No
T_aestivum_b60	133541	C	C	T	T	C	T	T	Assigned	Assigned	Assigned	No
T_aestivum_b60	133560	G	G	A	A	G	A	A	Assigned	Assigned	Assigned	No
T_aestivum_b60	133586	T	T	C	T	T	C	T	Assigned	Assigned	Assigned	No
T_aestivum_b60	133655	C	C	T	T	C	T	T	Assigned	Assigned	Assigned	No
T_aestivum_b60	133661	T	C	C	C	T	C	C	Assigned	Assigned	Assigned	No
T_aestivum_b60	133664	C	C	T	T	C	T	T	Assigned	Assigned	Assigned	No
T_aestivum_b60	133681	C	C	G	G	C	G	G	Assigned	Assigned	Assigned	No
T_aestivum_b60	133686	A	A	C	C	A	C	C	Assigned	Assigned	Assigned	No
T_aestivum_b60	133721	T	T	C	T	T	C	T	Assigned	Assigned	Assigned	No
T_aestivum_b60	133790	C	C	G	G	C	G	G	Assigned	Assigned	Assigned	No
T_aestivum_b60	133793	G	G	G	A	G	G	A	Assigned	Assigned	Assigned	No
T_aestivum_b60	133814	C	C	G	C	C	G	C	Assigned	Assigned	Assigned	No
T_aestivum_b60	133829	T	C	C	C	T	C	C	Assigned	Assigned	Assigned	No
T_aestivum_b60	133834	T	T	C	C	T	C	C	Assigned	Assigned	Assigned	No
T_aestivum_b60	133846	C	C	T	T	C	T	T	Assigned	Assigned	Assigned	No
T_aestivum_b60	133871	C	C	C	C	C	T	C	Assigned	Assigned	Assigned	No
T_aestivum_b60	133895	C	C	C	T	C	C	T	Assigned	Assigned	Assigned	No
T_aestivum_b60	133925	T	T	C	C	T	C	C	Assigned	Assigned	Assigned	No
T_aestivum_b60	133943	T	T	T	T	T	C	T	Assigned	Assigned	Assigned	No
T_aestivum_b60	133949	G	G	G	C	G	G	C	Assigned	Assigned	Assigned	No
T_aestivum_b60	133951	G	G	G	T	G	G	T	Assigned	Assigned	Assigned	No
T_aestivum_b60	133970	A	A	G	A	A	G	A	Assigned	Assigned	Assigned	No
T_aestivum_b60	133976	C	C	C	T	C	C	T	Assigned	Assigned	Assigned	No
T_aestivum_b60	134009	C	C	C	C	C	T	C	Assigned	Assigned	Assigned	No
T_aestivum_b60	134033	G	G	G	A	G	G	A	Assigned	Assigned	Assigned	No
T_aestivum_b60	134069	C	C	G	G	C	G	G	Assigned	Assigned	Assigned	No
T_aestivum_b60	134158	C	C	G	G	C	G	G	Assigned	Assigned	Assigned	No
T_aestivum_b60	134159	C	C	G	G	C	G	G	Assigned	Assigned	Assigned	No
T_aestivum_b60	134254	T	T	T	G	T	T	G	Assigned	Assigned	Assigned	No
T_aestivum_b60	134291	G	G	G	C	G	G	C	Assigned	Assigned	Assigned	No
T_aestivum_b60	134299	T	T	T	G	T	T	G	Assigned	Assigned	Assigned	No
T_aestivum_b60	134325	T	T	C	C	T	T	C	Assigned	Assigned	Assigned	No
T_aestivum_b60	134420	G	G	A	A	G	G	A	Assigned	Assigned	Assigned	No
T_aestivum_b60	135021	C	A	C	A	A	C	A	Assigned	Assigned	Assigned	No
T_aestivum_b60	135024	G	G	G	G	A	G	G	Assigned	Assigned	Assigned	No
T_aestivum_b60	135062	C	G	G	G	G	C	G	Assigned	Assigned	Assigned	No
T_aestivum_b60	135155	C	T	T	T	T	C	T	Assigned	Assigned	Assigned	No
T_aestivum_b60	135185	C	C	C	C	C	C	T	Assigned	Assigned	Assigned	No
T_aestivum_b60	135191	C	T	T	T	T	C	T	Assigned	Assigned	Assigned	No
T_aestivum_b60	135251	T	C	T	T	C	T	T	Assigned	Assigned	Assigned	No
T_aestivum_b60	135404	G	G	G	A	G	G	A	Assigned	Assigned	Assigned	No
T_aestivum_b60	135482	A	A	A	G	A	A	G	Assigned	Assigned	Assigned	No
T_aestivum_b60	135587	A	G	A	A	G	A	A	Assigned	Assigned	Assigned	No
T_aestivum_b60	135611	C	C	C	C	C	C	G	Assigned	Assigned	Assigned	No
T_aestivum_b60	135647	C	T	C	C	T	C	C	Assigned	Assigned	Assigned	No
T_aestivum_b60	135656	A	T	T	T	T	A	T	Assigned	Assigned	Assigned	No
T_aestivum_b60	135785	C	T	T	T	T	C	T	Assigned	Assigned	Assigned	No
T_aestivum_b60	135947	G	G	G	G	G		G	Assigned	Unassigned	Assigned	No
T_aestivum_b60	135979	C	C	C	C	C		C	Assigned	Unassigned	Assigned	No
T_aestivum_b60	136020	C	T	T	T	T			Assigned	Unassigned	Unassigned	No
T_aestivum_b60	136059	C	T	T	0	T	C		Assigned	Assigned	Low Coverage	No
T_aestivum_b60	136637	C	T	T	C	T	T	C	Assigned	Assigned	Assigned	No
T_aestivum_b60	136753	C	C	C	C	A	C	C	Assigned	Assigned	Assigned	No
T_aestivum_b60	136762	G	G	G	G	G	A	G	Assigned	Assigned	Assigned	No
T_aestivum_b60	136813	C	C	C	C	C	T	C	Assigned	Assigned	Assigned	No
T_aestivum_b60	136849	A	T	C	A	T	C	A	Assigned	Assigned	Assigned	No
T_aestivum_b60	136864	C	G	A	C	G	A	C	Assigned	Assigned	Assigned	No
T_aestivum_b60	136867	C	T	C	C	T	T	C	Assigned	Assigned	Assigned	No
T_aestivum_b60	136870	C	T	T	C	T	T	C	Assigned	Assigned	Assigned	No
T_aestivum_b60	136948	G	G	A	G	G	A	G	Assigned	Assigned	Assigned	No
T_aestivum_b60	136951	T	C	C	T	C	C	T	Assigned	Assigned	Assigned	No
T_aestivum_b60	137029	T	T	T	G	T	T	G	Assigned	Assigned	Assigned	No
T_aestivum_b60	137041	T	T	T	C	T	C	C	Assigned	Assigned	Assigned	No
T_aestivum_b60	137091	G	G	A	A	G	G	A	Assigned	Assigned	Assigned	No
T_aestivum_b60	137104	A	A	A	G	A	A	G	Assigned	Assigned	Assigned	No
T_aestivum_b60	137112	A	A	<	C	A	A	C	Assigned	Assigned	Assigned	No
T_aestivum_b60	137182	T	T	A	A	T	A	A	Assigned	Assigned	Assigned	No
T_aestivum_b60	137206	A	A	0	G	A	G	G	Assigned	Assigned	Assigned	No
T_aestivum_b60	137296	T	T	0	C	T	T	C	Assigned	Assigned	Assigned	No
T_aestivum_b60	138123	T	T	T	C	T	T	C	Assigned	Assigned	Assigned	No
T_aestivum_b60	138144	C	C	C	T	C	C	T	Assigned	Assigned	Assigned	No
T_aestivum_b60	138210	A	A	C	C	A	C	C	Assigned	Assigned	Assigned	No
T_aestivum_b60	138273	C	C	T	T	C	C	T	Assigned	Assigned	Assigned	No
T_aestivum_b60	138375	T	T	A	A	T	A	A	Assigned	Assigned	Assigned	No
T_aestivum_b60	138387	C	C	0	<	C	T	T	Assigned	Assigned	Assigned	No
T_aestivum_b60	138390	C	C	0	0	C	T	T	Assigned	Assigned	Assigned	No
T_aestivum_b60	138399	C	C	T	T	C	T	T	Assigned	Assigned	Assigned	No
T_aestivum_b60	138519	G	G	G	G	G	A	G	Assigned	Assigned	Assigned	No
T_aestivum_b60	138564	G	G	G	C	G	G	C	Assigned	Assigned	Assigned	No
T_aestivum_b60	138579	T	T	C	C	T	T	C	Assigned	Assigned	Assigned	No
T_aestivum_b60	138582	G	G	G	G	G	T	G	Assigned	Assigned	Assigned	No
T_aestivum_b60	138609	G	G	G	G	G	C	G	Assigned	Assigned	Assigned	No
T_aestivum_b60	138663	C	C	C	C	C	T	C	Assigned	Assigned	Assigned	No
T_aestivum_b60	138735	T	T	T	A	T	T	A	Assigned	Assigned	Assigned	No
T_aestivum_b60	138747	C	C	C	T	C	C	T	Assigned	Assigned	Assigned	No
T_aestivum_b60	138807	G	G	A	A	G	A	A	Assigned	Assigned	Assigned	No
T_aestivum_b60	138822	C	C	C	G	C	C	G	Assigned	Assigned	Assigned	No
T_aestivum_b60	138828	G	G	A	G	G	A	G	Assigned	Assigned	Assigned	No
T_aestivum_b60	138876	C	C	C	G	C	C	G	Assigned	Assigned	Assigned	No
T_aestivum_b60	138933	C	C	G	G	C	C	G	Assigned	Assigned	Assigned	No
T_aestivum_b60	138960	C	C	C	G	C	C	G	Assigned	Assigned	Assigned	No
T_aestivum_b60	138963	G	G	G	C	G	G	C	Assigned	Assigned	Assigned	No
T_aestivum_b60	138972	G	G	G	G	G	C	G	Assigned	Assigned	Assigned	No
T_aestivum_b60	139059	G	G	G	G	G	T	G	Assigned	Assigned	Assigned	No
T_aestivum_b60	139060	T	T	T	A	T	T	A	Assigned	Assigned	Assigned	No
T_aestivum_b60	139061	C	C	C	G	C	C	G	Assigned	Assigned	Assigned	No
T_aestivum_b60	139116	G	G	G	G	G	T	G	Assigned	Assigned	Assigned	No
T_aestivum_b60	139131	C	C	G	C	C	G	C	Assigned	Assigned	Assigned	No
T_aestivum_b60	139185	C	C	C	G	C	G	G	Assigned	Assigned	Assigned	No
T_aestivum_b60	139230	G	G	G	C	G	G	C	Assigned	Assigned	Assigned	No
T_aestivum_b60	139909	G	<	G	G		G	C	Low Coverage	Assigned	Assigned	No
T_aestivum_b60	139916	G	<	G	C		G	C	Low Coverage	Assigned	Assigned	No
T_aestivum_b60	139948	A	0	G	G		A	G	Low Coverage	Assigned	Assigned	No
T_aestivum_b60	141912	A	0	0	0				Low Coverage	Low Coverage	Low Coverage	Yes
T_aestivum_b60	142236	C	C	A	0	C	A		Assigned	Assigned	Low Coverage	No
T_aestivum_b60	142311	G	0	0	0	G	T		Assigned	Assigned	Low Coverage	No
T_aestivum_b60	142404	C	0	0	0	T	C		Assigned	Assigned	Low Coverage	No
T_aestivum_b60	142509	G	C	0	0	C	G		Assigned	Assigned	Low Coverage	No
T_aestivum_b60	146933	G	T	0	T	T		G	Assigned	Low Coverage	Assigned	No
T_aestivum_b60	146991	G	G	0	G	G		G	Assigned	Low Coverage	Assigned	No
T_aestivum_b60	147110	A	C	0	A	C		A	Assigned	Low Coverage	Assigned	No
T_aestivum_b60	147113	G	A	0	G	A		G	Assigned	Low Coverage	Assigned	No
T_aestivum_b60	147187	A	G	0	A	G		A	Assigned	Low Coverage	Assigned	No
T_aestivum_b60	147240	C	T	<	C	T		C	Assigned	Low Coverage	Assigned	No
T_aestivum_b60	147255	T	T	0	T	T		T	Assigned	Low Coverage	Assigned	No
T_aestivum_b60	147344	A	G	0	A	G		A	Assigned	Low Coverage	Assigned	No
T_aestivum_b60	147537	G	C	0	G	C		G	Assigned	Low Coverage	Assigned	No
T_aestivum_b60	147539	G	C	0	G	C		G	Assigned	Low Coverage	Assigned	No
T_aestivum_b60	147706	G	C	0	G	C		G	Assigned	Low Coverage	Assigned	No
T_aestivum_b60	147720	A	G	0	A	G		A	Assigned	Low Coverage	Assigned	No
T_aestivum_b60	148465	C	C	C	T	C	C	T	Assigned	Assigned	Assigned	No
T_aestivum_b60	148491	A	A	A	A	A	G	A	Assigned	Assigned	Assigned	No
T_aestivum_b60	148495	T	T	C	T	T	C	T	Assigned	Assigned	Assigned	No
T_aestivum_b60	148537	G	G	G	A	G	G	A	Assigned	Assigned	Assigned	No
T_aestivum_b60	148582	C	C	T	C	C	T	C	Assigned	Assigned	Assigned	No
T_aestivum_b60	148585	G	G	C	C	G	C	C	Assigned	Assigned	Assigned	No
T_aestivum_b60	148589	G	G	G	G	G	A	G	Assigned	Assigned	Assigned	No
T_aestivum_b60	148597	C	C	C	T	C	C	T	Assigned	Assigned	Assigned	No
T_aestivum_b60	148663	G	G	G	G	G	A	G	Assigned	Assigned	Assigned	No
T_aestivum_b60	148750	C	C	T	T	C	C	T	Assigned	Assigned	Assigned	No
T_aestivum_b60	148810	T	T	C	C	T	C	C	Assigned	Assigned	Assigned	No
T_aestivum_b60	148846	G	G	*	A	G	G	A	Assigned	Assigned	Assigned	No
T_aestivum_b60	148942	T	T	C	C	T	C	C	Assigned	Assigned	Assigned	No
T_aestivum_b60	148947	G	G	G	T	G	G	T	Assigned	Assigned	Assigned	No
T_aestivum_b60	148991	G	G	G	A	G	G	A	Assigned	Assigned	Assigned	No
T_aestivum_b60	148998	G	G	A	A	G	A	A	Assigned	Assigned	Assigned	No
T_aestivum_b60	149205	T	T	0	0	T	C	C	Assigned	Assigned	Assigned	No
T_aestivum_b60	149841	T	T	C	C	T	C	C	Assigned	Assigned	Assigned	No
T_aestivum_b60	149916	G	C	C	C	G	C	C	Assigned	Assigned	Assigned	No
T_aestivum_b60	149994	T	T	T	C	T	T	C	Assigned	Assigned	Assigned	No
T_aestivum_b60	149997	C	C	C	*	C	C	A	Assigned	Assigned	Assigned	No
T_aestivum_b60	150045	C	C	C	*	C	C		Assigned	Assigned	Ambiguous Diploid	No
T_aestivum_b60	150102	C	C	*	A	C	A	A	Assigned	Assigned	Assigned	No
T_aestivum_b60	150117	C	C	C	G	C	C	G	Assigned	Assigned	Assigned	No
T_aestivum_b60	150119	T	T	C	C	T	T	C	Assigned	Assigned	Assigned	No
T_aestivum_b60	150135	G	G	A	*	G	G	A	Assigned	Assigned	Assigned	No
T_aestivum_b60	151555	G	G	G	0	G	G		Assigned	Assigned	Low Coverage	No
T_aestivum_b60	151677	C	A	*	C	A	A	C	Assigned	Assigned	Assigned	No
T_aestivum_b60	151850	T	C	*	T	C	C	T	Assigned	Assigned	Assigned	No
T_aestivum_b60	151928	A	C	A	A	C	A	A	Assigned	Assigned	Assigned	No
T_aestivum_b60	151945	G	C	C	G	C	C	G	Assigned	Assigned	Assigned	No
T_aestivum_b60	151946	G	A	A	G	A	A	G	Assigned	Assigned	Assigned	No
T_aestivum_b60	151950	G	A	G	G	A	G	G	Assigned	Assigned	Assigned	No
T_aestivum_b60	152001	C	C	A	C	C	A	C	Assigned	Assigned	Assigned	No
T_aestivum_b60	152003	A	A	G	A	A	G	A	Assigned	Assigned	Assigned	No
T_aestivum_b60	152033	A	G	A	A	G	A	A	Assigned	Assigned	Assigned	No
T_aestivum_b60	152046	T	C	T	T	C	T	T	Assigned	Assigned	Assigned	No
T_aestivum_b60	152054	G	A	G	G	A	G	G	Assigned	Assigned	Assigned	No
T_aestivum_b60	152100	T	T	C	T	T	C	T	Assigned	Assigned	Assigned	No
T_aestivum_b60	152105	G	G	A	G	G	A	G	Assigned	Assigned	Assigned	No
T_aestivum_b60	152135	C	C	C	C	C	T	C	Assigned	Assigned	Assigned	No
T_aestivum_b60	152147	C	C	C	C	C	T	C	Assigned	Assigned	Assigned	No
T_aestivum_b60	152171	C	T	T	C	T	T	C	Assigned	Assigned	Assigned	No
T_aestivum_b60	152270	T	C	T	T	C	T	T	Assigned	Assigned	Assigned	No
T_aestivum_b60	152315	G	G	G	G	G	A	G	Assigned	Assigned	Assigned	No
T_aestivum_b60	152327	A	A	A	A	G	A	A	Assigned	Assigned	Assigned	No
T_aestivum_b60	152351	T	C	T	T	C	C	T	Assigned	Assigned	Assigned	No
T_aestivum_b60	152372	A	G	G	A	G	G	A	Assigned	Assigned	Assigned	No
T_aestivum_b60	152402	T	C	C	T	C	C	T	Assigned	Assigned	Assigned	No
T_aestivum_b60	152417	C	T	T	C	T	T	C	Assigned	Assigned	Assigned	No
T_aestivum_b60	152442	A	C	C	A	C	C	A	Assigned	Assigned	Assigned	No
T_aestivum_b60	152501	A	G	A	A	G	A	A	Assigned	Assigned	Assigned	No
T_aestivum_b60	152660	C	C	T	C	C	T	C	Assigned	Assigned	Assigned	No
T_aestivum_b60	152825	T	T	T	T	C	T	T	Assigned	Assigned	Assigned	No
T_aestivum_b60	152865	C	T	T	C	T	T	C	Assigned	Assigned	Assigned	No
T_aestivum_b60	152937	T	C	C	T	C	C	T	Assigned	Assigned	Assigned	No
T_aestivum_b60	152940	A	G	G	A	G	G	A	Assigned	Assigned	Assigned	No
T_aestivum_b60	152982	G	T	T	G	T	T	G	Assigned	Assigned	Assigned	No
T_aestivum_b60	152993	C	T	T	C	T	T	C	Assigned	Assigned	Assigned	No
T_aestivum_b60	153020	T	T	C	T	T	C	T	Assigned	Assigned	Assigned	No
T_aestivum_b60	153065	T	G	G	T	G	G	T	Assigned	Assigned	Assigned	No
T_aestivum_b60	153068	C	A	A	C	A	A	C	Assigned	Assigned	Assigned	No
T_aestivum_b60	153078	T	C	T	T	C	T	T	Assigned	Assigned	Assigned	No
T_aestivum_b60	153091	G	A	G	G	A	G	G	Assigned	Assigned	Assigned	No
T_aestivum_b60	153170	C	T	T	C	T	T	C	Assigned	Assigned	Assigned	No
T_aestivum_b60	153176	C	T	C	C	T	C	C	Assigned	Assigned	Assigned	No
T_aestivum_b60	153246	C	T	T	C	T	T	C	Assigned	Assigned	Assigned	No
T_aestivum_b60	153290	C	T	C	C	T	C	C	Assigned	Assigned	Assigned	No
T_aestivum_b60	153300	C	T	C	C	T	C	C	Assigned	Assigned	Assigned	No
T_aestivum_b60	153428	G	A	A	G	A	A	G	Assigned	Assigned	Assigned	No
T_aestivum_b60	153599	T	T	T	T	T	A	T	Assigned	Assigned	Assigned	No
T_aestivum_b60	153617	G	A	G	G	A	G	G	Assigned	Assigned	Assigned	No
T_aestivum_b60	153737	G	G	C	G	G	C	G	Assigned	Assigned	Assigned	No
T_aestivum_b60	153779	C	T	T	C	T	T	C	Assigned	Assigned	Assigned	No
T_aestivum_b60	153815	C	T	T	C	T	T	C	Assigned	Assigned	Assigned	No
T_aestivum_b60	153915	T	C	T	T	C	T	T	Assigned	Assigned	Assigned	No
T_aestivum_b60	153929	G	A	G	G	A	G	G	Assigned	Assigned	Assigned	No
T_aestivum_b60	153938	C	T	T	C	T	T	C	Assigned	Assigned	Assigned	No
T_aestivum_b60	155102	G	G	0	A	G	G	A	Assigned	Assigned	Assigned	No
T_aestivum_b60	155221	T	T	0	C	T	T	C	Assigned	Assigned	Assigned	No
T_aestivum_b60	155230	C	C	0	G	C	C	G	Assigned	Assigned	Assigned	No
T_aestivum_b60	155275	T	C	<	C	C	T	C	Assigned	Assigned	Assigned	No
T_aestivum_b60	155277	C	G	<	G	G	C	G	Assigned	Assigned	Assigned	No
T_aestivum_b60	155299	C	C	0	T	C	C	T	Assigned	Assigned	Assigned	No
T_aestivum_b60	155321	G	T	<	T	T	G	T	Assigned	Assigned	Assigned	No
T_aestivum_b60	155404	G	C	<	G	C	G	G	Assigned	Assigned	Assigned	No
T_aestivum_b60	155443	A	G	0	G	G	A	G	Assigned	Assigned	Assigned	No
T_aestivum_b60	155481	A	A	0	G	A	A	G	Assigned	Assigned	Assigned	No
T_aestivum_b60	155503	C	C	0	T	T		T	Assigned	Low Coverage	Assigned	No
T_aestivum_b60	155557	C	C	C	T	C	C	T	Assigned	Assigned	Assigned	No
T_aestivum_b60	155602	G	C	0	C	T	C	C	Assigned	Assigned	Assigned	No
T_aestivum_b60	156480	G	C	G	G	C	G	G	Assigned	Assigned	Assigned	No
T_aestivum_b60	156567	G	G	*	G	G	C	G	Assigned	Assigned	Assigned	No
T_aestivum_b60	156579	C	G	C	C	G	C	C	Assigned	Assigned	Assigned	No
T_aestivum_b60	156670	G	G	T	G	G	T	G	Assigned	Assigned	Assigned	No
T_aestivum_b60	156724	C	C	A	C	C	A	C	Assigned	Assigned	Assigned	No
T_aestivum_b60	156798	C	C	C	C	C	G	C	Assigned	Assigned	Assigned	No
T_aestivum_b60	156810	T	C	T	T	C	T	T	Assigned	Assigned	Assigned	No
T_aestivum_b60	156852	G	G	G	G	G	A	G	Assigned	Assigned	Assigned	No
T_aestivum_b60	156879	G	G	G	G	G	C	G	Assigned	Assigned	Assigned	No
T_aestivum_b60	156885	T	C	C	T	C	C	T	Assigned	Assigned	Assigned	No
T_aestivum_b60	156891	G	<	G	G	A	A	G	Assigned	Assigned	Assigned	No
T_aestivum_b60	156918	T	C	C	T	C	C	T	Assigned	Assigned	Assigned	No
T_aestivum_b60	156996	T	A	T	T	A	T	T	Assigned	Assigned	Assigned	No
T_aestivum_b60	156999	G	G	G	G	G	A	G	Assigned	Assigned	Assigned	No
T_aestivum_b60	157116	G	A	A	G	A	A	G	Assigned	Assigned	Assigned	No
T_aestivum_b60	157139	G	A	G	G	A	G	G	Assigned	Assigned	Assigned	No
T_aestivum_b60	157191	C	T	C	C	T	C	C	Assigned	Assigned	Assigned	No
T_aestivum_b60	157260	T	C	C	T	C	C	T	Assigned	Assigned	Assigned	No
T_aestivum_b60	157431	T	C	T	T	C	T	T	Assigned	Assigned	Assigned	No
T_aestivum_b60	157449	A	A	A	A	A	G	A	Assigned	Assigned	Assigned	No
T_aestivum_b60	157577	C	G	G	C	G	G	C	Assigned	Assigned	Assigned	No
T_aestivum_b60	157605	G	A	A	G	A	A	G	Assigned	Assigned	Assigned	No
T_aestivum_b60	157619	T	T	T	T	T	C	T	Assigned	Assigned	Assigned	No
T_aestivum_b60	158580	C	C	T	C	C	T	C	Assigned	Assigned	Assigned	No
T_aestivum_b60	158634	C	C	G	C	C	G	C	Assigned	Assigned	Assigned	No
T_aestivum_b60	158931	C	C	C	G	C	C	G	Assigned	Assigned	Assigned	No
T_aestivum_b60	159033	G	0	0	0	G	G	C	Assigned	Assigned	Assigned	No
T_aestivum_b60	159123	A	G	G	0	A	A	G	Assigned	Assigned	Assigned	No
T_aestivum_b60	159171	C	C	C	G	C	C	G	Assigned	Assigned	Assigned	No
T_aestivum_b60	159222	T	G	G	G	T	T	G	Assigned	Assigned	Assigned	No
T_aestivum_b60	159375	G	G	G	C	G	G	C	Assigned	Assigned	Assigned	No
T_aestivum_b60	159422	A	T	T	T	A	A	T	Assigned	Assigned	Assigned	No
T_aestivum_b60	159912	C	0	0	0				Low Coverage	Low Coverage	Low Coverage	Yes
T_aestivum_b60	160831	G	0	0	0				Low Coverage	Low Coverage	Low Coverage	Yes
T_aestivum_b60	161469	T	0	0	0				Low Coverage	Low Coverage	Low Coverage	Yes
T_aestivum_b60	161923	A	0	0	0				Low Coverage	Low Coverage	Low Coverage	Yes
T_aestivum_b60	161924	A	0	0	0				Low Coverage	Low Coverage	Low Coverage	Yes
T_aestivum_b60	162256	A	G	G	G	G	A	G	Assigned	Assigned	Assigned	No
T_aestivum_b60	162271	A	A	G	G	A	A	G	Assigned	Assigned	Assigned	No
T_aestivum_b60	162304	T	G	G	G	G	T	G	Assigned	Assigned	Assigned	No
T_aestivum_b60	162368	C	C	C	A	C	C	A	Assigned	Assigned	Assigned	No
T_aestivum_b60	162387	C	C	C	T	C	C	T	Assigned	Assigned	Assigned	No
T_aestivum_b60	162397	A	G	A	A	G	A	A	Assigned	Assigned	Assigned	No
T_aestivum_b60	162427	A	G	G	G	G	A	G	Assigned	Assigned	Assigned	No
T_aestivum_b60	162436	G	T	T	T	T	G	T	Assigned	Assigned	Assigned	No
T_aestivum_b60	162443	C	T	C	C	T	C	C	Assigned	Assigned	Assigned	No
T_aestivum_b60	162508	G	A	A	G	A	A	G	Assigned	Assigned	Assigned	No
T_aestivum_b60	162511	T	C	C	T	C	T	T	Assigned	Assigned	Assigned	No
T_aestivum_b60	162580	G	A	A	G	A	A	G	Assigned	Assigned	Assigned	No
T_aestivum_b60	162610	T	G	G	T	G	G	T	Assigned	Assigned	Assigned	No
T_aestivum_b60	162634	T	T	T	T	T	C	T	Assigned	Assigned	Assigned	No
T_aestivum_b60	162757	A	G	A	A	G	A	A	Assigned	Assigned	Assigned	No
T_aestivum_b60	162763	G	A	A	G	A	A	G	Assigned	Assigned	Assigned	No
T_aestivum_b60	162781	A	A	G	A	A	G	A	Assigned	Assigned	Assigned	No
T_aestivum_b60	162849	T	T	T	T	T	C	T	Assigned	Assigned	Assigned	No
T_aestivum_b60	162856	G	T	T	G	T	G	G	Assigned	Assigned	Assigned	No
T_aestivum_b60	162917	C	G	G	C	G	G	C	Assigned	Assigned	Assigned	No
T_aestivum_b60	162959	C	T	T	C	T	T	C	Assigned	Assigned	Assigned	No
T_aestivum_b60	163579	G	G	0	C	G		C	Assigned	Low Coverage	Assigned	No
T_aestivum_b60	163590	A	C	0	A	C		A	Assigned	Low Coverage	Assigned	No
T_aestivum_b60	163598	T	G	0	T	G		T	Assigned	Low Coverage	Assigned	No
T_aestivum_b60	163688	C	T	0	C	T		C	Assigned	Low Coverage	Assigned	No
T_aestivum_b60	163724	G	A	0	G	A		G	Assigned	Low Coverage	Assigned	No
T_aestivum_b60	163799	A	A	0	A	G		A	Assigned	Low Coverage	Assigned	No
T_aestivum_b60	163842	T	T	0	T	T		T	Assigned	Low Coverage	Assigned	No
T_aestivum_b60	163861	G	G	0	G	A		G	Assigned	Low Coverage	Assigned	No
T_aestivum_b60	163925	T	T	0	C	T		C	Assigned	Low Coverage	Assigned	No
T_aestivum_b60	163928	G	G	0	G	G		G	Assigned	Low Coverage	Assigned	No
T_aestivum_b60	163934	C	T	0	C	T		C	Assigned	Low Coverage	Assigned	No
T_aestivum_b60	164021	C	C	0	T	C		T	Assigned	Low Coverage	Assigned	No
T_aestivum_b60	164066	C	T	0	C	T		C	Assigned	Low Coverage	Assigned	No
T_aestivum_b60	164145	G	G	0	G	G		G	Assigned	Low Coverage	Assigned	No
T_aestivum_b60	164235	A	G	0	A	G		A	Assigned	Low Coverage	Assigned	No
T_aestivum_b60	164240	G	T	0	G	T		G	Assigned	Low Coverage	Assigned	No
T_aestivum_b60	164279	A	T	0	A	T		A	Assigned	Low Coverage	Assigned	No
T_aestivum_b60	164314	C	G	0	C	G		C	Assigned	Low Coverage	Assigned	No
T_aestivum_b60	164324	T	T	0	C	T		C	Assigned	Low Coverage	Assigned	No
T_aestivum_b60	164399	C	T	0	C	T		C	Assigned	Low Coverage	Assigned	No
T_aestivum_b60	164465	A	G	0	A	G		A	Assigned	Low Coverage	Assigned	No
T_aestivum_b60	164504	A	T	0	A	T		A	Assigned	Low Coverage	Assigned	No
T_aestivum_b60	164564	T	G	0	T	G		T	Assigned	Low Coverage	Assigned	No
T_aestivum_b60	164600	A	T	0	A	T		A	Assigned	Low Coverage	Assigned	No
T_aestivum_b60	164645	A	T	0	A	T		A	Assigned	Low Coverage	Assigned	No
T_aestivum_b60	164655	C	G	0	C	G		C	Assigned	Low Coverage	Assigned	No
T_aestivum_b60	164674	T	T	0	T	T		T	Assigned	Low Coverage	Assigned	No
T_aestivum_b60	164733	A	A	0	A	G		A	Assigned	Low Coverage	Assigned	No
T_aestivum_b60	164777	A	G	0	A	G		A	Assigned	Low Coverage	Assigned	No
T_aestivum_b60	164813	A	A	0	C	A		C	Assigned	Low Coverage	Assigned	No
T_aestivum_b60	164882	C	T	0	C	T		C	Assigned	Low Coverage	Assigned	No
T_aestivum_b60	164930	C	T	0	C	T		C	Assigned	Low Coverage	Assigned	No
T_aestivum_b60	164960	C	A	0	C	A		C	Assigned	Low Coverage	Assigned	No
T_aestivum_b60	165014	A	G	0	A	G		A	Assigned	Low Coverage	Assigned	No
T_aestivum_b60	165040	C	T	0	C	T		C	Assigned	Low Coverage	Assigned	No
T_aestivum_b60	165061	A	A	0	G	A		G	Assigned	Low Coverage	Assigned	No
T_aestivum_b60	165086	T	A	0	T	A		T	Assigned	Low Coverage	Assigned	No
T_aestivum_b60	165108	T	T	0	T	T		T	Assigned	Low Coverage	Assigned	No
T_aestivum_b60	165109	G	G	0	G	G		G	Assigned	Low Coverage	Assigned	No
T_aestivum_b60	165119	T	T	0	A	T		A	Assigned	Low Coverage	Assigned	No
T_aestivum_b60	165128	C	G	0	C	G		C	Assigned	Low Coverage	Assigned	No
T_aestivum_b60	165180	C	C	0	C	G		C	Assigned	Low Coverage	Assigned	No
T_aestivum_b60	165185	G	A	0	G	A		G	Assigned	Low Coverage	Assigned	No
T_aestivum_b60	165206	C	C	0	C	C		C	Assigned	Low Coverage	Assigned	No
T_aestivum_b60	165262	G	C	0	G	C		G	Assigned	Low Coverage	Assigned	No
T_aestivum_b60	165296	C	A	0	C	A		C	Assigned	Low Coverage	Assigned	No
T_aestivum_b60	165947	C	C	C	C	C	G	C	Assigned	Assigned	Assigned	No
T_aestivum_b60	166097	C	T	C	C	C	T	C	Assigned	Assigned	Assigned	No
T_aestivum_b60	166103	C	T	T	C	T	T	C	Assigned	Assigned	Assigned	No
T_aestivum_b60	166124	C	T	T	C	T	T	C	Assigned	Assigned	Assigned	No
T_aestivum_b60	166138	G	G	G	G	G	T	G	Assigned	Assigned	Assigned	No
T_aestivum_b60	166247	C	T	T	C	T	T	C	Assigned	Assigned	Assigned	No
T_aestivum_b60	166283	T	T	C	T	T	C	T	Assigned	Assigned	Assigned	No
T_aestivum_b60	166287	T	T	T	T	T	C	T	Assigned	Assigned	Assigned	No
T_aestivum_b60	166307	C	*	T	C	C	T	C	Assigned	Assigned	Assigned	No
T_aestivum_b60	166322	T	C	C	T	C	C	T	Assigned	Assigned	Assigned	No
T_aestivum_b60	166370	T	T	T	T	T	C	T	Assigned	Assigned	Assigned	No
T_aestivum_b60	166454	T	C	C	T	C	C	T	Assigned	Assigned	Assigned	No
T_aestivum_b60	166577	A	G	G	A	G	G	A	Assigned	Assigned	Assigned	No
T_aestivum_b60	166637	C	C	C	C	C	T	C	Assigned	Assigned	Assigned	No
T_aestivum_b60	166664	C	C	T	C	C	T	C	Assigned	Assigned	Assigned	No
T_aestivum_b60	166727	A	G	G	A	G	G	A	Assigned	Assigned	Assigned	No
T_aestivum_b60	166799	A	A	A	A	A	T	A	Assigned	Assigned	Assigned	No
T_aestivum_b60	166811	G	G	A	G	G	A	G	Assigned	Assigned	Assigned	No
T_aestivum_b60	166847	C	C	C	C	C	T	C	Assigned	Assigned	Assigned	No
T_aestivum_b60	166904	G	G	C	G	G	C	G	Assigned	Assigned	Assigned	No
T_aestivum_b60	166920	T	T	G	T	T	G	T	Assigned	Assigned	Assigned	No
T_aestivum_b60	166973	G	G	A	G	G	A	G	Assigned	Assigned	Assigned	No
T_aestivum_b60	166982	A	A	A	A	A	G	A	Assigned	Assigned	Assigned	No
T_aestivum_b60	167037	C	T	C	C	T	C	C	Assigned	Assigned	Assigned	No
T_aestivum_b60	167153	G	G	A	G	G	A	G	Assigned	Assigned	Assigned	No
T_aestivum_b60	167352	T	T	A	T	T	A	T	Assigned	Assigned	Assigned	No
T_aestivum_b60	167390	T	A	A	T	A	A	T	Assigned	Assigned	Assigned	No
T_aestivum_b60	167494	G	G	G	G	G	A	G	Assigned	Assigned	Assigned	No
T_aestivum_b60	167516	A	G	0	*	G	A	G	Assigned	Assigned	Assigned	No
T_aestivum_b60	167517	A	<	0	*	C	A	C	Assigned	Assigned	Assigned	No
T_aestivum_b60	168161	C	C	C	G	C	G	G	Assigned	Assigned	Assigned	No
T_aestivum_b60	168173	G	G	G	C	G	C	C	Assigned	Assigned	Assigned	No
T_aestivum_b60	168194	T	C	C	C	T	C	C	Assigned	Assigned	Assigned	No
T_aestivum_b60	168215	C	C	C	G	C	C	G	Assigned	Assigned	Assigned	No
T_aestivum_b60	168260	C	T	T	T	C	T	T	Assigned	Assigned	Assigned	No
T_aestivum_b60	168275	G	G	A	G	G	A	G	Assigned	Assigned	Assigned	No
T_aestivum_b60	168305	T	T	T	C	T	T	C	Assigned	Assigned	Assigned	No
T_aestivum_b60	168311	T	T	T	C	T	T	C	Assigned	Assigned	Assigned	No
T_aestivum_b60	168335	G	G	G	G	G	A	G	Assigned	Assigned	Assigned	No
T_aestivum_b60	168338	T	T	T	C	T	T	C	Assigned	Assigned	Assigned	No
T_aestivum_b60	168419	G	G	G	C	G	G	C	Assigned	Assigned	Assigned	No
T_aestivum_b60	168453	G	G	G	A	G	G	A	Assigned	Assigned	Assigned	No
T_aestivum_b60	168515	G	G	G	A	G	G	A	Assigned	Assigned	Assigned	No
T_aestivum_b60	168602	G	G	A	G	G	A	G	Assigned	Assigned	Assigned	No
T_aestivum_b60	168701	C	C	C	A	C	C	A	Assigned	Assigned	Assigned	No
T_aestivum_b60	168702	C	C	C	A	C	C	A	Assigned	Assigned	Assigned	No
T_aestivum_b60	168704	T	T	T	C	T	T	C	Assigned	Assigned	Assigned	No
T_aestivum_b60	168734	A	A	A	G	A	A	G	Assigned	Assigned	Assigned	No
T_aestivum_b60	168740	T	T	T	C	T	T	C	Assigned	Assigned	Assigned	No
T_aestivum_b60	168818	A	A	G	G	A	G	G	Assigned	Assigned	Assigned	No
T_aestivum_b60	168857	T	T	C	C	T	C	C	Assigned	Assigned	Assigned	No
T_aestivum_b60	168861	A	A	A	C	A	A	C	Assigned	Assigned	Assigned	No
T_aestivum_b60	168878	C	C	C	T	C	C	T	Assigned	Assigned	Assigned	No
T_aestivum_b60	168950	T	T	C	T	T	C	T	Assigned	Assigned	Assigned	No
T_aestivum_b60	169007	A	A	A	C	A	A	C	Assigned	Assigned	Assigned	No
T_aestivum_b60	169011	A	A	A	C	A	A	C	Assigned	Assigned	Assigned	No
T_aestivum_b60	169106	A	A	A	T	A	A	T	Assigned	Assigned	Assigned	No
T_aestivum_b60	169133	A	A	A	G	A	A	G	Assigned	Assigned	Assigned	No
T_aestivum_b60	169136	T	T	C	T	T	C	T	Assigned	Assigned	Assigned	No
T_aestivum_b60	169145	A	A	G	G	A	G	G	Assigned	Assigned	Assigned	No
T_aestivum_b60	169157	T	T	C	C	T	C	C	Assigned	Assigned	Assigned	No
T_aestivum_b60	169226	G	G	G	A	G	G	A	Assigned	Assigned	Assigned	No
T_aestivum_b60	169262	C	C	T	T	C	T	T	Assigned	Assigned	Assigned	No
T_aestivum_b60	169343	T	T	T	C	T	T	C	Assigned	Assigned	Assigned	No
T_aestivum_b60	169349	G	G	A	A	G	A	A	Assigned	Assigned	Assigned	No
T_aestivum_b60	169431	C	C	T	T	C	T	T	Assigned	Assigned	Assigned	No
T_aestivum_b60	169439	A	A	T	A	A	T	A	Assigned	Assigned	Assigned	No
T_aestivum_b60	169517	A	A	A	C	A	A	C	Assigned	Assigned	Assigned	No
T_aestivum_b60	169532	A	A	C	C	A	C	C	Assigned	Assigned	Assigned	No
T_aestivum_b60	169583	G	G	A	A	G	A	A	Assigned	Assigned	Assigned	No
T_aestivum_b60	169611	C	C	T	C	C	T	C	Assigned	Assigned	Assigned	No
T_aestivum_b60	169622	C	C	T	T	C	T	T	Assigned	Assigned	Assigned	No
T_aestivum_b60	169640	T	T	T	C	T	T	C	Assigned	Assigned	Assigned	No
T_aestivum_b60	169670	C	C	T	T	C	T	T	Assigned	Assigned	Assigned	No
T_aestivum_b60	169739	G	G	A	A	G	A	A	Assigned	Assigned	Assigned	No
T_aestivum_b60	169743	C	C	T	C	C	T	C	Assigned	Assigned	Assigned	No
T_aestivum_b60	169856	G	G	A	G	G	A	G	Assigned	Assigned	Assigned	No
T_aestivum_b60	169865	G	G	A	A	G	A	A	Assigned	Assigned	Assigned	No
T_aestivum_b60	169883	G	G	G	G	G	T	G	Assigned	Assigned	Assigned	No
T_aestivum_b60	169916	T	T	C	G	T	C	G	Assigned	Assigned	Assigned	No
T_aestivum_b60	169925	G	G	A	A	G	A	A	Assigned	Assigned	Assigned	No
T_aestivum_b60	169942	C	C	T	C	C	T	C	Assigned	Assigned	Assigned	No
T_aestivum_b60	169953	C	C	G	C	C	G	C	Assigned	Assigned	Assigned	No
T_aestivum_b60	169958	C	C	C	T	C	C	T	Assigned	Assigned	Assigned	No
T_aestivum_b60	169988	G	G	G	A	G	G	A	Assigned	Assigned	Assigned	No
T_aestivum_b60	170021	C	C	T	C	C	T	C	Assigned	Assigned	Assigned	No
T_aestivum_b60	170051	T	T	C	C	T	C	T	Assigned	Assigned	Assigned	No
T_aestivum_b60	170135	G	G	A	A	G	A	A	Assigned	Assigned	Assigned	No
T_aestivum_b60	170144	T	T	C	T	T	C	T	Assigned	Assigned	Assigned	No
T_aestivum_b60	170370	G	G	T	T	G	T	T	Assigned	Assigned	Assigned	No
T_aestivum_b60	170384	G	G	A	A	G	A	A	Assigned	Assigned	Assigned	No
T_aestivum_b60	170390	T	T	C	C	T	C	C	Assigned	Assigned	Assigned	No
T_aestivum_b60	174303	C	C	C	C	C	G	G	Assigned	Assigned	Assigned	No
T_aestivum_b60	174345	C	C	C	C	C	A	A	Assigned	Assigned	Assigned	No
T_aestivum_b60	174367	C	C	0	T	C	T	T	Assigned	Assigned	Assigned	No
T_aestivum_b60	174380	C	C	T	G	C	G	G	Assigned	Assigned	Assigned	No
T_aestivum_b60	174398	T	T	C	0	T	C	C	Assigned	Assigned	Assigned	No
T_aestivum_b60	174476	A	C	C	C	A	C	C	Assigned	Assigned	Assigned	No
T_aestivum_b60	174487	G	G	C	T	G	C	T	Assigned	Assigned	Assigned	No
T_aestivum_b60	174510	G	G	T	T	G	T	T	Assigned	Assigned	Assigned	No
T_aestivum_b60	174540	C	C	G	G	C	G	G	Assigned	Assigned	Assigned	No
T_aestivum_b60	174563	T	T	C	C	T	C	C	Assigned	Assigned	Assigned	No
T_aestivum_b60	174654	G	G	C	G	G	C	G	Assigned	Assigned	Assigned	No
T_aestivum_b60	174657	C	C	C	G	C	G	G	Assigned	Assigned	Assigned	No
T_aestivum_b60	174660	T	T	T	C	T	T	C	Assigned	Assigned	Assigned	No
T_aestivum_b60	174721	T	T	T	C	T	T	C	Assigned	Assigned	Assigned	No
T_aestivum_b60	174755	A	A	G	G	A	G	G	Assigned	Assigned	Assigned	No
T_aestivum_b60	174813	C	C	C	T	C	C	T	Assigned	Assigned	Assigned	No
T_aestivum_b60	174816	T	T	C	C	T	C	C	Assigned	Assigned	Assigned	No
T_aestivum_b60	174990	C	C	G	G	C	G	G	Assigned	Assigned	Assigned	No
T_aestivum_b60	175006	T	T	C	C	T	C	C	Assigned	Assigned	Assigned	No
T_aestivum_b60	175011	T	T	C	C	T	C	C	Assigned	Assigned	Assigned	No
T_aestivum_b60	175089	T	T	T	T	T	C	T	Assigned	Assigned	Assigned	No
T_aestivum_b60	175137	T	T	T	C	T	T	C	Assigned	Assigned	Assigned	No
T_aestivum_b60	175252	C	C	C	C	C	A	C	Assigned	Assigned	Assigned	No
T_aestivum_b60	175356	A	A	A	G	A	A	G	Assigned	Assigned	Assigned	No
T_aestivum_b60	175365	T	T	C	C	T	C	C	Assigned	Assigned	Assigned	No
T_aestivum_b60	175383	T	T	T	T	T	C	T	Assigned	Assigned	Assigned	No
T_aestivum_b60	175534	A	A	A	T	A	A	T	Assigned	Assigned	Assigned	No
T_aestivum_b60	175665	C	T	C	C	T	C	C	Assigned	Assigned	Assigned	No
T_aestivum_b60	175707	G	G	G	G	G	T	G	Assigned	Assigned	Assigned	No
T_aestivum_b60	175749	C	T	C	C	T	C	C	Assigned	Assigned	Assigned	No
T_aestivum_b60	175800	T	T	T	C	T	T	C	Assigned	Assigned	Assigned	No
T_aestivum_b60	175820	A	C	A	A	C	A	A	Assigned	Assigned	Assigned	No
T_aestivum_b60	175857	T	T	T	C	T	T	C	Assigned	Assigned	Assigned	No
T_aestivum_b60	176283	C	T	C	C	T	C	C	Assigned	Assigned	Assigned	No
T_aestivum_b60	176298	G	T	G	G	T	G	G	Assigned	Assigned	Assigned	No
T_aestivum_b60	176308	A	C	A	A	C	A	A	Assigned	Assigned	Assigned	No
T_aestivum_b60	176480	A	0	A	C	C	A	C	Assigned	Assigned	Assigned	No
T_aestivum_b60	176598	C	A	A	A	A	C	A	Assigned	Assigned	Assigned	No
T_aestivum_b60	176668	A	0	A	C	C	A	C	Assigned	Assigned	Assigned	No
T_aestivum_b60	176673	T	0	T	A		T	A	Low Coverage	Assigned	Assigned	No
T_aestivum_b60	176763	A	0	G	A		G	A	Low Coverage	Assigned	Assigned	No
T_aestivum_b60	176764	T	0	T	T			T	Low Coverage	Unassigned	Assigned	No
T_aestivum_b60	177900	G	G	A	G	G	A	G	Assigned	Assigned	Assigned	No
T_aestivum_b60	177942	G	G	T	G	G	T	G	Assigned	Assigned	Assigned	No
T_aestivum_b60	178075	C	C	A	C	C	A	C	Assigned	Assigned	Assigned	No
T_aestivum_b60	178105	T	T	T	T	T	A	T	Assigned	Assigned	Assigned	No
T_aestivum_b60	178198	A	A	T	A	A	T	A	Assigned	Assigned	Assigned	No
T_aestivum_b60	178346	C	C	A	C	C	A	C	Assigned	Assigned	Assigned	No
T_aestivum_b60	178364	G	G	C	G	G	C	G	Assigned	Assigned	Assigned	No
T_aestivum_b60	178374	G	G	A	G	G	A	G	Assigned	Assigned	Assigned	No
T_aestivum_b60	178426	A	<	<	A	A	C	A	Assigned	Assigned	Assigned	No
T_aestivum_b60	178525	G	A	A	G	G	A	G	Assigned	Assigned	Assigned	No
T_aestivum_b60	178527	C	C	C	C	C	A	C	Assigned	Assigned	Assigned	No
T_aestivum_b60	178565	A	A	G	A	A	G	A	Assigned	Assigned	Assigned	No
T_aestivum_b60	178571	A	C	C	A	A	C	A	Assigned	Assigned	Assigned	No
T_aestivum_b60	178574	G	G	A	G	G	A	G	Assigned	Assigned	Assigned	No
T_aestivum_b60	178609	A	A	G	A	A	G	A	Assigned	Assigned	Assigned	No
T_aestivum_b60	178689	C	C	C	C	C	A		Assigned	Assigned	Unassigned	No
T_aestivum_b60	179084	G	G	G	G	A	A	G	Assigned	Assigned	Assigned	No
T_aestivum_b60	179134	G	<	A	G	A	A	G	Assigned	Assigned	Assigned	No
T_aestivum_b60	179144	A	0	0	A	C	C	A	Assigned	Assigned	Assigned	No
T_aestivum_b60	179145	A	0	0	A	G	G	A	Assigned	Assigned	Assigned	No
T_aestivum_b60	179164	C	0	T	C	C	T	C	Assigned	Assigned	Assigned	No
T_aestivum_b60	179237	G	G	G	G	G	T		Assigned	Assigned	Unassigned	No
T_aestivum_b60	179287	C	C	C	T	C	C	T	Assigned	Assigned	Assigned	No
T_aestivum_b60	179311	T	T	T	T	A	A	T	Assigned	Assigned	Assigned	No
T_aestivum_b60	179344	C	C	C	T	C	C	T	Assigned	Assigned	Assigned	No
T_aestivum_b60	179365	T	T	T	T	T	T	G	Assigned	Assigned	Assigned	No
T_aestivum_b60	179437	G	G	T	G	T	T	G	Assigned	Assigned	Assigned	No
T_aestivum_b60	179601	G	G	G	G	G	T	G	Assigned	Assigned	Assigned	No
T_aestivum_b60	179602	A	C	G	T	G	G	T	Assigned	Assigned	Assigned	No
T_aestivum_b60	179668	G	G	G	C	C	G	C	Assigned	Assigned	Assigned	No
T_aestivum_b60	179680	A	G	A	G	G	A	G	Assigned	Assigned	Assigned	No
T_aestivum_b60	179770	T	T	T	C	C	T	C	Assigned	Assigned	Assigned	No
T_aestivum_b60	179840	A	T	A	T	T	A	T	Assigned	Assigned	Assigned	No
T_aestivum_b60	180057	C	T	C	T	T	C	T	Assigned	Assigned	Assigned	No
T_aestivum_b60	180293	T	C	C	C	C	T	C	Assigned	Assigned	Assigned	No
T_aestivum_b60	180316	C	C	<	T	T	C	T	Assigned	Assigned	Assigned	No
T_aestivum_b60	180868	A	A	A	T	A	A	T	Assigned	Assigned	Assigned	No
T_aestivum_b60	181177	G	G	G	A	A	G	A	Assigned	Assigned	Assigned	No
T_aestivum_b60	181298	G	G	G	G	G	T	G	Assigned	Assigned	Assigned	No
T_aestivum_b60	181363	T	C	T	C	C	T	C	Assigned	Assigned	Assigned	No
T_aestivum_b60	181465	T	T	T	C	C	T	C	Assigned	Assigned	Assigned	No
T_aestivum_b60	181492	T	C	T	C	C	T	C	Assigned	Assigned	Assigned	No
T_aestivum_b60	181528	G	C	C	C	C	G	C	Assigned	Assigned	Assigned	No
T_aestivum_b60	181537	A	T	A	T	T	A	T	Assigned	Assigned	Assigned	No
T_aestivum_b60	181543	T	C	T	C	C	T	C	Assigned	Assigned	Assigned	No
T_aestivum_b60	181621	T	C	T	C	C	T	C	Assigned	Assigned	Assigned	No
T_aestivum_b60	181631	C	T	C	T	T	C	T	Assigned	Assigned	Assigned	No
T_aestivum_b60	181639	A	T	A	T	T	A	T	Assigned	Assigned	Assigned	No
T_aestivum_b60	181813	G	G	G	A	G	G	A	Assigned	Assigned	Assigned	No
T_aestivum_b60	181825	G	G	G	A	G	G	A	Assigned	Assigned	Assigned	No
T_aestivum_b60	181998	A	A	A	<	A	A	G	Assigned	Assigned	Assigned	No
T_aestivum_b60	183119	T	C	C	T	C	C	T	Assigned	Assigned	Assigned	No
T_aestivum_b60	183248	C	C	C	C	C		C	Assigned	Unassigned	Assigned	No
T_aestivum_b60	183261	A	A	C	A	A	C	A	Assigned	Assigned	Assigned	No
T_aestivum_b60	183401	A	T	T	T	T		A	Assigned	Unassigned	Assigned	No
T_aestivum_b60	187012	G	G	A	A	G	A	A	Assigned	Assigned	Assigned	No
T_aestivum_b60	187132	G	G	A	A	G	A	A	Assigned	Assigned	Assigned	No
T_aestivum_b60	187137	A	A	C	C	A	C	C	Assigned	Assigned	Assigned	No
T_aestivum_b60	187138	G	G	A	A	G	A	A	Assigned	Assigned	Assigned	No
T_aestivum_b60	187182	G	G	T	T	G	T	T	Assigned	Assigned	Assigned	No
T_aestivum_b60	187245	A	A	A	C	A	A	C	Assigned	Assigned	Assigned	No
T_aestivum_b60	187374	C	G	G	G	C	G	G	Assigned	Assigned	Assigned	No
T_aestivum_b60	187385	A	A	A	G	A	A	G	Assigned	Assigned	Assigned	No
T_aestivum_b60	187422	G	G	C	C	G	C	C	Assigned	Assigned	Assigned	No
T_aestivum_b60	187578	G	G	C	C	G	C	C	Assigned	Assigned	Assigned	No
T_aestivum_b60	187581	G	G	C	C	G	C	C	Assigned	Assigned	Assigned	No
T_aestivum_b60	187585	C	C	A	A	C	A	A	Assigned	Assigned	Assigned	No
T_aestivum_b60	187587	C	C	A	G	C	G	G	Assigned	Assigned	Assigned	No
T_aestivum_b60	187593	G	G	C	C	G	C	C	Assigned	Assigned	Assigned	No
T_aestivum_b60	187659	C	C	C	T	C	C	T	Assigned	Assigned	Assigned	No
T_aestivum_b60	187689	G	G	G	C	G	G	C	Assigned	Assigned	Assigned	No
T_aestivum_b60	187738	A	A	A	T	A	A	T	Assigned	Assigned	Assigned	No
T_aestivum_b60	187782	T	T	C	C	T	C	C	Assigned	Assigned	Assigned	No
T_aestivum_b60	187901	C	C	0	T	C	C	T	Assigned	Assigned	Assigned	No
T_aestivum_b60	187972	G	G	A	A	G	A	A	Assigned	Assigned	Assigned	No
T_aestivum_b60	187999	G	G	A	A	G	A	A	Assigned	Assigned	Assigned	No
T_aestivum_b60	188078	T	T	<	0	T			Assigned	Low Coverage	Low Coverage	No
T_aestivum_b60	191282	C	0	C	C		A	C	Low Coverage	Assigned	Assigned	No
T_aestivum_b60	191297	C	0	C	C		G	C	Low Coverage	Assigned	Assigned	No
T_aestivum_b60	191436	G	0	G	G		G	G	Low Coverage	Assigned	Assigned	No
T_aestivum_b60	191507	C	0	G	C		G	C	Low Coverage	Assigned	Assigned	No
T_aestivum_b60	194264	C	G	C	C	C	G	C	Assigned	Assigned	Assigned	No
T_aestivum_b60	194285	G	0	G	A	G	A	G	Assigned	Assigned	Assigned	No
T_aestivum_b60	194289	G	0	G	G	G	T	G	Assigned	Assigned	Assigned	No
T_aestivum_b60	194295	C	0	C	C	C	G	C	Assigned	Assigned	Assigned	No
T_aestivum_b60	194355	A	0	A	A	A	T	A	Assigned	Assigned	Assigned	No
T_aestivum_b60	194364	C	<	C	C	C	A	C	Assigned	Assigned	Assigned	No
T_aestivum_b60	194386	A	<	A	G	G	A	G	Assigned	Assigned	Assigned	No
T_aestivum_b60	194442	A	A	A	A	A	G	A	Assigned	Assigned	Assigned	No
T_aestivum_b60	194448	A	<	*	G	G	A	G	Assigned	Assigned	Assigned	No
T_aestivum_b60	194519	T	T	T	T	T	G	T	Assigned	Assigned	Assigned	No
T_aestivum_b60	194521	T	G	G	G	G	C	G	Assigned	Assigned	Assigned	No
T_aestivum_b60	194562	C	<	C	*	T	C	T	Assigned	Assigned	Assigned	No
T_aestivum_b60	194589	C	C	C	C	C	G	C	Assigned	Assigned	Assigned	No
T_aestivum_b60	194615	C	0	C	*	T	C	T	Assigned	Assigned	Assigned	No
T_aestivum_b60	194630	A	0	A	A	A	C	A	Assigned	Assigned	Assigned	No
T_aestivum_b60	194644	C	0	C	C	C	G	C	Assigned	Assigned	Assigned	No
T_aestivum_b60	194650	C	0	A	G	G	A	G	Assigned	Assigned	Assigned	No
T_aestivum_b60	194736	G	0	G	A			A	Low Coverage	Unassigned	Assigned	No
T_aestivum_b60	194753	G	0	G	G		A	G	Low Coverage	Assigned	Assigned	No
T_aestivum_b60	194754	T	0	T	T	T	C	T	Assigned	Assigned	Assigned	No
T_aestivum_b60	194758	G	0	G	G		A	G	Low Coverage	Assigned	Assigned	No
T_aestivum_b60	194769	G	0	G	G	A	G	A	Assigned	Assigned	Assigned	No
T_aestivum_b60	194770	C	0	*	C	T	C	T	Assigned	Assigned	Assigned	No
T_aestivum_b60	194775	G	0	G	G	A	G	A	Assigned	Assigned	Assigned	No
T_aestivum_b60	194785	G	0	G	G	G	T	G	Assigned	Assigned	Assigned	No
T_aestivum_b60	194799	G	0	G	G	A	G	A	Assigned	Assigned	Assigned	No
T_aestivum_b60	195756	G	G	G	C	G	G	C	Assigned	Assigned	Assigned	No
T_aestivum_b60	195757	G	G	G	A	G	G	A	Assigned	Assigned	Assigned	No
T_aestivum_b60	195772	A	T	A	A	T	A	A	Assigned	Assigned	Assigned	No
T_aestivum_b60	195837	G	A	G	G	A	G	G	Assigned	Assigned	Assigned	No
T_aestivum_b60	195873	G	G	G	G	C	G	G	Assigned	Assigned	Assigned	No
T_aestivum_b60	195946	A	A	C	C	A	C	C	Assigned	Assigned	Assigned	No
T_aestivum_b60	195976	A	A	A	G	A	A	G	Assigned	Assigned	Assigned	No
T_aestivum_b60	196192	T	T	C	T	T	C	T	Assigned	Assigned	Assigned	No
T_aestivum_b60	196201	T	T	T	C	T	T	C	Assigned	Assigned	Assigned	No
T_aestivum_b60	196255	A	A	T	T	A	T	T	Assigned	Assigned	Assigned	No
T_aestivum_b60	196300	C	C	T	T	C	T	T	Assigned	Assigned	Assigned	No
T_aestivum_b60	196321	C	C	T	T	C	T	T	Assigned	Assigned	Assigned	No
T_aestivum_b60	196342	C	C	T	T	C	T	T	Assigned	Assigned	Assigned	No
T_aestivum_b60	196380	C	G	G	G	C	G	G	Assigned	Assigned	Assigned	No
T_aestivum_b60	196402	T	T	A	T	T	A	T	Assigned	Assigned	Assigned	No
T_aestivum_b60	196459	T	T	C	T	T	C	T	Assigned	Assigned	Assigned	No
T_aestivum_b60	196478	G	G	A	A	G	A	A	Assigned	Assigned	Assigned	No
T_aestivum_b60	196602	A	A	T	T	A	T	T	Assigned	Assigned	Assigned	No
T_aestivum_b60	196701	T	T	C	T	T	C	T	Assigned	Assigned	Assigned	No
T_aestivum_b60	196720	T	T	T	C	T	T	C	Assigned	Assigned	Assigned	No
T_aestivum_b60	196739	C	C	T	C	C		C	Assigned	Unassigned	Assigned	No
T_aestivum_b60	196778	T	T	C	T	T	C	T	Assigned	Assigned	Assigned	No
T_aestivum_b60	196811	C	C	A	C	C	G	C	Assigned	Assigned	Assigned	No
T_aestivum_b60	196839	C	C	G	C	C	G	C	Assigned	Assigned	Assigned	No
T_aestivum_b60	196843	T	T	C	C	T	C	C	Assigned	Assigned	Assigned	No
T_aestivum_b60	196889	C	C	C	T	C	C	T	Assigned	Assigned	Assigned	No
T_aestivum_b60	196918	A	A	T	A	A	T	A	Assigned	Assigned	Assigned	No
T_aestivum_b60	196938	T	T	C	C	T	C	C	Assigned	Assigned	Assigned	No
T_aestivum_b60	196973	A	A	C	C	A	C	C	Assigned	Assigned	Assigned	No
T_aestivum_b60	197000	T	T	A	A	T	A	A	Assigned	Assigned	Assigned	No
T_aestivum_b60	197006	T	T	C	C	T	A	C	Assigned	Assigned	Assigned	No
T_aestivum_b60	197075	T	C	T	T	C	T	T	Assigned	Assigned	Assigned	No
T_aestivum_b60	197097	C	C	C	C	C	T	C	Assigned	Assigned	Assigned	No
T_aestivum_b60	197122	G	G	A	A	G	A	A	Assigned	Assigned	Assigned	No
T_aestivum_b60	197210	A	G	G	A	G	G	A	Assigned	Assigned	Assigned	No
T_aestivum_b60	197213	C	C	C	C	A	C	C	Assigned	Assigned	Assigned	No
T_aestivum_b60	197224	A	G	A	A	G	A	A	Assigned	Assigned	Assigned	No
T_aestivum_b60	198913	A	C	C	A	C	A	A	Assigned	Assigned	Assigned	No
T_aestivum_b60	198922	G	C	G	G	C	G	G	Assigned	Assigned	Assigned	No
T_aestivum_b60	198970	T	C	T	T	C	T	T	Assigned	Assigned	Assigned	No
T_aestivum_b60	198976	G	C	C	G	C	G	G	Assigned	Assigned	Assigned	No
T_aestivum_b60	199087	C	G	G	C	G			Assigned	Unassigned	Unassigned	No
T_aestivum_b60	199114	G	C	C	G	C	G	G	Assigned	Assigned	Assigned	No
T_aestivum_b60	199123	C	T	C	C	T	C	C	Assigned	Assigned	Assigned	No
T_aestivum_b60	199132	T	C	T	T	C	T	T	Assigned	Assigned	Assigned	No
T_aestivum_b60	199182	T	C	T	T	C	T	T	Assigned	Assigned	Assigned	No
T_aestivum_b60	199189	C	T	C	C	T	C	C	Assigned	Assigned	Assigned	No
T_aestivum_b60	199385	G	G	G	G	G	G		Assigned	Assigned	Unassigned	No
T_aestivum_b60	199423	T	C	T	T	C	T	T	Assigned	Assigned	Assigned	No
T_aestivum_b60	199519	T	C	T	T	C	T	T	Assigned	Assigned	Assigned	No
T_aestivum_b60	199606	T	C	C	T	C	C	T	Assigned	Assigned	Assigned	No
T_aestivum_b60	199645	T	C	0	T	C	T	T	Assigned	Assigned	Assigned	No
T_aestivum_b60	199669	T	C	C	T	C	T	T	Assigned	Assigned	Assigned	No
T_aestivum_b60	199690	A	G	A	A	G	A	A	Assigned	Assigned	Assigned	No
T_aestivum_b60	199846	T	C	<	T	C	C	T	Assigned	Assigned	Assigned	No
T_aestivum_b60	199861	C	G	G	C	G	G	C	Assigned	Assigned	Assigned	No
T_aestivum_b60	199864	A	T	T	A	T	T	A	Assigned	Assigned	Assigned	No
T_aestivum_b60	199879	C	A	C	C	A	A	C	Assigned	Assigned	Assigned	No
T_aestivum_b60	199909	C	T	C	C	T	T	C	Assigned	Assigned	Assigned	No
T_aestivum_b60	200092	G	A	A	G	A	A	G	Assigned	Assigned	Assigned	No
T_aestivum_b60	200122	T	C	C	T	C	C	T	Assigned	Assigned	Assigned	No
T_aestivum_b60	200155	T	<	T	T	G	G	T	Assigned	Assigned	Assigned	No
T_aestivum_b60	200230	T	<	C	T	C	C	T	Assigned	Assigned	Assigned	No
T_aestivum_b60	200248	T	C	C	T	C	C	T	Assigned	Assigned	Assigned	No
T_aestivum_b60	200254	G	C	C	G	C	C	G	Assigned	Assigned	Assigned	No
T_aestivum_b60	200284	C	G	C	C	G	G	C	Assigned	Assigned	Assigned	No
T_aestivum_b60	200338	T	C	C	T	C	C	T	Assigned	Assigned	Assigned	No
T_aestivum_b60	200359	T	C	C	T	C	C	T	Assigned	Assigned	Assigned	No
T_aestivum_b60	200446	G	C	C	G	C	C	G	Assigned	Assigned	Assigned	No
T_aestivum_b60	200452	G	C	G	G	C	C	G	Assigned	Assigned	Assigned	No
T_aestivum_b60	200467	C	G	C	C	G	G	C	Assigned	Assigned	Assigned	No
T_aestivum_b60	200486	C	A	C	C	A	A	C	Assigned	Assigned	Assigned	No
T_aestivum_b60	200521	C	G	G	C	G	T	C	Assigned	Assigned	Assigned	No
T_aestivum_b60	200557	C	T	C	C	T	C		Assigned	Assigned	Unassigned	No
T_aestivum_b60	200578	T	C	C	T	C	C		Assigned	Assigned	Unassigned	No
T_aestivum_b60	200623	A	G	A	A	G	G		Assigned	Assigned	Unassigned	No
T_aestivum_b60	200691	G	G	G	G	G	A		Assigned	Assigned	Unassigned	No
T_aestivum_b60	200746	G	T	G	G	T	G		Assigned	Assigned	Unassigned	No
T_aestivum_b60	200775	A	A	G	A	A	G		Assigned	Assigned	Unassigned	No
T_aestivum_b60	200789	G	C	G	G	C			Assigned	Unassigned	Unassigned	No
T_aestivum_b60	202925	T	0	0	T			T	Low Coverage	Low Coverage	Assigned	No
T_aestivum_b60	205256	A	G	A	G	G	A	G	Assigned	Assigned	Assigned	No
T_aestivum_b60	205270	T	C	T	C	C	T	C	Assigned	Assigned	Assigned	No
T_aestivum_b60	205430	A	A	A	G	G	A	G	Assigned	Assigned	Assigned	No
T_aestivum_b60	205450	G	A	G	A	A	G	A	Assigned	Assigned	Assigned	No
T_aestivum_b60	205489	A	G	A	G	G	A	G	Assigned	Assigned	Assigned	No
T_aestivum_b60	205573	A	C	A	A	C	A	A	Assigned	Assigned	Assigned	No
T_aestivum_b60	205624	G	A	G	A	A	G	A	Assigned	Assigned	Assigned	No
T_aestivum_b60	205627	T	T	C	C	T	T	C	Assigned	Assigned	Assigned	No
T_aestivum_b60	205765	C	C	T	C	C	T	C	Assigned	Assigned	Assigned	No
T_aestivum_b60	205771	C	C	C	T	C	C	T	Assigned	Assigned	Assigned	No
T_aestivum_b60	205786	T	T	T	T	T	G	T	Assigned	Assigned	Assigned	No
T_aestivum_b60	205806	C	A	C	C	A	C	C	Assigned	Assigned	Assigned	No
T_aestivum_b60	205903	G	G	G	A	G		A	Assigned	Unassigned	Assigned	No
T_aestivum_b60	205907	G	G	G	G	G		A	Assigned	Unassigned	Assigned	No
T_aestivum_b60	205980	G	A	G	G	A	G	G	Assigned	Assigned	Assigned	No
T_aestivum_b60	205987	C	C	C	C	T	T	C	Assigned	Assigned	Assigned	No
T_aestivum_b60	206040	A	G	A	A	G	A	A	Assigned	Assigned	Assigned	No
T_aestivum_b60	206121	C	T	C	C	T	C	C	Assigned	Assigned	Assigned	No
T_aestivum_b60	206165	A	A	A	G	A	A	G	Assigned	Assigned	Assigned	No
T_aestivum_b60	206222	G	G	G	G	G	G	A	Assigned	Assigned	Assigned	No
T_aestivum_b60	206265	T	T	T	C	T	T	C	Assigned	Assigned	Assigned	No
T_aestivum_b60	206280	C	C	G	C	C	G	C	Assigned	Assigned	Assigned	No
T_aestivum_b60	206304	G	A	G	G	A	G	G	Assigned	Assigned	Assigned	No
T_aestivum_b60	206370	G	A	A	G	A	G	G	Assigned	Assigned	Assigned	No
T_aestivum_b60	206517	T	C	T	C	C	T	C	Assigned	Assigned	Assigned	No
T_aestivum_b60	206559	G	A	A	A	A	G	A	Assigned	Assigned	Assigned	No
T_aestivum_b60	206638	A	C	A	A	C	A	A	Assigned	Assigned	Assigned	No
T_aestivum_b60	206653	G	A	G	G	A	G	G	Assigned	Assigned	Assigned	No
T_aestivum_b60	206656	A	G	A	A	G	A	A	Assigned	Assigned	Assigned	No
T_aestivum_b60	206666	T	T	T	C	T	T	C	Assigned	Assigned	Assigned	No
T_aestivum_b60	206692	A	A	A	T	A	A	T	Assigned	Assigned	Assigned	No
T_aestivum_b60	206724	A	G	A	G	G	A	G	Assigned	Assigned	Assigned	No
T_aestivum_b60	206730	T	T	T	T	T	C	T	Assigned	Assigned	Assigned	No
T_aestivum_b60	206734	C	C	C	A	C	C	A	Assigned	Assigned	Assigned	No
T_aestivum_b60	207306	G	G	G	G	G	G		Assigned	Assigned	Unassigned	No
T_aestivum_b60	207352	G	G	T	T	G	G		Assigned	Assigned	Unassigned	No
T_aestivum_b60	207513	T	T	0	C	T	T		Assigned	Assigned	Unassigned	No
T_aestivum_b60	207541	G	G	G	G	G	G		Assigned	Assigned	Unassigned	No
T_aestivum_b60	207864	C	C	C	C	C	T	T	Assigned	Assigned	Assigned	No
T_aestivum_b60	207865	A	A	G	G	A	G	G	Assigned	Assigned	Assigned	No
T_aestivum_b60	208014	C	C	T	T	C	T	T	Assigned	Assigned	Assigned	No
T_aestivum_b60	208017	A	A	T	C	A	C	C	Assigned	Assigned	Assigned	No
T_aestivum_b60	208054	T	T	T	C	T	T	C	Assigned	Assigned	Assigned	No
T_aestivum_b60	208083	T	T	C	C	T	T	C	Assigned	Assigned	Assigned	No
T_aestivum_b60	208149	C	C	T	T	C	T	T	Assigned	Assigned	Assigned	No
T_aestivum_b60	208183	T	C	C	C	T	C	C	Assigned	Assigned	Assigned	No
T_aestivum_b60	208191	T	T	A	A	T	A	A	Assigned	Assigned	Assigned	No
T_aestivum_b60	208246	T	T	T	T	T	T	G	Assigned	Assigned	Assigned	No
T_aestivum_b60	208342	A	A	A	G	A	A	G	Assigned	Assigned	Assigned	No
T_aestivum_b60	208382	A	C	C	C	A	C	C	Assigned	Assigned	Assigned	No
T_aestivum_b60	208887	G	G	A	A	G	A	A	Assigned	Assigned	Assigned	No
T_aestivum_b60	208959	A	A	*	G	A	G	G	Assigned	Assigned	Assigned	No
T_aestivum_b60	209188	A	G	G	G	A	G	G	Assigned	Assigned	Assigned	No
T_aestivum_b60	209194	A	A	A	G	A	A	G	Assigned	Assigned	Assigned	No
T_aestivum_b60	209232	C	C	C	C	C	T	C	Assigned	Assigned	Assigned	No
T_aestivum_b60	209265	C	C	C	C	C	T	C	Assigned	Assigned	Assigned	No
T_aestivum_b60	209364	A	A	G	G	A	G	G	Assigned	Assigned	Assigned	No
T_aestivum_b60	209439	C	C	C	C	C	T	C	Assigned	Assigned	Assigned	No
T_aestivum_b60	209454	A	A	A	A	A	G	A	Assigned	Assigned	Assigned	No
T_aestivum_b60	210332	A	<	0	0				Low Coverage	Low Coverage	Low Coverage	Yes
T_aestivum_b60	210764	A	0	A	A		A	A	Low Coverage	Assigned	Assigned	No
T_aestivum_b60	214577	T	C	C	T	C	C	T	Assigned	Assigned	Assigned	No
T_aestivum_b60	214701	C	G	<	C	G		C	Assigned	Low Coverage	Assigned	No
T_aestivum_b60	214875	T	G	0	T	G	T	T	Assigned	Assigned	Assigned	No
T_aestivum_b60	214876	C	A	0	C	A	C	C	Assigned	Assigned	Assigned	No
T_aestivum_b60	214980	A	A	0	T	A		T	Assigned	Low Coverage	Assigned	No
T_aestivum_b60	215020	T	T	0	A	T		A	Assigned	Low Coverage	Assigned	No
T_aestivum_b60	215032	T	T	0	C	T		C	Assigned	Low Coverage	Assigned	No
T_aestivum_b60	215062	G	G	0	A	G		A	Assigned	Low Coverage	Assigned	No
T_aestivum_b60	215103	A	G	0	G	A		G	Assigned	Low Coverage	Assigned	No
T_aestivum_b60	215107	A	A	0	C	A		C	Assigned	Low Coverage	Assigned	No
T_aestivum_b60	215122	C	C	0	C	C		T	Assigned	Low Coverage	Assigned	No
T_aestivum_b60	215152	T	T	0	A	T		A	Assigned	Low Coverage	Assigned	No
T_aestivum_b60	215169	C	C	0	A	C		A	Assigned	Low Coverage	Assigned	No
T_aestivum_b60	215206	T	T	0	C	T		C	Assigned	Low Coverage	Assigned	No
T_aestivum_b60	215594	G	0	0	C		C	G	Low Coverage	Assigned	Assigned	No
T_aestivum_b60	215621	C	0	0	*		T	C	Low Coverage	Assigned	Assigned	No
T_aestivum_b60	215776	T	0	0	T		A	T	Low Coverage	Assigned	Assigned	No
T_aestivum_b60	215927	T	0	0	*				Low Coverage	Low Coverage	Ambiguous Diploid	Yes
T_aestivum_b60	215947	A	0	0	*			A	Low Coverage	Low Coverage	Assigned	No
T_aestivum_b60	215954	A	0	0	*			A	Low Coverage	Low Coverage	Assigned	No
T_aestivum_b60	215970	C	0	0	*			C	Low Coverage	Low Coverage	Assigned	No
T_aestivum_b60	215994	A	0	0	*			A	Low Coverage	Low Coverage	Assigned	No
T_aestivum_b60	215996	A	0	0	*			A	Low Coverage	Low Coverage	Assigned	No
T_aestivum_b60	216080	T	0	0	*				Low Coverage	Low Coverage	Ambiguous Diploid	Yes
T_aestivum_b60	216099	A	0	0	*				Low Coverage	Low Coverage	Ambiguous Diploid	Yes
T_aestivum_b60	216146	G	0	0	*				Low Coverage	Low Coverage	Ambiguous Diploid	Yes
T_aestivum_b60	216161	G	0	0	*				Low Coverage	Low Coverage	Ambiguous Diploid	Yes
T_aestivum_b60	216166	T	0	0	*				Low Coverage	Low Coverage	Ambiguous Diploid	Yes
T_aestivum_b60	219731	A	0	0	0				Low Coverage	Low Coverage	Low Coverage	Yes
T_aestivum_b60	220343	G	C	0	G	C	C	G	Assigned	Assigned	Assigned	No
T_aestivum_b60	220352	G	C	0	G	C	A	G	Assigned	Assigned	Assigned	No
T_aestivum_b60	220388	T	C	0	T	C	C	T	Assigned	Assigned	Assigned	No
T_aestivum_b60	220402	G	C	0	G	C	G	G	Assigned	Assigned	Assigned	No
T_aestivum_b60	220463	A	A	0	G	A	G	G	Assigned	Assigned	Assigned	No
T_aestivum_b60	220515	G	0	0	0	G	A	G	Assigned	Assigned	Assigned	No
T_aestivum_b60	220529	C	0	0	0		T	T	Low Coverage	Assigned	Assigned	No
T_aestivum_b60	220593	G	0	G	G	G	A	G	Assigned	Assigned	Assigned	No
T_aestivum_b60	220601	C	0	C	C	T	C	C	Assigned	Assigned	Assigned	No
T_aestivum_b60	220707	T	0	0	0	T	G	T	Assigned	Assigned	Assigned	No
T_aestivum_b60	220760	T	T	T	T	T	C	T	Assigned	Assigned	Assigned	No
T_aestivum_b60	220928	A	A	A	A	A	T	A	Assigned	Assigned	Assigned	No
T_aestivum_b60	220945	A	A	A	A	G	A	A	Assigned	Assigned	Assigned	No
T_aestivum_b60	220994	G	C	G	G	C	G	G	Assigned	Assigned	Assigned	No
T_aestivum_b60	221000	C	T	C	C	T	C	C	Assigned	Assigned	Assigned	No
T_aestivum_b60	221074	T	C	<	T	C	T	C	Assigned	Assigned	Assigned	No
T_aestivum_b60	221109	G	G	G	G	G	A	G	Assigned	Assigned	Assigned	No
T_aestivum_b60	221110	C	C	C	C	C	T	C	Assigned	Assigned	Assigned	No
T_aestivum_b60	221163	C	A	A	0	A	C	A	Assigned	Assigned	Assigned	No
T_aestivum_b60	221191	A	A	0	0	A	G	G	Assigned	Assigned	Assigned	No
T_aestivum_b60	221416	N	<	<	T	T		C	Assigned	Low Coverage	Assigned	No
T_aestivum_b60	221417	N	N	<	A	A		T	Assigned	Low Coverage	Assigned	No
T_aestivum_b60	221467	T	T	C	C	T	C	C	Assigned	Assigned	Assigned	No
T_aestivum_b60	221546	T	T	C	T	T	C	T	Assigned	Assigned	Assigned	No
T_aestivum_b60	221576	A	T	T	A	T	T	A	Assigned	Assigned	Assigned	No
T_aestivum_b60	221621	T	T	T	C	T	T	C	Assigned	Assigned	Assigned	No
T_aestivum_b60	221634	A	A	G	A	A	G	A	Assigned	Assigned	Assigned	No
T_aestivum_b60	221659	A	A	C	A	A	C	A	Assigned	Assigned	Assigned	No
T_aestivum_b60	221675	T	C	T	T	C	T	T	Assigned	Assigned	Assigned	No
T_aestivum_b60	221693	T	T	T	T	T	G	T	Assigned	Assigned	Assigned	No
T_aestivum_b60	221759	C	C	C	T	C	C	T	Assigned	Assigned	Assigned	No
T_aestivum_b60	221783	A	G	A	A	G	A	A	Assigned	Assigned	Assigned	No
T_aestivum_b60	221879	C	C	*	C	C	T	C	Assigned	Assigned	Assigned	No
T_aestivum_b60	221897	A	A	A	G	A	A	G	Assigned	Assigned	Assigned	No
T_aestivum_b60	221900	G	G	C	G	G	C	G	Assigned	Assigned	Assigned	No
T_aestivum_b60	221921	G	A	G	G	A	G	G	Assigned	Assigned	Assigned	No
T_aestivum_b60	221930	C	C	T	C	C	T	C	Assigned	Assigned	Assigned	No
T_aestivum_b60	221933	G	G	G	T	G	G	T	Assigned	Assigned	Assigned	No
T_aestivum_b60	222002	A	G	A	A	G	A	A	Assigned	Assigned	Assigned	No
T_aestivum_b60	222068	C	T	C	C	T	C	C	Assigned	Assigned	Assigned	No
T_aestivum_b60	222069	A	G	A	A	G	A	A	Assigned	Assigned	Assigned	No
T_aestivum_b60	222092	C	C	*	C	C	T	C	Assigned	Assigned	Assigned	No
T_aestivum_b60	222176	A	A	G	G	A	G	G	Assigned	Assigned	Assigned	No
T_aestivum_b60	222269	C	T	C	C	T	C	C	Assigned	Assigned	Assigned	No
T_aestivum_b60	222407	G	G	C	G	G		G	Assigned	Unassigned	Assigned	No
T_aestivum_b60	222434	A	A	A	A	A		A	Assigned	Unassigned	Assigned	No
T_aestivum_b60	222503	C	C	T	C	C	T	C	Assigned	Assigned	Assigned	No
T_aestivum_b60	222521	A	A	G	A	A	G	A	Assigned	Assigned	Assigned	No
T_aestivum_b60	222611	C	C	T	C	C		C	Assigned	Unassigned	Assigned	No
T_aestivum_b60	222630	C	C	C	C	C		C	Assigned	Unassigned	Assigned	No
T_aestivum_b60	222645	C	C	C	C	C		C	Assigned	Unassigned	Assigned	No
T_aestivum_b60	222692	G	G	A	G	G	A	G	Assigned	Assigned	Assigned	No
T_aestivum_b60	222708	G	G	A	G	G	A	G	Assigned	Assigned	Assigned	No
T_aestivum_b60	222713	T	T	T	C	T	T	C	Assigned	Assigned	Assigned	No
T_aestivum_b60	222736	C	C	C	C	C	G	C	Assigned	Assigned	Assigned	No
T_aestivum_b60	222769	C	C	T	C	C	T	C	Assigned	Assigned	Assigned	No
T_aestivum_b60	222901	A	A	A	G	A	A	G	Assigned	Assigned	Assigned	No
T_aestivum_b60	223042	C	C	C	C	C	T	C	Assigned	Assigned	Assigned	No
T_aestivum_b60	223071	C	<	C	T		C	T	Low Coverage	Assigned	Assigned	No
T_aestivum_b60	226463	T	T	0	T	T		T	Assigned	Low Coverage	Assigned	No
T_aestivum_b60	226466	A	A	0	A	A		A	Assigned	Low Coverage	Assigned	No
T_aestivum_b60	226468	C	C	0	C	C		C	Assigned	Low Coverage	Assigned	No
T_aestivum_b60	226471	C	C	0	C	C		C	Assigned	Low Coverage	Assigned	No
T_aestivum_b60	226741	T	A	0	A	A	T	A	Assigned	Assigned	Assigned	No
T_aestivum_b60	226861	C	C	0	C	C	T	C	Assigned	Assigned	Assigned	No
T_aestivum_b60	226870	A	A	0	A	A		A	Assigned	Low Coverage	Assigned	No
T_aestivum_b60	226890	C	T	0	T	T	C	T	Assigned	Assigned	Assigned	No
T_aestivum_b60	226987	C	C	0	0	C	T		Assigned	Assigned	Low Coverage	No
T_aestivum_b60	227007	T	T	0	0	T	C		Assigned	Assigned	Low Coverage	No
T_aestivum_b60	227168	C	C	0	C	C	G	C	Assigned	Assigned	Assigned	No
T_aestivum_b60	228016	A	A	A	A	A	C	A	Assigned	Assigned	Assigned	No
T_aestivum_b60	228017	C	C	C	C	C	A	C	Assigned	Assigned	Assigned	No
T_aestivum_b60	229980	C	0	0	0				Low Coverage	Low Coverage	Low Coverage	Yes
T_aestivum_b60	230089	G	0	<	0				Low Coverage	Low Coverage	Low Coverage	Yes
T_aestivum_b60	230154	A	A	C	A	A	C	A	Assigned	Assigned	Assigned	No
T_aestivum_b60	230217	C	C	C	A	C	C	A	Assigned	Assigned	Assigned	No
T_aestivum_b60	230238	A	A	G	A	G	A	A	Assigned	Assigned	Assigned	No
T_aestivum_b60	230273	G	G	A	G	G	A	G	Assigned	Assigned	Assigned	No
T_aestivum_b60	230400	T	T	C	C	T	C	C	Assigned	Assigned	Assigned	No
T_aestivum_b60	230401	G	G	G	A	G	G	A	Assigned	Assigned	Assigned	No
T_aestivum_b60	230406	G	G	A	G	G	A	G	Assigned	Assigned	Assigned	No
T_aestivum_b60	230433	A	A	G	G	A	G	G	Assigned	Assigned	Assigned	No
T_aestivum_b60	230457	T	T	C	C	T	C	C	Assigned	Assigned	Assigned	No
T_aestivum_b60	230467	A	A	G	A	A	G	A	Assigned	Assigned	Assigned	No
T_aestivum_b60	230469	C	C	C	T	C	C	T	Assigned	Assigned	Assigned	No
T_aestivum_b60	230517	T	T	C	C	T	C	C	Assigned	Assigned	Assigned	No
T_aestivum_b60	230520	G	G	A	G	G	A	G	Assigned	Assigned	Assigned	No
T_aestivum_b60	230529	T	T	C	T	T	C	T	Assigned	Assigned	Assigned	No
T_aestivum_b60	230559	T	T	G	G	T	G	G	Assigned	Assigned	Assigned	No
T_aestivum_b60	230650	G	C	G	G	C	G	G	Assigned	Assigned	Assigned	No
T_aestivum_b60	230705	G	A	G	G	A	G	G	Assigned	Assigned	Assigned	No
T_aestivum_b60	230724	C	T	C	C	T	C	C	Assigned	Assigned	Assigned	No
T_aestivum_b60	230766	A	G	A	A	G	A	A	Assigned	Assigned	Assigned	No
T_aestivum_b60	230782	T	G	T	T	G	T	T	Assigned	Assigned	Assigned	No
T_aestivum_b60	230853	A	G	A	A	G	A	A	Assigned	Assigned	Assigned	No
T_aestivum_b60	230870	A	0	A	<	T	A	A	Assigned	Assigned	Assigned	No
T_aestivum_b60	231241	A	A	T	T	A	T	T	Assigned	Assigned	Assigned	No
T_aestivum_b60	231302	C	G	G	G	C	G	G	Assigned	Assigned	Assigned	No
T_aestivum_b60	231308	G	G	A	G	G	A	G	Assigned	Assigned	Assigned	No
T_aestivum_b60	231349	A	G	G	G	A	G	G	Assigned	Assigned	Assigned	No
T_aestivum_b60	231373	T	T	C	C	T	C	C	Assigned	Assigned	Assigned	No
T_aestivum_b60	231406	T	T	T	C	T	T	C	Assigned	Assigned	Assigned	No
T_aestivum_b60	231409	C	C	G	G	C	G	G	Assigned	Assigned	Assigned	No
T_aestivum_b60	231421	C	C	T	T	C	T	T	Assigned	Assigned	Assigned	No
T_aestivum_b60	231517	C	C	T	T	C	T	T	Assigned	Assigned	Assigned	No
T_aestivum_b60	231589	G	G	A	A	G	A	A	Assigned	Assigned	Assigned	No
T_aestivum_b60	231658	A	A	C	C	A	C	C	Assigned	Assigned	Assigned	No
T_aestivum_b60	231769	G	G	T	T	G	T	T	Assigned	Assigned	Assigned	No
[truncated: 340,271+ more rows]
