# Supplementary material for: HANDS: a tool for genome-wide discovery of subgenome-specific base-identity in polyploids
Source: BMC Genomics. 2013 Sep 24;14:653. doi: 10.1186/1471-2164-14-653 (PMC3849207; doi:10.1186/1471-2164-14-653)
Supplement: Additional file 3: Table S4 — HSP characterization using HANDS and NT lines for chromosome 1. [file 1471-2164-14-653-S3.xlsx]

## Sheet: HSP Assignment - Chr 1
Supplementary Table S4
HSP characterization using HANDS and NT lines for chromosome 1. For diploids, '0' corresponds to zero coverage, '<' corresponds to low coverage (less than 3 reads covering the position), and '*' corresponds to positions where an ambiguous was present. For polyploids, blank entries represent unassigned positions, '*' corresponds to positions that could not be assigned using NT lines, and '.' corre…
Reference	Position	Reference	Diploid-A	Diploid-B	Diploid-D	HSP-A	HSP-B	HSP-D	NT-A	NT-B	NT-D	A	B	D
T_aestivum_b60	2534	C	C	C	C	C	G	C	C	G	C	Correct	Correct	Correct
T_aestivum_b60	2555	T	T	C	C	T	C	C	T	C	C	Correct	Correct	Correct
T_aestivum_b60	2702	G	G	C	C	G	C	C	G	C	C	Correct	Correct	Correct
T_aestivum_b60	2714	G	G	G	G	G	C	G	G	C	G	Correct	Correct	Correct
T_aestivum_b60	2774	G	G	C	G	G	C	G	G	C	G	Correct	Correct	Correct
T_aestivum_b60	2789	C	C	C	G	C	C	G	C	C	G	Correct	Correct	Correct
T_aestivum_b60	2804	C	C	C	T	C	C	T	C	C	T	Correct	Correct	Correct
T_aestivum_b60	2816	G	G	T	T	G	T	T	G	T	T	Correct	Correct	Correct
T_aestivum_b60	2852	C	C	C	C	C	T	C	C	T	C	Correct	Correct	Correct
T_aestivum_b60	2867	A	A	A	A	A	G	A	A	G	A	Correct	Correct	Correct
T_aestivum_b60	3014	C	C	G	G	C	G	G	C	G	G	Correct	Correct	Correct
T_aestivum_b60	3017	A	A	A	G	A	A	G	A	A	G	Correct	Correct	Correct
T_aestivum_b60	3062	T	T	T	C	T	T	C	T	T	C	Correct	Correct	Correct
T_aestivum_b60	3095	T	T	C	C	T	C	C	T	C	C	Correct	Correct	Correct
T_aestivum_b60	3113	C	C	C	T	C	C	T	C	C	T	Correct	Correct	Correct
T_aestivum_b60	3122	C	C	C	C	C	T	C	C	T	C	Correct	Correct	Correct
T_aestivum_b60	3155	C	C	T	T	C	T	T	C	T	T	Correct	Correct	Correct
T_aestivum_b60	3188	C	T	A	C	T	A	C	T	A	C	Correct	Correct	Correct
T_aestivum_b60	3197	G	G	A	G	G	A	G	G	A	G	Correct	Correct	Correct
T_aestivum_b60	3206	A	G	A	A	G	A	A	G	A	A	Correct	Correct	Correct
T_aestivum_b60	3230	G	G	G	G	G	C	G	G	C	G	Correct	Correct	Correct
T_aestivum_b60	3254	C	T	T	C	T	T	C	T	T	C	Correct	Correct	Correct
T_aestivum_b60	3272	T	G	G	T	G	G	T	G	G	T	Correct	Correct	Correct
T_aestivum_b60	3305	C	C	C	C	C	T	C	C	T	C	Correct	Correct	Correct
T_aestivum_b60	3308	T	T	T	C	T	T	C	T	T	C	Correct	Correct	Correct
T_aestivum_b60	3327	C	T	T	C	T	T	C	T	T	C	Correct	Correct	Correct
T_aestivum_b60	3428	C	C	C	T	C	C	T	C	C	T	Correct	Correct	Correct
T_aestivum_b60	3488	C	T	T	C	T	T	C	T	T	C	Correct	Correct	Correct
T_aestivum_b60	3524	G	G	A	G	G	A	G	G	A	G	Correct	Correct	Correct
T_aestivum_b60	3548	T	T	T	T	T	C	T	T	C	T	Correct	Correct	Correct
T_aestivum_b60	3614	T	C	C	T	C	C	T	C	C	T	Correct	Correct	Correct
T_aestivum_b60	3620	C	T	T	C	T	T	C	T	T	C	Correct	Correct	Correct
T_aestivum_b60	3713	C	C	C	C	C	C	C	T	C	C	Incorrect	Correct	Correct
T_aestivum_b60	3764	A	A	A	A	A	G	A	A	G	A	Correct	Correct	Correct
T_aestivum_b60	3788	T	T	T	T	T	C	T	T	C	T	Correct	Correct	Correct
T_aestivum_b60	3827	T	C	T	T	C	T	T	C	T	T	Correct	Correct	Correct
T_aestivum_b60	3869	C	T	T	C	T		C	T	T	C	Correct	Unassigned	Correct
T_aestivum_b60	3872	A	T	A	A	T	A	A	T	A	A	Correct	Correct	Correct
T_aestivum_b60	3881	T	T	T	T	T	C	T	T	C	T	Correct	Correct	Correct
T_aestivum_b60	3884	C	T	C	C	T	C	C	T	C	C	Correct	Correct	Correct
T_aestivum_b60	3929	G	G	G	G	C	G	G	C	G	G	Correct	Correct	Correct
T_aestivum_b60	4001	T	C	T	T	C	C	T	*	*	*	NT Unassigned	NT Unassigned	NT Unassigned
T_aestivum_b60	4004	C	<	T	C	T	T	C	*	*	*	NT Unassigned	NT Unassigned	NT Unassigned
T_aestivum_b60	4020	A	<	A	A	G	A	A	*	*	*	NT Unassigned	NT Unassigned	NT Unassigned
T_aestivum_b60	4028	T	C	C	T	C	C	T	*	*	*	NT Unassigned	NT Unassigned	NT Unassigned
T_aestivum_b60	4214	A	C	A	C	C	A	C	C	A	C	Correct	Correct	Correct
T_aestivum_b60	4216	A	C	C	C	C	A	C	C	A	C	Correct	Correct	Correct
T_aestivum_b60	4581	T	C	C	T	C	T	T	C	T	T	Correct	Correct	Correct
T_aestivum_b60	4602	G	C	C	G	C	G	G	C	G	G	Correct	Correct	Correct
T_aestivum_b60	4617	A	G	A	A	G	A	A	G	A	A	Correct	Correct	Correct
T_aestivum_b60	4788	G	C	G	G	C	G	G	C	G	G	Correct	Correct	Correct
T_aestivum_b60	4848	A	G	G	A	G	G	A	G	G	A	Correct	Correct	Correct
T_aestivum_b60	4851	T	G	T	T	G	G	T	G	G	T	Correct	Correct	Correct
T_aestivum_b60	4940	C	C	C	C	C	T	C	C	T	C	Correct	Correct	Correct
T_aestivum_b60	4970	G	G	G	G	G	A	G	G	A	G	Correct	Correct	Correct
T_aestivum_b60	5042	C	C	C	T	C	C	T	C	C	T	Correct	Correct	Correct
T_aestivum_b60	5105	C	A	T	C	A	C	C	A	C	C	Correct	Correct	Correct
T_aestivum_b60	5150	T	C	C	T	C	C	T	C	C	T	Correct	Correct	Correct
T_aestivum_b60	5222	A	G	G	A	G	G	A	G	G	A	Correct	Correct	Correct
T_aestivum_b60	5333	C	G	C	C	G	C	C	G	C	C	Correct	Correct	Correct
T_aestivum_b60	5381	T	C	T	T	C	T	T	C	T	T	Correct	Correct	Correct
T_aestivum_b60	5387	C	G	C	C	G	C	C	G	C	C	Correct	Correct	Correct
T_aestivum_b60	5394	A	A	A	A	A	C	A	A	C	A	Correct	Correct	Correct
T_aestivum_b60	5441	G	C	C	G	C	C	G	C	C	G	Correct	Correct	Correct
T_aestivum_b60	5450	G	T	G	G	T	G	G	T	G	G	Correct	Correct	Correct
T_aestivum_b60	5612	A	A	A	A	A	C	A	A	C	A	Correct	Correct	Correct
T_aestivum_b60	5650	G	C	C	G	C	C	G	C	C	G	Correct	Correct	Correct
T_aestivum_b60	5683	T	C	C	T	C	C	T	C	C	T	Correct	Correct	Correct
T_aestivum_b60	5685	T	C	T	T	C	T	T	C	T	T	Correct	Correct	Correct
T_aestivum_b60	5718	T	C	C	T	C	C	T	C	C	T	Correct	Correct	Correct
T_aestivum_b60	5727	T	G	T	T	G	G	T	G	G	T	Correct	Correct	Correct
T_aestivum_b60	5732	T	C	T	T	C	T	T	C	T	T	Correct	Correct	Correct
T_aestivum_b60	5779	A	G	G	A	G	G	A	G	G	A	Correct	Correct	Correct
T_aestivum_b60	5817	A	G	G	A	G	G	A	G	G	A	Correct	Correct	Correct
T_aestivum_b60	5829	T	C	C	T	C	C	T	C	C	T	Correct	Correct	Correct
T_aestivum_b60	7925	T	T	G	G	T	G	G	T	G	.	Correct	Correct	Silenced
T_aestivum_b60	7982	G	G	C	C	G	G	C	G	C	.	Correct	Incorrect	Silenced
T_aestivum_b60	8003	A	G	G	G	A	A	G	A	G	.	Correct	Incorrect	Silenced
T_aestivum_b60	8120	A	A	G	G	A	G	G	A	G	.	Correct	Correct	Silenced
T_aestivum_b60	8270	C	T	T	T	C	C	T	C	T	.	Correct	Incorrect	Silenced
T_aestivum_b60	8327	T	T	C	T	T	C	C	T	C	.	Correct	Correct	Silenced
T_aestivum_b60	11996	C	C	G	G	C	G	G	C	G	G	Correct	Correct	Correct
T_aestivum_b60	12038	C	C	T	T	C	T	T	C	T	T	Correct	Correct	Correct
T_aestivum_b60	12053	A	A	A	G	A	A	G	A	A	G	Correct	Correct	Correct
T_aestivum_b60	12078	T	T	T	G	T	T	G	T	.	G	Correct	Silenced	Correct
T_aestivum_b60	12140	G	G	A	G	G		G	G	A	G	Correct	Unassigned	Correct
T_aestivum_b60	12188	A	A	A	G	A	A	G	A	A	G	Correct	Correct	Correct
T_aestivum_b60	12236	T	T	C	C	T	C	C	T	C	C	Correct	Correct	Correct
T_aestivum_b60	12257	G	A	A	G	G	A	G	G	A	G	Correct	Correct	Correct
T_aestivum_b60	12329	T	T	C	T	T	C	T	T	C	T	Correct	Correct	Correct
T_aestivum_b60	12354	T	T	C	T	T	C	T	T	C	T	Correct	Correct	Correct
T_aestivum_b60	12360	G	G	A	G	G	A	G	G	A	G	Correct	Correct	Correct
T_aestivum_b60	12414	C	C	T	C	C	T	C	C	T	C	Correct	Correct	Correct
T_aestivum_b60	12428	C	C	T	T	C	T	T	C	T	T	Correct	Correct	Correct
T_aestivum_b60	12545	A	A	G	G	A	G	G	A	G	G	Correct	Correct	Correct
T_aestivum_b60	12567	A	A	G	G	A	G	G	A	G	G	Correct	Correct	Correct
T_aestivum_b60	12569	T	T	C	C	T	C	C	T	C	C	Correct	Correct	Correct
T_aestivum_b60	12602	T	T	0	C	T	C	C	T	C	C	Correct	Low Coverage	Correct
T_aestivum_b60	12614	T	T	C	C	T	C	C	T	C	C	Correct	Correct	Correct
T_aestivum_b60	12630	G	G	A	A	G	A	A	G	A	A	Correct	Correct	Correct
T_aestivum_b60	12637	G	G	G	G	G	A	G	G	A	G	Correct	Correct	Correct
T_aestivum_b60	12683	C	C	C	C	C	A	C	C	A	C	Correct	Correct	Correct
T_aestivum_b60	12695	T	T	C	T	T	C	T	T	C	T	Correct	Correct	Correct
T_aestivum_b60	12728	T	C	C	C	C	C	C	T	C	C	Incorrect	Correct	Correct
T_aestivum_b60	12757	T	T	G	G	T	G	G	T	G	G	Correct	Correct	Correct
T_aestivum_b60	12767	C	C	C	T	C	C	T	C	C	T	Correct	Correct	Correct
T_aestivum_b60	12792	C	C	T	T	C	T	T	C	T	T	Correct	Correct	Correct
T_aestivum_b60	12837	G	A	A	A	A	A	A	G	A	A	Incorrect	Correct	Correct
T_aestivum_b60	13004	T	T	T	C				*	*	*	NT Unassigned	NT Unassigned	NT Unassigned
T_aestivum_b60	45352	C	T	T	C	T	T	C	T	T	C	Correct	Correct	Correct
T_aestivum_b60	45377	C	T	0	C	T	T	C	T	.	C	Correct	Silenced	Correct
T_aestivum_b60	45383	C	C	T	C	T	T	C	T	.	C	Correct	Silenced	Correct
T_aestivum_b60	45629	C	T	T	C	T	T	C	T	T	C	Correct	Correct	Correct
T_aestivum_b60	45648	C	T	T	C	T	T	C	T	T	C	Correct	Correct	Correct
T_aestivum_b60	45677	C	T	T	C	T	C	C	T	C	C	Correct	Correct	Correct
T_aestivum_b60	45686	A	A	A	A	A	T	A	A	T	A	Correct	Correct	Correct
T_aestivum_b60	45833	A	G	A	A	G	G	A	G	G	A	Correct	Correct	Correct
T_aestivum_b60	45926	G	C	C	G	C	C	G	C	C	G	Correct	Correct	Correct
T_aestivum_b60	45968	C	C	T	C	C	T	C	C	T	C	Correct	Correct	Correct
T_aestivum_b60	45983	C	T	T	C	T	T	C	T	T	C	Correct	Correct	Correct
T_aestivum_b60	45995	G	G	G	G	G	A	G	G	A	G	Correct	Correct	Correct
T_aestivum_b60	46046	T	T	A	T	T	A	T	T	A	T	Correct	Correct	Correct
T_aestivum_b60	46065	C	C	C	C	C	T	C	C	T	C	Correct	Correct	Correct
T_aestivum_b60	46094	C	T	C	C	T	C	C	T	C	C	Correct	Correct	Correct
T_aestivum_b60	46100	C	T	C	C	T	C	C	T	C	C	Correct	Correct	Correct
T_aestivum_b60	46127	T	T	T	T	C	T	T	C	T	T	Correct	Correct	Correct
T_aestivum_b60	46154	C	T	C	C	T	C	C	T	C	C	Correct	Correct	Correct
T_aestivum_b60	46268	T	C	T	T	C	T	T	C	.	T	Correct	Silenced	Correct
T_aestivum_b60	46313	C	T	0	C	T	C	C	T	.	C	Correct	Silenced	Correct
T_aestivum_b60	46316	C	T	0	C	T	C	C	T	.	C	Correct	Silenced	Correct
T_aestivum_b60	46331	A	G	0	A	G	A	A	*	*	*	NT Unassigned	NT Unassigned	NT Unassigned
T_aestivum_b60	46344	G	G	0	G	A	G	G	*	*	*	NT Unassigned	NT Unassigned	NT Unassigned
T_aestivum_b60	46442	T	G	0	T	G	T	T	*	*	*	NT Unassigned	NT Unassigned	NT Unassigned
T_aestivum_b60	46582	A	A	0	A	A	G	G	A	.	G	Correct	Silenced	Correct
T_aestivum_b60	138123	T	T	T	C	T	T	C	T	T	C	Correct	Correct	Correct
T_aestivum_b60	138144	C	C	C	T	C	C	T	C	C	T	Correct	Correct	Correct
T_aestivum_b60	138210	A	A	C	C	A	C	C	A	C	C	Correct	Correct	Correct
T_aestivum_b60	138273	C	C	T	T	C	C	T	C	C	T	Correct	Correct	Correct
T_aestivum_b60	138375	T	T	A	A	T	A	A	*	*	*	NT Unassigned	NT Unassigned	NT Unassigned
T_aestivum_b60	138399	C	C	T	T	C	T	T	*	*	*	NT Unassigned	NT Unassigned	NT Unassigned
T_aestivum_b60	138519	G	G	G	G	G	A	G	G	A	G	Correct	Correct	Correct
T_aestivum_b60	138564	G	G	G	C	G	G	C	G	G	C	Correct	Correct	Correct
T_aestivum_b60	138579	T	T	C	C	T	T	C	T	T	C	Correct	Correct	Correct
T_aestivum_b60	138582	G	G	G	G	G	T	G	G	T	G	Correct	Correct	Correct
T_aestivum_b60	138609	G	G	G	G	G	C	G	G	C	G	Correct	Correct	Correct
T_aestivum_b60	138663	C	C	C	C	C	T	C	*	*	*	NT Unassigned	NT Unassigned	NT Unassigned
T_aestivum_b60	138735	T	T	T	A	T	T	A	T	T	A	Correct	Correct	Correct
T_aestivum_b60	138747	C	C	C	T	C	C	T	C	C	T	Correct	Correct	Correct
T_aestivum_b60	138807	G	G	A	A	G	A	A	G	A	A	Correct	Correct	Correct
T_aestivum_b60	138822	C	C	C	G	C	C	G	C	C	G	Correct	Correct	Correct
T_aestivum_b60	138828	G	G	A	G	G	A	G	G	A	G	Correct	Correct	Correct
T_aestivum_b60	138876	C	C	C	G	C	C	G	C	C	G	Correct	Correct	Correct
T_aestivum_b60	138933	C	C	G	G	C	C	G	C	C	G	Correct	Correct	Correct
T_aestivum_b60	138960	C	C	C	G	C	C	G	C	C	G	Correct	Correct	Correct
T_aestivum_b60	138963	G	G	G	C	G	G	C	G	G	C	Correct	Correct	Correct
T_aestivum_b60	138972	G	G	G	G	G	C	G	G	C	G	Correct	Correct	Correct
T_aestivum_b60	139059	G	G	G	G	G	T	G	G	T	G	Correct	Correct	Correct
T_aestivum_b60	139060	T	T	T	A	T	T	A	T	T	A	Correct	Correct	Correct
T_aestivum_b60	139061	C	C	C	G	C	C	G	C	C	G	Correct	Correct	Correct
T_aestivum_b60	139116	G	G	G	G	G	T	G	G	T	G	Correct	Correct	Correct
T_aestivum_b60	139131	C	C	G	C	C	G	C	C	G	C	Correct	Correct	Correct
T_aestivum_b60	139185	C	C	C	G	C	G	G	*	*	*	NT Unassigned	NT Unassigned	NT Unassigned
T_aestivum_b60	139230	G	G	G	C	G	G	C	G	G	C	Correct	Correct	Correct
T_aestivum_b60	139909	G	<	G	G		G	C	.	G	C	Silenced	Correct	Correct
T_aestivum_b60	139916	G	<	G	C		G	C	.	G	C	Silenced	Correct	Correct
T_aestivum_b60	139948	A	0	G	G		A	G	.	A	G	Silenced	Correct	Correct
T_aestivum_b60	242314	T	C	C	T	C	C	T	C	.	T	Correct	Silenced	Correct
T_aestivum_b60	242335	A	C	C	A	C	C	A	C	.	A	Correct	Silenced	Correct
T_aestivum_b60	242428	G	G	G	G	C	C	G	C	G	G	Correct	Incorrect	Correct
T_aestivum_b60	242503	A	A	A	T	A	A	T	A	A	T	Correct	Correct	Correct
T_aestivum_b60	242510	C	T	C	C	T	C	C	T	C	C	Correct	Correct	Correct
T_aestivum_b60	242673	C	T	C	C	T	C	C	T	C	C	Correct	Correct	Correct
T_aestivum_b60	242823	T	T	C	C	T	C	C	T	C	C	Correct	Correct	Correct
T_aestivum_b60	242891	A	A	A	T	A	A	T	A	A	T	Correct	Correct	Correct
T_aestivum_b60	242903	G	G	T	G	G	C	G	G	C	G	Correct	Correct	Correct
T_aestivum_b60	242941	A	A	A	G	A	A	G	A	A	G	Correct	Correct	Correct
T_aestivum_b60	243004	C	C	A	A	C	A	A	C	A	A	Correct	Correct	Correct
T_aestivum_b60	243109	C	C	C	A	C	C	A	C	C	A	Correct	Correct	Correct
T_aestivum_b60	243182	T	T	C	C	T	C	C	T	C	C	Correct	Correct	Correct
T_aestivum_b60	243189	G	G	G	T	G	G	T	G	G	T	Correct	Correct	Correct
T_aestivum_b60	243453	G	G	G	G	G	T	G	G	T	G	Correct	Correct	Correct
T_aestivum_b60	243519	A	G	A	A	G	A	A	*	*	*	NT Unassigned	NT Unassigned	NT Unassigned
T_aestivum_b60	243521	A	A	A	A	A	T	A	A	T	A	Correct	Correct	Correct
T_aestivum_b60	243524	T	C	T	T	C	T	T	*	*	*	NT Unassigned	NT Unassigned	NT Unassigned
T_aestivum_b60	243572	A	<	G	<	A	G	A	*	*	*	NT Unassigned	NT Unassigned	NT Unassigned
T_aestivum_b60	243872	G	0	G	A	G	G	A	.	G	A	Silenced	Correct	Correct
T_aestivum_b60	244091	C	C	T	C	T	T	C	.	T	C	Silenced	Correct	Correct
T_aestivum_b60	244127	T	C	C	T	C	C	T	.	C	T	Silenced	Correct	Correct
T_aestivum_b60	245098	A	0	0	0				A	G	A	Low Coverage	Low Coverage	Low Coverage
T_aestivum_b60	245115	C	0	0	0				C	T	C	Low Coverage	Low Coverage	Low Coverage
T_aestivum_b60	245179	G	0	0	0				G	A	G	Low Coverage	Low Coverage	Low Coverage
T_aestivum_b60	245207	C	0	0	0				C	T	C	Low Coverage	Low Coverage	Low Coverage
T_aestivum_b60	245208	G	0	0	0				G	A	G	Low Coverage	Low Coverage	Low Coverage
T_aestivum_b60	252717	G	C	G	G	C	G	G	C	G	G	Correct	Correct	Correct
T_aestivum_b60	252734	C	A	C	C	A	C	C	A	C	C	Correct	Correct	Correct
T_aestivum_b60	252791	C	T	T	C	T	T	C	T	T	C	Correct	Correct	Correct
T_aestivum_b60	252820	C	G	C	C	G	C	C	*	*	*	NT Unassigned	NT Unassigned	NT Unassigned
T_aestivum_b60	252825	C	T	0	C	T	T	C	T	.	C	Correct	Silenced	Correct
T_aestivum_b60	252846	G	G	T	G	G	T	G	G	T	G	Correct	Correct	Correct
T_aestivum_b60	252948	A	C	C	A	C	C	A	C	C	A	Correct	Correct	Correct
T_aestivum_b60	252964	G	A	A	G	A	A	G	A	A	G	Correct	Correct	Correct
T_aestivum_b60	252975	C	A	T	C	A	A	C	A	C	C	Correct	Incorrect	Correct
T_aestivum_b60	253008	G	C	<	G	C	G	G	C	G	G	Correct	Low Coverage	Correct
T_aestivum_b60	253040	G	C	G	G	C	G	G	C	G	G	Correct	Correct	Correct
T_aestivum_b60	253053	T	C	C	T	C	C	T	C	C	T	Correct	Correct	Correct
T_aestivum_b60	253083	G	C	C	G	C	G	G	C	G	G	Correct	Correct	Correct
T_aestivum_b60	269439	C	T	T	T	T	C	T	T	C	T	Correct	Correct	Correct
T_aestivum_b60	269449	G	A	A	A	A	G	A	A	G	A	Correct	Correct	Correct
T_aestivum_b60	269509	A	G	A	A	G	A	A	G	A	A	Correct	Correct	Correct
T_aestivum_b60	269524	C	G	G	G	G	C	G	G	C	G	Correct	Correct	Correct
T_aestivum_b60	269542	G	A	A	A	A	G	A	A	G	A	Correct	Correct	Correct
T_aestivum_b60	269571	A	A	A	G	A	A	G	A	A	G	Correct	Correct	Correct
T_aestivum_b60	269573	G	G	G	C	G	G	C	G	G	C	Correct	Correct	Correct
T_aestivum_b60	269617	A	A	C	C	A	A	C	.	A	C	Silenced	Correct	Correct
T_aestivum_b60	269661	C	T	T	T	T	C	T	T	C	T	Correct	Correct	Correct
T_aestivum_b60	269814	C	G	G	G	G	C	G	G	C	G	Correct	Correct	Correct
T_aestivum_b60	269835	C	T	C	C	T	C	C	T	C	C	Correct	Correct	Correct
T_aestivum_b60	269838	A	G	A	G	G	A	G	G	A	G	Correct	Correct	Correct
T_aestivum_b60	269886	T	C	T	C	C	T	C	C	T	C	Correct	Correct	Correct
T_aestivum_b60	269915	C	A	C	A	A	C	A	A	C	A	Correct	Correct	Correct
T_aestivum_b60	269973	T	A	A	A	A	T	A	A	T	A	Correct	Correct	Correct
T_aestivum_b60	269985	G	A	A	A	A	G	A	A	G	A	Correct	Correct	Correct
T_aestivum_b60	270012	A	G	A	A	G	A	A	G	A	A	Correct	Correct	Correct
T_aestivum_b60	270015	C	G	C	G	G	C	G	G	C	G	Correct	Correct	Correct
T_aestivum_b60	270051	C	T	C	C	T	C	C	T	C	C	Correct	Correct	Correct
T_aestivum_b60	270105	C	T	T	0	T	C	T	T	C	.	Correct	Correct	Silenced
T_aestivum_b60	270108	T	C	C	<	C	T	C	C	T	.	Correct	Correct	Silenced
T_aestivum_b60	270114	C	G	G	G	G	C	G	G	C	G	Correct	Correct	Correct
T_aestivum_b60	270123	G	A	G	G	A	G	G	A	G	G	Correct	Correct	Correct
T_aestivum_b60	270171	C	T	C	C	T	C	C	T	C	C	Correct	Correct	Correct
T_aestivum_b60	270186	G	A	A	G	A	G	G	A	G	G	Correct	Correct	Correct
T_aestivum_b60	270204	G	G	G	A	G	G	A	G	G	A	Correct	Correct	Correct
T_aestivum_b60	270264	C	T	C	T	T	C	T	T	C	T	Correct	Correct	Correct
T_aestivum_b60	270276	C	T	C	T	T	C	T	T	C	T	Correct	Correct	Correct
T_aestivum_b60	270321	G	G	G	A	G	G	A	G	G	A	Correct	Correct	Correct
T_aestivum_b60	270327	T	T	T	A	T	T	A	T	T	A	Correct	Correct	Correct
T_aestivum_b60	270339	G	A	G	G	A	G	G	A	G	G	Correct	Correct	Correct
T_aestivum_b60	270360	A	T	A	A	T	A	A	T	A	A	Correct	Correct	Correct
T_aestivum_b60	270374	A	G	A	G	G	A	G	G	A	G	Correct	Correct	Correct
T_aestivum_b60	270397	C	T	C	T	T	C	T	T	C	T	Correct	Correct	Correct
T_aestivum_b60	270420	A	T	A	A	T	A	A	T	A	A	Correct	Correct	Correct
T_aestivum_b60	270482	T	A	T	A	A	T	A	A	T	A	Correct	Correct	Correct
T_aestivum_b60	270513	G	G	G	A	G	G	A	G	G	A	Correct	Correct	Correct
T_aestivum_b60	270558	T	C	C	C	C	T	C	C	T	C	Correct	Correct	Correct
T_aestivum_b60	270627	T	T	T	C	T	T	C	T	T	C	Correct	Correct	Correct
T_aestivum_b60	270651	G	A	A	A	A	G	A	A	G	A	Correct	Correct	Correct
T_aestivum_b60	270687	A	A	A	A	A	G	A	A	G	A	Correct	Correct	Correct
T_aestivum_b60	270804	G	A	A	A	A	G	A	*	*	*	NT Unassigned	NT Unassigned	NT Unassigned
T_aestivum_b60	270812	T	<	C	0	C	T	C	*	*	*	NT Unassigned	NT Unassigned	NT Unassigned
T_aestivum_b60	270822	G	A	G	<	A	G	A	A	G	G	Correct	Correct	Low Coverage
T_aestivum_b60	270849	A	G	G	G	G	A	G	G	A	G	Correct	Correct	Correct
T_aestivum_b60	286604	C	C	C	T	C	C	T	C	C	T	Correct	Correct	Correct
T_aestivum_b60	286652	G	G	G	A	G	G	A	G	G	A	Correct	Correct	Correct
T_aestivum_b60	286691	A	C	C	C	C	C	C	A	C	C	Incorrect	Correct	Correct
T_aestivum_b60	286802	C	C	T	T	C	T	T	C	T	T	Correct	Correct	Correct
T_aestivum_b60	286829	G	G	G	A	G	G	A	G	G	A	Correct	Correct	Correct
T_aestivum_b60	286871	G	G	G	A	G	G	A	G	G	A	Correct	Correct	Correct
T_aestivum_b60	286874	C	C	C	A	C	C	A	C	C	A	Correct	Correct	Correct
T_aestivum_b60	286955	T	T	T	C	T	T	C	T	T	C	Correct	Correct	Correct
T_aestivum_b60	287000	A	A	A	A	A	G	A	A	G	A	Correct	Correct	Correct
T_aestivum_b60	287042	G	G	C	C	G	C	C	G	C	C	Correct	Correct	Correct
T_aestivum_b60	287072	G	G	A	A	G	A	A	G	A	A	Correct	Correct	Correct
T_aestivum_b60	287144	T	T	C	C	T	C	C	T	C	C	Correct	Correct	Correct
T_aestivum_b60	287147	A	A	A	G	A	A	G	A	A	G	Correct	Correct	Correct
T_aestivum_b60	287159	C	C	C	C	C	T	C	C	T	C	Correct	Correct	Correct
T_aestivum_b60	287282	G	G	C	C	G	C	C	G	C	C	Correct	Correct	Correct
T_aestivum_b60	287288	T	T	G	G	T	G	G	T	G	G	Correct	Correct	Correct
T_aestivum_b60	287300	A	A	G	G	A	G	G	A	G	G	Correct	Correct	Correct
T_aestivum_b60	287381	T	T	C	C	T	C	C	T	C	C	Correct	Correct	Correct
T_aestivum_b60	287447	C	C	C	C	C	G	C	C	G	C	Correct	Correct	Correct
T_aestivum_b60	287573	C	C	C	C	C	T	C	C	T	C	Correct	Correct	Correct
T_aestivum_b60	287614	T	T	T	T	T	A	T	*	*	*	NT Unassigned	NT Unassigned	NT Unassigned
T_aestivum_b60	287633	G	G	A	A	G	A	A	G	A	A	Correct	Correct	Correct
T_aestivum_b60	308698	C	T	C	T	T	C	T	T	C	T	Correct	Correct	Correct
T_aestivum_b60	319439	A	0	0	0				G	A	A	Low Coverage	Low Coverage	Low Coverage
T_aestivum_b60	319568	C	0	0	0				T	C	C	Low Coverage	Low Coverage	Low Coverage
T_aestivum_b60	319578	C	0	0	0				T	C	C	Low Coverage	Low Coverage	Low Coverage
T_aestivum_b60	319783	G	0	0	0				*	*	*	NT Unassigned	NT Unassigned	NT Unassigned
T_aestivum_b60	352657	G	C	C	G	C	G	G	C	G	G	Correct	Correct	Correct
T_aestivum_b60	352819	T	C	T	T	C	T	T	C	T	T	Correct	Correct	Correct
T_aestivum_b60	352840	G	C	G	G	C	G	G	C	G	G	Correct	Correct	Correct
T_aestivum_b60	352893	A	T	T	T	T	A	T	*	*	*	NT Unassigned	NT Unassigned	NT Unassigned
T_aestivum_b60	352895	C	C	C	*	C	C	G	*	*	*	NT Unassigned	NT Unassigned	NT Unassigned
T_aestivum_b60	353230	A	G	G	G	G	A	A	G	G	A	Correct	Incorrect	Correct
T_aestivum_b60	353266	A	G	A	A	G	A	A	G	G	A	Correct	Incorrect	Correct
T_aestivum_b60	353287	T	C	C	T	C	T	T	*	*	*	NT Unassigned	NT Unassigned	NT Unassigned
T_aestivum_b60	364821	G	G	G	G	C	C	G	G	C	G	Incorrect	Correct	Correct
T_aestivum_b60	364873	C	G	G	C	G	G	C	G	G	C	Correct	Correct	Correct
T_aestivum_b60	364888	G	G	G	G	A	A	G	G	A	G	Incorrect	Correct	Correct
T_aestivum_b60	364899	T	G	G	T	G	G	T	G	G	T	Correct	Correct	Correct
T_aestivum_b60	364983	C	T	T	T	T	T	C	*	*	*	NT Unassigned	NT Unassigned	NT Unassigned
T_aestivum_b60	365008	C	G	G	C	G	G	C	G	.	C	Correct	Silenced	Correct
T_aestivum_b60	365019	A	G	G	A	G	G	A	G	.	A	Correct	Silenced	Correct
T_aestivum_b60	365031	G	C	C	G	C	C	G	C	C	G	Correct	Correct	Correct
T_aestivum_b60	380574	G	A	G	A	A	G	A	A	G	A	Correct	Correct	Correct
T_aestivum_b60	380604	A	T	T	T	T	A	T	T	A	T	Correct	Correct	Correct
T_aestivum_b60	380633	A	G	A	G	G	A	G	G	A	G	Correct	Correct	Correct
T_aestivum_b60	380809	C	C	C	T	C	C	T	C	C	T	Correct	Correct	Correct
T_aestivum_b60	380941	T	C	T	C	C	T	C	C	T	C	Correct	Correct	Correct
T_aestivum_b60	380950	C	C	C	G	C	C	G	C	C	G	Correct	Correct	Correct
T_aestivum_b60	381085	C	T	C	C	T	C	C	T	C	C	Correct	Correct	Correct
T_aestivum_b60	381242	A	A	A	C	A	A	C	A	A	C	Correct	Correct	Correct
T_aestivum_b60	381252	T	G	G	G	G	G	G	G	T	.	Correct	Incorrect	Silenced
T_aestivum_b60	395078	C	0	0	C			C	.	T	C	Silenced	Low Coverage	Correct
T_aestivum_b60	395201	G	0	G	G		C	G	.	C	G	Silenced	Correct	Correct
T_aestivum_b60	395235	T	0	<	T		C	T	.	C	T	Silenced	Low Coverage	Correct
T_aestivum_b60	395239	A	0	0	G		A	G	.	A	G	Silenced	Low Coverage	Correct
T_aestivum_b60	395249	A	0	0	T		A	T	.	A	T	Silenced	Low Coverage	Correct
T_aestivum_b60	395291	T	0	<	C		T	C	*	*	*	NT Unassigned	NT Unassigned	NT Unassigned
T_aestivum_b60	395302	T	0	<	A		T	A	*	*	*	NT Unassigned	NT Unassigned	NT Unassigned
T_aestivum_b60	451813	C	C	C	C	T	C	C	T	C	C	Correct	Correct	Correct
T_aestivum_b60	451820	C	A	C	C	A	C	C	A	C	C	Correct	Correct	Correct
T_aestivum_b60	451921	A	G	G	A	G	G	A	G	G	A	Correct	Correct	Correct
T_aestivum_b60	452002	G	G	G	G	A	G	G	A	G	G	Correct	Correct	Correct
T_aestivum_b60	452007	G	A	G	G	A	G	G	A	G	G	Correct	Correct	Correct
T_aestivum_b60	452054	A	G	0	A	G		A	G	.	A	Correct	Silenced	Correct
T_aestivum_b60	452200	G	A	0	G	A	G	G	A	.	G	Correct	Silenced	Correct
T_aestivum_b60	453870	G	C	C	G	C	C	G	C	C	G	Correct	Correct	Correct
T_aestivum_b60	453950	C	G	G	C	G	G	C	G	G	C	Correct	Correct	Correct
T_aestivum_b60	454173	T	C	C	T	C	C	T	C	C	T	Correct	Correct	Correct
T_aestivum_b60	454273	A	G	G	A	G	G	A	G	G	A	Correct	Correct	Correct
T_aestivum_b60	454297	T	C	C	T	C	C	T	C	C	T	Correct	Correct	Correct
T_aestivum_b60	454324	A	A	A	A	A	T	A	A	T	A	Correct	Correct	Correct
T_aestivum_b60	454592	G	T	G	G	T	G	G	T	G	G	Correct	Correct	Correct
T_aestivum_b60	471983	C	C	0	C	C		C	C	A	C	Correct	Low Coverage	Correct
T_aestivum_b60	472040	C	C	T	T	C	T	T	C	T	T	Correct	Correct	Correct
T_aestivum_b60	472079	C	C	C	A	C	C	A	C	C	A	Correct	Correct	Correct
T_aestivum_b60	472381	A	G	G	G	G	G	G	A	G	G	Incorrect	Correct	Correct
T_aestivum_b60	472400	T	T	T	C	T	T	C	T	T	C	Correct	Correct	Correct
T_aestivum_b60	472463	C	C	C	T	C	C	T	C	C	T	Correct	Correct	Correct
T_aestivum_b60	472496	T	T	T	G	T	T	G	T	T	G	Correct	Correct	Correct
T_aestivum_b60	472505	A	A	G	G	A	G	G	A	G	G	Correct	Correct	Correct
T_aestivum_b60	472604	T	T	A	A	T	A	A	T	A	A	Correct	Correct	Correct
T_aestivum_b60	472664	T	T	T	C	T	T	C	T	T	C	Correct	Correct	Correct
T_aestivum_b60	472721	G	G	G	C	G	G	C	G	.	C	Correct	Silenced	Correct
T_aestivum_b60	472745	C	C	C	T	C	C	T	C	C	T	Correct	Correct	Correct
T_aestivum_b60	472922	T	T	T	C	T	T	C	T	T	C	Correct	Correct	Correct
T_aestivum_b60	472942	A	A	A	G	A	A	G	A	A	G	Correct	Correct	Correct
T_aestivum_b60	472995	G	*	G	G		G	G	*	*	*	NT Unassigned	NT Unassigned	NT Unassigned
T_aestivum_b60	472996	C	*	C	C		C	C	*	*	*	NT Unassigned	NT Unassigned	NT Unassigned
T_aestivum_b60	473049	A	A	G	G	A	G	G	A	G	G	Correct	Correct	Correct
T_aestivum_b60	473062	A	A	A	G	A	A	G	A	A	G	Correct	Correct	Correct
T_aestivum_b60	473094	G	G	A	A	G	A	A	G	A	A	Correct	Correct	Correct
T_aestivum_b60	473127	C	C	T	T	C	T	T	C	T	T	Correct	Correct	Correct
T_aestivum_b60	473175	C	C	C	T	C	C	T	C	C	T	Correct	Correct	Correct
T_aestivum_b60	473196	C	C	C	T	C	C	T	C	C	T	Correct	Correct	Correct
T_aestivum_b60	473214	G	G	A	A	G	A	A	G	A	A	Correct	Correct	Correct
T_aestivum_b60	473250	C	C	T	T	C	T	T	C	T	T	Correct	Correct	Correct
T_aestivum_b60	473278	G	G	A	A	G	A	A	G	A	A	Correct	Correct	Correct
T_aestivum_b60	473331	C	C	T	T	C	T	T	C	T	T	Correct	Correct	Correct
T_aestivum_b60	473438	A	A	G	G	A	G	G	A	.	G	Correct	Silenced	Correct
T_aestivum_b60	473453	C	A	A	A	C	A	A	C	.	A	Correct	Silenced	Correct
T_aestivum_b60	473466	G	G	0	A	G	A	A	G	.	A	Correct	Silenced	Correct
T_aestivum_b60	477020	A	A	A	A	A	G	A	A	G	A	Correct	Correct	Correct
T_aestivum_b60	477026	A	T	G	A	T	G	A	T	G	A	Correct	Correct	Correct
T_aestivum_b60	477032	T	C	T	T	C	T	T	C	T	T	Correct	Correct	Correct
T_aestivum_b60	477053	G	A	G	G	A	A	G	A	A	G	Correct	Correct	Correct
T_aestivum_b60	477077	G	T	G	G	T	G	G	T	G	G	Correct	Correct	Correct
T_aestivum_b60	477110	C	C	C	C	C	T	C	C	T	C	Correct	Correct	Correct
T_aestivum_b60	477185	G	A	G	G	A	A	G	A	A	G	Correct	Correct	Correct
T_aestivum_b60	477206	C	T	T	C	T	T	C	T	T	C	Correct	Correct	Correct
T_aestivum_b60	477275	C	T	C	C	T	C	C	T	C	C	Correct	Correct	Correct
T_aestivum_b60	477290	A	T	A	A	T	A	A	T	A	A	Correct	Correct	Correct
T_aestivum_b60	477365	G	A	A	G	A	A	G	A	A	G	Correct	Correct	Correct
T_aestivum_b60	477549	G	C	C	G	C	G	G	C	.	G	Correct	Silenced	Correct
T_aestivum_b60	477613	T	A	T	T		A	T	A	T	T	Unassigned	Incorrect	Correct
T_aestivum_b60	477627	C	C	C	C		T	C	T	C	C	Unassigned	Incorrect	Correct
T_aestivum_b60	477650	C	C	<	C	C	G	C	G	C	C	Incorrect	Low Coverage	Correct
T_aestivum_b60	496863	G	C	*	G	G	T	G	*	*	*	NT Unassigned	NT Unassigned	NT Unassigned
T_aestivum_b60	496871	C	C	C	C	C	T	C	*	*	*	NT Unassigned	NT Unassigned	NT Unassigned
T_aestivum_b60	497217	G	A	G	G	A	G	G	A	G	G	Correct	Correct	Correct
T_aestivum_b60	497276	A	A	G	A	A	G	A	*	*	*	NT Unassigned	NT Unassigned	NT Unassigned
T_aestivum_b60	497292	A	G	A	A	G		A	G	T	A	Correct	Unassigned	Correct
T_aestivum_b60	497318	A	A	G	A	G		A	G	A	A	Correct	Unassigned	Correct
T_aestivum_b60	497349	A	G	A	A	G	A	A	G	A	A	Correct	Correct	Correct
T_aestivum_b60	497403	A	A	A	A	A	G	A	A	G	A	Correct	Correct	Correct
T_aestivum_b60	497439	T	T	T	T	T	T	T	C	T	T	Incorrect	Correct	Correct
T_aestivum_b60	497445	C	C	T	C	C	T	C	C	T	C	Correct	Correct	Correct
T_aestivum_b60	497466	G	G	A	G	G	A	G	G	A	G	Correct	Correct	Correct
T_aestivum_b60	497518	T	T	C	T	T	C	T	T	C	T	Correct	Correct	Correct
T_aestivum_b60	497541	G	G	C	G	G	C	G	G	C	G	Correct	Correct	Correct
T_aestivum_b60	497631	A	G	G	A	G	G	A	G	G	A	Correct	Correct	Correct
T_aestivum_b60	497701	T	T	T	T	T	C	T	T	C	T	Correct	Correct	Correct
T_aestivum_b60	497804	C	T	C	C	T	C	C	T	C	C	Correct	Correct	Correct
T_aestivum_b60	497809	C	C	C	C	C	C	C	A	C	C	Incorrect	Correct	Correct
T_aestivum_b60	497849	T	T	T	T	T	C	T	T	C	T	Correct	Correct	Correct
T_aestivum_b60	497985	T	T	T	T	T	C	T	T	C	T	Correct	Correct	Correct
T_aestivum_b60	498093	C	C	T	C	C	T	C	C	T	C	Correct	Correct	Correct
T_aestivum_b60	498150	T	T	C	T	T	C	T	T	C	T	Correct	Correct	Correct
T_aestivum_b60	498215	T	C	C	T	C	C	T	C	C	T	Correct	Correct	Correct
T_aestivum_b60	498318	G	A	A	G	A	A	G	A	A	G	Correct	Correct	Correct
T_aestivum_b60	498372	G	T	T	G	T	T	G	T	.	G	Correct	Silenced	Correct
T_aestivum_b60	498424	G	C	0	G	C	C	G	C	.	G	Correct	Silenced	Correct
T_aestivum_b60	498428	C	C	0	C	T	T	C	T	.	C	Correct	Silenced	Correct
T_aestivum_b60	498466	T	G	0	T	G	G	T	G	.	T	Correct	Silenced	Correct
T_aestivum_b60	498469	T	C	0	T	C	C	T	C	.	T	Correct	Silenced	Correct
T_aestivum_b60	498497	T	T	0	T	C	C	T	C	.	T	Correct	Silenced	Correct
T_aestivum_b60	503554	T	T	C	C	T	C	C	T	C	C	Correct	Correct	Correct
T_aestivum_b60	503575	C	C	C	T	C		T	C	C	T	Correct	Unassigned	Correct
T_aestivum_b60	503656	C	C	C	C	C		C	C	G	C	Correct	Unassigned	Correct
T_aestivum_b60	503734	C	C	T	T	C	T	T	C	T	T	Correct	Correct	Correct
T_aestivum_b60	511148	C	C	C	A	C	A	A	C	A	A	Correct	Correct	Correct
T_aestivum_b60	511154	C	C	A	A	C	A	A	C	A	A	Correct	Correct	Correct
T_aestivum_b60	511255	C	C	C	A	C	C	A	C	C	A	Correct	Correct	Correct
T_aestivum_b60	511308	C	C	C	T	C	C	T	C	C	T	Correct	Correct	Correct
T_aestivum_b60	511348	C	C	G	G	C	G	G	*	*	*	NT Unassigned	NT Unassigned	NT Unassigned
T_aestivum_b60	511474	T	T	0	C	T	T	C	*	*	*	NT Unassigned	NT Unassigned	NT Unassigned
T_aestivum_b60	511484	C	C	0	A	C	C	A	C	.	A	Correct	Silenced	Correct
T_aestivum_b60	533789	T	T	C	T	T	C	T	T	C	T	Correct	Correct	Correct
T_aestivum_b60	533790	T	T	T	T	T	C	T	T	C	T	Correct	Correct	Correct
T_aestivum_b60	533820	C	C	C	C	C	T	C	C	T	C	Correct	Correct	Correct
T_aestivum_b60	533997	T	T	T	T	T	A	T	T	A	T	Correct	Correct	Correct
T_aestivum_b60	534021	A	T	T	A	T	T	A	T	T	A	Correct	Correct	Correct
T_aestivum_b60	534027	C	C	C	C	C	T	C	C	T	C	Correct	Correct	Correct
T_aestivum_b60	534114	G	A	A	G	A	A	G	A	A	G	Correct	Correct	Correct
T_aestivum_b60	534126	A	A	T	A	A	T	A	A	T	A	Correct	Correct	Correct
T_aestivum_b60	534183	G	G	G	G	G	A	G	G	A	G	Correct	Correct	Correct
T_aestivum_b60	534186	C	C	A	C	C	T	C	C	T	C	Correct	Correct	Correct
T_aestivum_b60	534201	A	G	A	A	G	A	A	G	A	A	Correct	Correct	Correct
T_aestivum_b60	580533	A	A	A	A	A	T	A	A	T	A	Correct	Correct	Correct
T_aestivum_b60	580536	C	C	T	C	C	T	C	C	T	C	Correct	Correct	Correct
T_aestivum_b60	580555	T	T	G	T	T	G		T	G	T	Correct	Correct	Unassigned
T_aestivum_b60	580575	C	C	T	T	C	T	T	C	T	T	Correct	Correct	Correct
T_aestivum_b60	580617	G	G	G	T	G	T	T	G	T	T	Correct	Correct	Correct
T_aestivum_b60	580620	T	T	C	C	T	C	C	T	C	C	Correct	Correct	Correct
T_aestivum_b60	580641	G	G	A	A	G	A	A	G	A	A	Correct	Correct	Correct
T_aestivum_b60	580677	T	T	C	T	T	C	C	T	C	T	Correct	Correct	Incorrect
T_aestivum_b60	580710	A	A	0	0	A	G	G	A	G	.	Correct	Low Coverage	Silenced
T_aestivum_b60	580714	T	T	0	0	T	G	G	T	G	.	Correct	Low Coverage	Silenced
T_aestivum_b60	580726	C	C	A	A	C	A	A	C	A	.	Correct	Correct	Silenced
T_aestivum_b60	580794	G	G	G	G	G	A	G	G	A	G	Correct	Correct	Correct
T_aestivum_b60	580833	A	A	A	A	A	G	A	A	G	A	Correct	Correct	Correct
T_aestivum_b60	580857	G	G	G	A	G	A	A	G	A	.	Correct	Correct	Silenced
T_aestivum_b60	580875	G	G	G	G	G	A	G	G	A	.	Correct	Correct	Silenced
T_aestivum_b60	580911	C	T	C	T	C	T	T	C	T	.	Correct	Correct	Silenced
T_aestivum_b60	580929	C	C	C	<	C	T	T	C	T	.	Correct	Correct	Silenced
T_aestivum_b60	580992	G	G	T	T	G	T	T	G	T	T	Correct	Correct	Correct
T_aestivum_b60	581037	G	G	G	C	G	C	C	G	C	C	Correct	Correct	Correct
T_aestivum_b60	581052	C	C	C	C	C	G	C	C	G	C	Correct	Correct	Correct
T_aestivum_b60	591493	G	G	C	C	G	C	C	G	C	C	Correct	Correct	Correct
T_aestivum_b60	591495	C	C	C	G	C	C	G	C	C	G	Correct	Correct	Correct
T_aestivum_b60	591604	G	G	G	C	G	G	C	G	G	C	Correct	Correct	Correct
T_aestivum_b60	591665	C	C	C	C	C	T	C	C	T	C	Correct	Correct	Correct
T_aestivum_b60	591667	C	C	C	C	C	T	C	C	T	C	Correct	Correct	Correct
T_aestivum_b60	591676	T	T	C	T	T	C	T	T	C	T	Correct	Correct	Correct
T_aestivum_b60	591718	G	G	G	G	G	T	G	G	T	G	Correct	Correct	Correct
T_aestivum_b60	591781	C	T	T	T	T	T	T	C	T	T	Incorrect	Correct	Correct
T_aestivum_b60	591873	T	T	T	C	T	T	C	T	T	C	Correct	Correct	Correct
T_aestivum_b60	591892	A	G	G	G	A	G	G	A	G	G	Correct	Correct	Correct
T_aestivum_b60	591893	C	C	G	G	C	G	G	C	G	G	Correct	Correct	Correct
T_aestivum_b60	591919	T	T	T	T	T	C	T	T	C	T	Correct	Correct	Correct
T_aestivum_b60	592116	T	T	T	T	T	A	T	T	A	T	Correct	Correct	Correct
T_aestivum_b60	592136	C	C	C	G	C	C	G	C	C	G	Correct	Correct	Correct
T_aestivum_b60	592168	A	T	A	A	T	A	A	T	A	A	Correct	Correct	Correct
T_aestivum_b60	592182	C	C	C	C	C	T	C	C	T	C	Correct	Correct	Correct
T_aestivum_b60	592282	A	G	A	A	G	A	A	G	A	A	Correct	Correct	Correct
T_aestivum_b60	592294	T	T	C	T	C	C	T	C	C	T	Correct	Correct	Correct
T_aestivum_b60	592324	A	A	G	A	A	G	A	A	G	A	Correct	Correct	Correct
T_aestivum_b60	592336	A	A	C	A	A	C	A	A	C	A	Correct	Correct	Correct
T_aestivum_b60	592342	A	C	C	A	C	C	A	C	C	A	Correct	Correct	Correct
T_aestivum_b60	592366	C	C	C	C	C	T	C	C	T	C	Correct	Correct	Correct
T_aestivum_b60	592390	T	C	A	T	C	C	T	C	C	T	Correct	Correct	Correct
T_aestivum_b60	592427	C	T	C	C	T	C	C	T	C	C	Correct	Correct	Correct
T_aestivum_b60	592489	C	T	T	C	T	T	C	T	T	C	Correct	Correct	Correct
T_aestivum_b60	592491	A	G	G	A	G	G	A	G	G	A	Correct	Correct	Correct
T_aestivum_b60	592564	T	T	A	T	T	A	T	T	A	T	Correct	Correct	Correct
T_aestivum_b60	592581	C	C	A	C	C	A	C	C	A	C	Correct	Correct	Correct
T_aestivum_b60	592599	T	C	C	T	C	C	T	C	C	T	Correct	Correct	Correct
T_aestivum_b60	592635	A	A	G	A	A		A	A	G	A	Correct	Unassigned	Correct
T_aestivum_b60	592639	T	C	T	T	C	T	T	C	T	T	Correct	Correct	Correct
T_aestivum_b60	592674	A	A	A	A	G	A	A	G	A	A	Correct	Correct	Correct
T_aestivum_b60	607110	C	T	T	C	T	C	C	T	C	C	Correct	Correct	Correct
T_aestivum_b60	607128	C	C	C	C	C	T	C	C	T	C	Correct	Correct	Correct
T_aestivum_b60	607146	G	G	A	G	G	A	G	G	A	G	Correct	Correct	Correct
T_aestivum_b60	607149	G	G	G	G	G	C	G	G	C	G	Correct	Correct	Correct
T_aestivum_b60	607152	A	G	G	A	G	A	A	G	A	A	Correct	Correct	Correct
T_aestivum_b60	607158	A	A	A	A	A	G	A	A	G	A	Correct	Correct	Correct
T_aestivum_b60	607166	T	T	T	A	T	T	A	T	T	A	Correct	Correct	Correct
T_aestivum_b60	607204	G	G	A	A	G	G	A	G	G	A	Correct	Correct	Correct
T_aestivum_b60	607233	T	C	T	T	C	T	T	C	T	T	Correct	Correct	Correct
T_aestivum_b60	607275	A	G	A	A	G	A	A	G	A	A	Correct	Correct	Correct
T_aestivum_b60	607318	T	C	C	C	C	T	C	C	T	.	Correct	Correct	Silenced
T_aestivum_b60	607320	G	0	A	A	C	G	A	C	G	.	Low Coverage	Correct	Silenced
T_aestivum_b60	607323	A	G	G	G	G	A	G	*	*	*	NT Unassigned	NT Unassigned	NT Unassigned
T_aestivum_b60	607335	T	C	*	C	C	T	C	.	T	C	Silenced	Ambiguous Diploid	Correct
T_aestivum_b60	607407	T	T	T	T	C	T	T	C	T	T	Correct	Correct	Correct
T_aestivum_b60	607410	A	T	A	A	T	A	A	T	A	A	Correct	Correct	Correct
T_aestivum_b60	607422	G	A	G	A	A	G	A	A	G	A	Correct	Correct	Correct
T_aestivum_b60	607446	C	T	*	T	T	C	T	T	C	T	Correct	Ambiguous Diploid	Correct
T_aestivum_b60	607479	A	G	*	G	G	A	G	G	A	G	Correct	Ambiguous Diploid	Correct
T_aestivum_b60	607488	C	T	T	T	T	C	T	T	C	T	Correct	Correct	Correct
T_aestivum_b60	607536	A	A	A	G	A	A	G	A	A	G	Correct	Correct	Correct
T_aestivum_b60	607549	T	T	T	G	T	T	G	T	T	G	Correct	Correct	Correct
T_aestivum_b60	607593	G	A	*	A	A	G	A	A	G	A	Correct	Ambiguous Diploid	Correct
T_aestivum_b60	607626	C	C	T	T	C	C	T	C	C	T	Correct	Correct	Correct
T_aestivum_b60	607635	C	T	C	C	T	C	C	T	C	C	Correct	Correct	Correct
T_aestivum_b60	607686	A	G	*	A	G	A	A	G	A	A	Correct	Ambiguous Diploid	Correct
T_aestivum_b60	607720	T	G	*	T	G	T	T	G	T	T	Correct	Ambiguous Diploid	Correct
T_aestivum_b60	607809	C	T	*	C	T	C	C	T	C	C	Correct	Ambiguous Diploid	Correct
T_aestivum_b60	607812	T	T	T	T	T	C	T	T	C	T	Correct	Correct	Correct
T_aestivum_b60	607818	A	A	*	G	A	A	G	A	A	G	Correct	Ambiguous Diploid	Correct
T_aestivum_b60	607821	T	T	T	T	T	C	T	T	C	T	Correct	Correct	Correct
T_aestivum_b60	607878	A	G	*	A	G	A	A	G	A	A	Correct	Ambiguous Diploid	Correct
T_aestivum_b60	607950	C	C	C	T	C	C	T	*	*	*	NT Unassigned	NT Unassigned	NT Unassigned
T_aestivum_b60	608019	C	C	C	C	C	T	C	C	T	C	Correct	Correct	Correct
T_aestivum_b60	608043	G	G	G	G	G	G	A	G	G	A	Correct	Correct	Correct
T_aestivum_b60	608046	A	G	*	A	G	A	A	G	A	A	Correct	Ambiguous Diploid	Correct
T_aestivum_b60	608051	C	C	*	G	C	C	G	C	C	G	Correct	Ambiguous Diploid	Correct
T_aestivum_b60	608144	A	A	*	T	A	A	T	A	A	T	Correct	Ambiguous Diploid	Correct
T_aestivum_b60	608184	C	C	*	C	T	C	C	T	C	C	Correct	Ambiguous Diploid	Correct
T_aestivum_b60	608241	C	C	T	T	C	T	T	C	T	T	Correct	Correct	Correct
T_aestivum_b60	608247	C	C	*	C	C	T	C	C	T	C	Correct	Ambiguous Diploid	Correct
T_aestivum_b60	608268	T	T	T	C	T	T	C	T	T	C	Correct	Correct	Correct
T_aestivum_b60	608275	T	T	T	C	T	T	C	T	T	C	Correct	Correct	Correct
T_aestivum_b60	608289	T	T	T	T	T	G	T	T	G	T	Correct	Correct	Correct
T_aestivum_b60	608292	T	C	T	T	C	T	T	C	T	T	Correct	Correct	Correct
T_aestivum_b60	608337	C	C	C	T	C	C	T	C	C	T	Correct	Correct	Correct
T_aestivum_b60	608340	A	A	A	G	A	A	G	A	A	G	Correct	Correct	Correct
T_aestivum_b60	608346	T	T	T	C	T	T	C	T	T	C	Correct	Correct	Correct
T_aestivum_b60	608364	A	A	A	G	A	A	G	A	A	G	Correct	Correct	Correct
T_aestivum_b60	608372	A	A	G	A	A	G	A	A	G	A	Correct	Correct	Correct
T_aestivum_b60	608373	C	G	C	C	G	C	C	G	C	C	Correct	Correct	Correct
T_aestivum_b60	608401	T	T	T	C	T	T	C	T	T	C	Correct	Correct	Correct
T_aestivum_b60	608406	C	T	C	C	T	C	C	T	C	C	Correct	Correct	Correct
T_aestivum_b60	608454	A	A	A	G	A	A	G	A	A	G	Correct	Correct	Correct
T_aestivum_b60	608688	A	A	A	C	A	A	C	A	A	C	Correct	Correct	Correct
T_aestivum_b60	608703	A	G	G	G	G	A	G	G	A	G	Correct	Correct	Correct
T_aestivum_b60	608727	C	T	T	T	T	C	T	T	C	T	Correct	Correct	Correct
T_aestivum_b60	608795	G	G	G	G	G	T	G	G	T	G	Correct	Correct	Correct
T_aestivum_b60	608917	G	C	*	C	C	G	C	C	G	C	Correct	Ambiguous Diploid	Correct
T_aestivum_b60	608922	A	T	T	T	T	A	T	T	A	T	Correct	Correct	Correct
T_aestivum_b60	608946	C	C	C	T	C	C	C	T	C	C	Incorrect	Correct	Correct
T_aestivum_b60	608960	T	C	T	T	C	T	C	C	T	T	Correct	Correct	Incorrect
T_aestivum_b60	608963	A	A	A	A	A	G	A	*	*	*	NT Unassigned	NT Unassigned	NT Unassigned
T_aestivum_b60	617340	A	G	G	G	G	A	G	*	*	*	NT Unassigned	NT Unassigned	NT Unassigned
T_aestivum_b60	617377	G	G	G	T	G	G	T	G	G	T	Correct	Correct	Correct
T_aestivum_b60	617470	A	G	A	A	G	A	A	G	A	A	Correct	Correct	Correct
T_aestivum_b60	617617	G	G	A	C	G	G	C	G	G	C	Correct	Correct	Correct
T_aestivum_b60	617632	A	A	A	G	A	A	G	A	A	G	Correct	Correct	Correct
T_aestivum_b60	617671	C	A	C	A	A	C	A	A	C	A	Correct	Correct	Correct
T_aestivum_b60	617674	A	A	A	G	A	A	G	A	A	G	Correct	Correct	Correct
T_aestivum_b60	617707	C	T	T	T	T	C	T	T	C	T	Correct	Correct	Correct
T_aestivum_b60	617855	A	0	A	T	A	A	T	.	A	T	Silenced	Correct	Correct
T_aestivum_b60	617856	G	0	G	C	G	G	C	.	G	C	Silenced	Correct	Correct
T_aestivum_b60	617872	T	0	C	C	C	T	C	.	T	C	Silenced	Correct	Correct
T_aestivum_b60	633061	A	0	*	A		G	A	*	*	*	NT Unassigned	NT Unassigned	NT Unassigned
T_aestivum_b60	633119	G	0	A	G		A	G	.	A	G	Silenced	Correct	Correct
T_aestivum_b60	633246	G	0	G	G			G	.	A	G	Silenced	Unassigned	Correct
T_aestivum_b60	633265	C	0	T	C		T	C	.	T	C	Silenced	Correct	Correct
T_aestivum_b60	633267	A	0	*	A		G	A	.	G	A	Silenced	Ambiguous Diploid	Correct
T_aestivum_b60	633416	C	0	C	C			C	C	T	C	Low Coverage	Unassigned	Correct
T_aestivum_b60	633474	C	0	C	C		T	C	.	T	C	Silenced	Correct	Correct
T_aestivum_b60	633488	T	0	C	T		C	T	.	C	T	Silenced	Correct	Correct
T_aestivum_b60	633504	C	0	G	C		G	C	.	G	C	Silenced	Correct	Correct
T_aestivum_b60	633568	G	0	T	G		T	G	.	T	G	Silenced	Correct	Correct
T_aestivum_b60	633573	T	0	0	T		C	T	.	C	T	Silenced	Low Coverage	Correct
T_aestivum_b60	633591	G	0	C	G		C	G	*	*	*	NT Unassigned	NT Unassigned	NT Unassigned
T_aestivum_b60	665355	A	G	0	A	G		A	G	A	A	Correct	Low Coverage	Correct
T_aestivum_b60	665406	A	C	0	A	C		A	C	A	A	Correct	Low Coverage	Correct
T_aestivum_b60	665409	G	A	0	G	A		G	A	G	G	Correct	Low Coverage	Correct
T_aestivum_b60	665414	T	C	0	T	C		T	*	*	*	NT Unassigned	NT Unassigned	NT Unassigned
T_aestivum_b60	665492	C	T	0	C	T		C	T	C	C	Correct	Low Coverage	Correct
T_aestivum_b60	665558	C	T	0	C	T		C	T	C	C	Correct	Low Coverage	Correct
T_aestivum_b60	665576	C	T	0	C	T		C	T	C	C	Correct	Low Coverage	Correct
T_aestivum_b60	672339	C	C	<	T	C	T	T	C	.	T	Correct	Silenced	Correct
T_aestivum_b60	672378	G	A	A	A	G	A	A	G	.	A	Correct	Silenced	Correct
T_aestivum_b60	672411	A	G	G	G	A	G	G	A	.	G	Correct	Silenced	Correct
T_aestivum_b60	672611	A	A	G	G	A	G	G	A	.	G	Correct	Silenced	Correct
T_aestivum_b60	672683	G	C	C	C	G	C	C	G	C	C	Correct	Correct	Correct
T_aestivum_b60	672704	C	C	G	C	C	G	C	C	G	C	Correct	Correct	Correct
T_aestivum_b60	672727	T	T	C	C	T	C	C	T	C	C	Correct	Correct	Correct
T_aestivum_b60	672749	A	A	G	G	A	G	G	A	G	G	Correct	Correct	Correct
T_aestivum_b60	672779	G	G	A	G	G	A	G	G	A	G	Correct	Correct	Correct
T_aestivum_b60	672852	C	C	C	A	C	C	A	C	C	A	Correct	Correct	Correct
T_aestivum_b60	672853	G	G	A	G	G	A	G	G	A	G	Correct	Correct	Correct
T_aestivum_b60	672878	C	C	G	C	C	G		*	*	*	NT Unassigned	NT Unassigned	NT Unassigned
T_aestivum_b60	676465	A	0	0	G	G	A	G	G	A	G	Low Coverage	Low Coverage	Correct
T_aestivum_b60	676470	A	G	0	G	G	A	G	G	A	G	Correct	Low Coverage	Correct
T_aestivum_b60	676500	G	A	<	A	A	G	A	A	G	A	Correct	Low Coverage	Correct
T_aestivum_b60	677431	G	G	C	G	G	T	G	G	T	G	Correct	Correct	Correct
T_aestivum_b60	677440	A	A	A	A	A	G	A	A	G	A	Correct	Correct	Correct
T_aestivum_b60	677492	C	C	G	C	C	G	C	C	G	C	Correct	Correct	Correct
T_aestivum_b60	677539	C	C	C	C	C	T	C	C	T	C	Correct	Correct	Correct
T_aestivum_b60	677679	T	T	T	T	T	G	T	T	G	T	Correct	Correct	Correct
T_aestivum_b60	693747	G	C	G	G	C	C	G	C	C	G	Correct	Correct	Correct
T_aestivum_b60	693770	G	G	G	G	G	C	G	G	C	G	Correct	Correct	Correct
T_aestivum_b60	693918	T	T	T	T	T	C	T	T	C	T	Correct	Correct	Correct
T_aestivum_b60	693932	G	G	G	G	G	A	G	G	A	G	Correct	Correct	Correct
T_aestivum_b60	693989	C	T	C	C	T	C	C	T	C	C	Correct	Correct	Correct
T_aestivum_b60	694032	T	A	A	T	A	T	T	A	A	T	Correct	Incorrect	Correct
T_aestivum_b60	694172	C	C	C	C	C	A	C	C	A	C	Correct	Correct	Correct
T_aestivum_b60	694178	T	C	T	T	C	C	T	C	C	T	Correct	Correct	Correct
T_aestivum_b60	694190	A	G	A	A	G	A	A	G	A	A	Correct	Correct	Correct
T_aestivum_b60	694199	G	T	G	G	T	G	G	T	G	G	Correct	Correct	Correct
T_aestivum_b60	694243	G	C	C	G	C	C	G	C	C	G	Correct	Correct	Correct
T_aestivum_b60	694398	T	T	C	T	T	C	T	T	C	T	Correct	Correct	Correct
T_aestivum_b60	694556	A	A	G	A	A	G	A	A	G	A	Correct	Correct	Correct
T_aestivum_b60	694601	C	T	C	C	T	C	C	T	C	C	Correct	Correct	Correct
T_aestivum_b60	694700	T	A	T	T	A	T	T	A	T	T	Correct	Correct	Correct
T_aestivum_b60	694706	C	T	C	C	T	C	C	T	C	C	Correct	Correct	Correct
T_aestivum_b60	694778	T	C	C	T	C	C	T	*	*	*	NT Unassigned	NT Unassigned	NT Unassigned
T_aestivum_b60	730160	A	0	0	A		C	A	C	.	A	Low Coverage	Silenced	Correct
T_aestivum_b60	733890	C	T	T	C	T	T	C	T	T	C	Correct	Correct	Correct
T_aestivum_b60	734001	T	G	G	T	G	G	T	G	G	T	Correct	Correct	Correct
T_aestivum_b60	734005	T	A	A	T	A	A	T	A	A	T	Correct	Correct	Correct
T_aestivum_b60	734101	C	G	G	C	G	G	C	G	.	C	Correct	Silenced	Correct
T_aestivum_b60	734107	C	T	T	C	T	T	C	T	.	C	Correct	Silenced	Correct
T_aestivum_b60	761612	G	G	G	C	G	G	T	*	*	*	NT Unassigned	NT Unassigned	NT Unassigned
T_aestivum_b60	761613	G	G	G	C	G	G	C	G	C	C	Correct	Incorrect	Correct
T_aestivum_b60	761641	C	C	G	G	C	G	G	C	G	G	Correct	Correct	Correct
T_aestivum_b60	761734	C	T	T	T	C	C	T	C	T	T	Correct	Incorrect	Correct
T_aestivum_b60	761833	C	C	C	C	C	A	C	C	A	C	Correct	Correct	Correct
T_aestivum_b60	762020	G	G	G	G	G	C	G	G	C	G	Correct	Correct	Correct
T_aestivum_b60	762050	A	A	A	A	A	G	A	A	G	A	Correct	Correct	Correct
T_aestivum_b60	775290	T	T	0	C	T	T	C	T	.	C	Correct	Silenced	Correct
T_aestivum_b60	775340	C	C	C	T	C	C	T	C	.	T	Correct	Silenced	Correct
T_aestivum_b60	775341	A	A	A	G	A	A	G	A	.	G	Correct	Silenced	Correct
T_aestivum_b60	775363	A	A	A	G	A	A	G	A	.	G	Correct	Silenced	Correct
T_aestivum_b60	775386	A	A	0	T	A	A	T	A	.	T	Correct	Silenced	Correct
T_aestivum_b60	775424	A	A	0	G	A	A	G	A	G	.	Correct	Low Coverage	Silenced
T_aestivum_b60	775570	C	C	C	A	C	C	C	C	C	A	Correct	Correct	Incorrect
T_aestivum_b60	775588	G	G	G	A	G	G	A	G	G	A	Correct	Correct	Correct
T_aestivum_b60	775600	G	G	A	A	G	G	A	G	A	A	Correct	Incorrect	Correct
T_aestivum_b60	775639	A	A	A	G	G	G	G	A	.	G	Incorrect	Silenced	Correct
T_aestivum_b60	775656	G	G	A	G	G	A	G	G	A	G	Correct	Correct	Correct
T_aestivum_b60	775679	A	A	A	C	A	A	C	A	A	C	Correct	Correct	Correct
T_aestivum_b60	775768	G	A	G	G	A	G	G	A	G	G	Correct	Correct	Correct
T_aestivum_b60	775783	T	T	T	T	T	T	T	T	C	T	Correct	Incorrect	Correct
T_aestivum_b60	775858	A	A	C	C	A	C	C	A	C	C	Correct	Correct	Correct
T_aestivum_b60	775912	A	A	G	G	A	G	G	A	G	G	Correct	Correct	Correct
T_aestivum_b60	775934	T	T	C	C	T	C	C	T	C	C	Correct	Correct	Correct
T_aestivum_b60	775940	C	C	T	T	C	T	T	C	T	T	Correct	Correct	Correct
T_aestivum_b60	775946	T	T	G	G	T	G	G	T	G	G	Correct	Correct	Correct
T_aestivum_b60	775999	C	C	T	T	C	T	T	C	T	T	Correct	Correct	Correct
T_aestivum_b60	776019	G	G	G	G	G	A	G	G	A	G	Correct	Correct	Correct
T_aestivum_b60	776109	C	C	C	T	C	C	T	C	C	T	Correct	Correct	Correct
T_aestivum_b60	776118	G	G	G	T	G	G	T	G	G	T	Correct	Correct	Correct
T_aestivum_b60	776153	A	A	T	T	A	T	T	A	T	T	Correct	Correct	Correct
T_aestivum_b60	776192	C	T	T	T	C	T	T	C	T	T	Correct	Correct	Correct
T_aestivum_b60	776232	A	A	G	G	A	G	G	A	G	G	Correct	Correct	Correct
T_aestivum_b60	776256	G	G	G	G	G	A	G	G	A	G	Correct	Correct	Correct
T_aestivum_b60	776285	G	G	G	G	G	C	G	G	C	G	Correct	Correct	Correct
T_aestivum_b60	776316	A	A	G	G	A	G	G	A	G	G	Correct	Correct	Correct
T_aestivum_b60	776399	A	G	A	A	G	A	A	G	A	A	Correct	Correct	Correct
T_aestivum_b60	776435	C	C	C	C	C	T	C	C	T	C	Correct	Correct	Correct
T_aestivum_b60	776478	A	G	A	A	G	A	A	G	A	A	Correct	Correct	Correct
T_aestivum_b60	776583	G	A	A	G	A	A	G	A	A	G	Correct	Correct	Correct
T_aestivum_b60	776628	A	A	A	G	A	A	G	A	A	G	Correct	Correct	Correct
T_aestivum_b60	776631	A	G	A	A	G	A	A	G	A	A	Correct	Correct	Correct
T_aestivum_b60	776667	C	G	G	G	G	C	G	G	C	G	Correct	Correct	Correct
T_aestivum_b60	776730	G	A	A	A	A	G	A	A	G	A	Correct	Correct	Correct
T_aestivum_b60	776733	C	T	C	C	T	C	C	T	C	C	Correct	Correct	Correct
T_aestivum_b60	776763	A	G	A	G	G	A	G	G	A	G	Correct	Correct	Correct
T_aestivum_b60	776771	T	C	T	T	C	T	T	*	*	*	NT Unassigned	NT Unassigned	NT Unassigned
T_aestivum_b60	837244	G	G	G	C	C	G	C	G	G	C	Incorrect	Correct	Correct
T_aestivum_b60	837280	G	G	G	G	G	T	G	G	T	G	Correct	Correct	Correct
T_aestivum_b60	837295	C	C	C	C	C	T	C	C	T	C	Correct	Correct	Correct
T_aestivum_b60	837506	T	T	T	T	T	C	T	T	C	T	Correct	Correct	Correct
T_aestivum_b60	837526	A	A	A	A	A	G	A	A	G	A	Correct	Correct	Correct
T_aestivum_b60	837532	C	C	G	G	C	G	G	C	G	G	Correct	Correct	Correct
T_aestivum_b60	837619	G	G	G	G	G	A	G	G	A	G	Correct	Correct	Correct
T_aestivum_b60	837625	T	T	T	T	T	C	T	T	C	T	Correct	Correct	Correct
T_aestivum_b60	837655	A	A	G	G	G	G	G	A	G	G	Incorrect	Correct	Correct
T_aestivum_b60	837659	A	G	G	G	G	G	G	A	G	G	Incorrect	Correct	Correct
T_aestivum_b60	837664	T	C	C	C	C	T	C	T	T	C	Incorrect	Correct	Correct
T_aestivum_b60	837674	A	A	A	A	A	T	A	A	T	A	Correct	Correct	Correct
T_aestivum_b60	837683	A	A	A	A	A	G	A	A	G	A	Correct	Correct	Correct
T_aestivum_b60	837712	A	A	A	A	A	G	A	A	G	A	Correct	Correct	Correct
T_aestivum_b60	837727	T	T	T	A	T	T	A	T	T	A	Correct	Correct	Correct
T_aestivum_b60	837787	T	T	T	C	T	T	C	T	T	C	Correct	Correct	Correct
T_aestivum_b60	837827	C	C	T	T	C	T	T	C	T	T	Correct	Correct	Correct
T_aestivum_b60	837899	A	A	A	A	A	C	A	A	C	A	Correct	Correct	Correct
T_aestivum_b60	838018	G	G	A	A	G	A	A	G	A	A	Correct	Correct	Correct
T_aestivum_b60	838045	A	A	A	A	A	G	A	A	G	A	Correct	Correct	Correct
T_aestivum_b60	838051	T	T	C	T	T	C	T	T	C	T	Correct	Correct	Correct
T_aestivum_b60	838081	A	A	A	A	A	T	A	A	T	A	Correct	Correct	Correct
T_aestivum_b60	838132	A	A	A	A	A	A	A	A	G	A	Correct	Incorrect	Correct
T_aestivum_b60	838180	T	T	T	C	T	T	C	T	T	C	Correct	Correct	Correct
T_aestivum_b60	838213	T	T	T	T	T	A	T	T	A	T	Correct	Correct	Correct
T_aestivum_b60	838240	A	A	A	A	A	G	A	A	G	A	Correct	Correct	Correct
T_aestivum_b60	838246	T	T	T	T	T	C	T	T	C	T	Correct	Correct	Correct
T_aestivum_b60	838264	T	T	T	T	T	C	T	T	C	T	Correct	Correct	Correct
T_aestivum_b60	838291	T	T	T	C	T	T	C	T	T	C	Correct	Correct	Correct
T_aestivum_b60	838333	A	A	A	G	A	A	G	A	A	G	Correct	Correct	Correct
T_aestivum_b60	838339	G	G	G	G	G	T	G	G	T	G	Correct	Correct	Correct
T_aestivum_b60	838351	C	C	C	T	C	C	T	C	C	T	Correct	Correct	Correct
T_aestivum_b60	838357	T	T	C	T	T	C	T	T	C	T	Correct	Correct	Correct
T_aestivum_b60	838393	G	G	G	A	G	G	A	G	G	A	Correct	Correct	Correct
T_aestivum_b60	838474	C	C	T	T	C	T	T	C	T	T	Correct	Correct	Correct
T_aestivum_b60	838477	T	T	T	T	T	C	T	T	C	T	Correct	Correct	Correct
T_aestivum_b60	838486	T	T	T	T	T	C	T	T	C	T	Correct	Correct	Correct
T_aestivum_b60	838637	C	C	C	C	C	T	C	C	T	C	Correct	Correct	Correct
T_aestivum_b60	838663	A	A	G	G	A	G	G	A	G	G	Correct	Correct	Correct
T_aestivum_b60	838741	C	C	T	T	C	T	T	C	T	T	Correct	Correct	Correct
T_aestivum_b60	838750	C	C	C	C	C	T	C	C	T	C	Correct	Correct	Correct
T_aestivum_b60	838849	C	C	C	A	C	C	A	C	C	A	Correct	Correct	Correct
T_aestivum_b60	838927	G	G	T	T	G	T	T	G	T	T	Correct	Correct	Correct
T_aestivum_b60	838984	G	G	G	A	G	G	A	G	G	A	Correct	Correct	Correct
T_aestivum_b60	839005	G	G	G	A	G	G	A	G	G	A	Correct	Correct	Correct
T_aestivum_b60	839050	A	A	G	G	A	G	G	A	G	G	Correct	Correct	Correct
T_aestivum_b60	839065	T	T	T	C	T	T	C	T	T	C	Correct	Correct	Correct
T_aestivum_b60	839149	C	C	C	T	C	C	T	C	C	T	Correct	Correct	Correct
T_aestivum_b60	839176	C	C	T	T	C	T	T	C	T	T	Correct	Correct	Correct
T_aestivum_b60	839182	A	G	G	G	A	G	G	A	G	G	Correct	Correct	Correct
T_aestivum_b60	839184	G	G	A	A	G	A	A	G	A	A	Correct	Correct	Correct
T_aestivum_b60	839221	A	A	A	G	A	A	G	A	A	G	Correct	Correct	Correct
T_aestivum_b60	839224	C	C	C	C	C	A	C	C	A	C	Correct	Correct	Correct
T_aestivum_b60	839278	G	G	A	A	G	A	A	G	A	A	Correct	Correct	Correct
T_aestivum_b60	839281	A	A	C	A	A	C	A	A	C	A	Correct	Correct	Correct
T_aestivum_b60	839326	T	T	G	G	T	G	G	T	G	G	Correct	Correct	Correct
T_aestivum_b60	839338	G	G	G	C	G	C	C	G	C	C	Correct	Correct	Correct
T_aestivum_b60	839378	C	C	C	T	C	T	T	C	T	T	Correct	Correct	Correct
T_aestivum_b60	839452	T	T	G	G	T	G	G	T	G	G	Correct	Correct	Correct
T_aestivum_b60	839461	C	C	C	T	C	C	T	*	*	*	NT Unassigned	NT Unassigned	NT Unassigned
T_aestivum_b60	839544	G	G	A	A	G	A	A	G	.	A	Correct	Silenced	Correct
T_aestivum_b60	839579	G	G	A	A	G	A	A	G	A	A	Correct	Correct	Correct
T_aestivum_b60	839597	T	T	T	C	T	T	C	T	T	C	Correct	Correct	Correct
T_aestivum_b60	839598	T	T	T	A	T	T	A	T	T	A	Correct	Correct	Correct
T_aestivum_b60	839608	C	T	T	T	C	T	T	C	T	T	Correct	Correct	Correct
T_aestivum_b60	839855	T	T	*	0	T	A	A	*	*	*	NT Unassigned	NT Unassigned	NT Unassigned
T_aestivum_b60	851221	G	A	G	G	A	G	G	A	G	G	Correct	Correct	Correct
T_aestivum_b60	851397	T	C	T	C	C	T	C	*	*	*	NT Unassigned	NT Unassigned	NT Unassigned
T_aestivum_b60	851403	T	G	T	G	G	T	G	G	T	.	Correct	Correct	Silenced
T_aestivum_b60	851409	T	C	T	C	C	T	C	C	T	C	Correct	Correct	Correct
T_aestivum_b60	851412	C	C	C	T	C	C	T	C	C	T	Correct	Correct	Correct
T_aestivum_b60	851463	C	T	T	T	T	C	T	T	C	T	Correct	Correct	Correct
T_aestivum_b60	851490	A	G	A	G	G		G	G	A	G	Correct	Unassigned	Correct
T_aestivum_b60	851615	C	T	C	T	T	C	T	T	C	T	Correct	Correct	Correct
T_aestivum_b60	851646	C	A	C	A	A	C	A	A	C	A	Correct	Correct	Correct
T_aestivum_b60	851651	C	C	C	T	C	C	T	C	C	T	Correct	Correct	Correct
T_aestivum_b60	851699	A	G	A	A	G	A	A	G	A	A	Correct	Correct	Correct
T_aestivum_b60	851725	A	G	A	A	G	A	A	G	A	A	Correct	Correct	Correct
T_aestivum_b60	851735	T	C	C	C	C	T	C	C	T	C	Correct	Correct	Correct
T_aestivum_b60	851744	A	T	A	T	T	A	T	T	A	T	Correct	Correct	Correct
T_aestivum_b60	851855	T	C	T	T	C	T	T	C	T	T	Correct	Correct	Correct
T_aestivum_b60	851876	A	C	A	C	C	A	C	C	A	C	Correct	Correct	Correct
T_aestivum_b60	852007	C	A	A	A	A	C	A	A	C	A	Correct	Correct	Correct
T_aestivum_b60	852023	T	C	T	C	C	T	C	C	T	C	Correct	Correct	Correct
T_aestivum_b60	852042	C	A	C	A	A	C	A	A	C	A	Correct	Correct	Correct
T_aestivum_b60	852122	A	G	G	G	G	A	G	G	A	G	Correct	Correct	Correct
T_aestivum_b60	852158	C	A	C	C	A	C	C	A	C	C	Correct	Correct	Correct
T_aestivum_b60	852170	T	C	T	C	C	T	C	C	T	C	Correct	Correct	Correct
T_aestivum_b60	852203	C	T	C	C	T	C	C	T	C	C	Correct	Correct	Correct
T_aestivum_b60	852208	A	G	G	G	G	A	G	G	A	G	Correct	Correct	Correct
T_aestivum_b60	852212	A	A	A	G	A	A	G	A	A	G	Correct	Correct	Correct
T_aestivum_b60	852305	G	G	G	A	G	G	A	G	G	A	Correct	Correct	Correct
T_aestivum_b60	852437	C	T	C	C	T	C	C	T	C	C	Correct	Correct	Correct
T_aestivum_b60	852485	A	G	A	G	G	A	G	G	A	G	Correct	Correct	Correct
T_aestivum_b60	852506	C	T	C	T	T	C	T	T	C	T	Correct	Correct	Correct
T_aestivum_b60	852521	G	A	G	G	A	G	G	A	G	G	Correct	Correct	Correct
T_aestivum_b60	852524	A	A	A	C	A	A	C	A	A	C	Correct	Correct	Correct
T_aestivum_b60	852542	T	C	T	C	C	T	C	C	T	C	Correct	Correct	Correct
T_aestivum_b60	852557	A	A	A	G	A	A	G	A	A	G	Correct	Correct	Correct
T_aestivum_b60	852584	T	C	T	T	C	T	T	C	T	T	Correct	Correct	Correct
T_aestivum_b60	852606	A	C	A	C	C	A	C	C	A	C	Correct	Correct	Correct
T_aestivum_b60	852653	C	T	C	T	T	C	T	T	C	T	Correct	Correct	Correct
T_aestivum_b60	852671	T	C	T	C	C	T	C	C	T	C	Correct	Correct	Correct
T_aestivum_b60	852704	G	T	G	T	T	G	T	T	G	T	Correct	Correct	Correct
T_aestivum_b60	852728	C	T	C	T	T	C	T	*	*	*	NT Unassigned	NT Unassigned	NT Unassigned
T_aestivum_b60	852755	G	C	G	C	C	G	C	C	G	C	Correct	Correct	Correct
T_aestivum_b60	852758	C	C	C	T	C	C	T	C	C	T	Correct	Correct	Correct
T_aestivum_b60	852846	T	C	T	T	C	T	T	C	T	T	Correct	Correct	Correct
T_aestivum_b60	854363	G	C	G	G	C	G	G	C	.	G	Correct	Silenced	Correct
T_aestivum_b60	854382	A	C	A	A	C	A	A	C	.	A	Correct	Silenced	Correct
T_aestivum_b60	854443	A	G	A	A	G	A	A	G	.	A	Correct	Silenced	Correct
T_aestivum_b60	854687	T	C	C	T	C	T	T	C	.	T	Correct	Silenced	Correct
T_aestivum_b60	854840	C	G	C	C	G	C	C	G	.	C	Correct	Silenced	Correct
T_aestivum_b60	854956	G	C	G	G	C	G	G	C	.	G	Correct	Silenced	Correct
T_aestivum_b60	855023	G	C	G	G	C	G	G	C	.	G	Correct	Silenced	Correct
T_aestivum_b60	879009	C	G	C	C	G	C	C	G	C	C	Correct	Correct	Correct
T_aestivum_b60	879030	G	C	G	G	C	G	G	C	G	G	Correct	Correct	Correct
T_aestivum_b60	879108	T	<	C	T	C	C	T	.	C	T	Silenced	Correct	Correct
T_aestivum_b60	879209	A	C	C	A	C	A	A	C	C	A	Correct	Incorrect	Correct
T_aestivum_b60	879280	T	C	C	T	C		T	C	C	T	Correct	Unassigned	Correct
T_aestivum_b60	879281	A	A	A	A	G		A	*	*	*	NT Unassigned	NT Unassigned	NT Unassigned
T_aestivum_b60	894217	C	T	C	T	T	C	T	T	C	T	Correct	Correct	Correct
T_aestivum_b60	894240	C	A	C	A	A	C	A	A	C	A	Correct	Correct	Correct
T_aestivum_b60	894259	T	C	*	C	C	T	C	C	T	C	Correct	Ambiguous Diploid	Correct
T_aestivum_b60	894288	G	A	G	A	A	G	A	A	G	A	Correct	Correct	Correct
T_aestivum_b60	894308	G	A	G	A	A	G	A	A	G	A	Correct	Correct	Correct
T_aestivum_b60	894351	C	T	C	T	T	C	T	T	C	T	Correct	Correct	Correct
T_aestivum_b60	894385	G	A	G	G	A	G	G	A	G	G	Correct	Correct	Correct
T_aestivum_b60	894416	C	G	G	G	G	C	G	G	C	G	Correct	Correct	Correct
T_aestivum_b60	894450	C	C	C	T	T	C	T	T	C	T	Correct	Correct	Correct
T_aestivum_b60	894468	C	G	C	G	G	C	G	G	C	G	Correct	Correct	Correct
T_aestivum_b60	894510	C	T	C	T	T	C	T	T	C	T	Correct	Correct	Correct
T_aestivum_b60	894513	T	C	T	C	C	T	C	C	T	C	Correct	Correct	Correct
T_aestivum_b60	894600	T	G	G	G	G	T	G	G	T	.	Correct	Correct	Silenced
T_aestivum_b60	894603	T	G	G	G	G	T	G	G	T	.	Correct	Correct	Silenced
T_aestivum_b60	894621	C	T	*	T	T	C	T	T	C	T	Correct	Ambiguous Diploid	Correct
T_aestivum_b60	894701	A	0	A	A		C	A	.	C	A	Silenced	Correct	Correct
T_aestivum_b60	894738	A	0	A	G		A	G	.	A	G	Silenced	Correct	Correct
T_aestivum_b60	894753	G	0	G	G		C	G	.	C	G	Silenced	Correct	Correct
T_aestivum_b60	894757	G	0	A	A		G	A	.	G	A	Silenced	Correct	Correct
T_aestivum_b60	894759	T	0	T	C		T	C	.	T	C	Silenced	Correct	Correct
T_aestivum_b60	955601	G	G	A	G	G	A	G	G	A	G	Correct	Correct	Correct
T_aestivum_b60	955643	A	A	T	A	A	C	A	A	C	A	Correct	Correct	Correct
T_aestivum_b60	955724	C	C	C	C	C	T	C	C	T	C	Correct	Correct	Correct
T_aestivum_b60	955986	G	G	G	G	G	G	G	A	G	G	Incorrect	Correct	Correct
T_aestivum_b60	956018	T	T	T	T	T	G	T	T	G	T	Correct	Correct	Correct
T_aestivum_b60	956189	A	G	A	A	A	G	A	G	A	A	Incorrect	Incorrect	Correct
T_aestivum_b60	956204	C	C	C	C	C	C	C	C	G	C	Correct	Incorrect	Correct
T_aestivum_b60	956206	A	A	A	A	A	C	A	C	A	A	Incorrect	Incorrect	Correct
T_aestivum_b60	956291	T	T	C	C	C	T	C	T	C	C	Incorrect	Incorrect	Correct
T_aestivum_b60	956776	C	0	0	G		C	G	C	C	G	Low Coverage	Low Coverage	Correct
T_aestivum_b60	956778	A	0	0	G		A	G	A	A	G	Low Coverage	Low Coverage	Correct
T_aestivum_b60	956903	T	0	0	C		T	C	T	T	C	Low Coverage	Low Coverage	Correct
T_aestivum_b60	956929	A	0	0	C		A	C	A	A	C	Low Coverage	Low Coverage	Correct
T_aestivum_b60	973844	A	A	G	A	A	G	A	A	G	A	Correct	Correct	Correct
T_aestivum_b60	973855	C	T	T	C	T	T	C	T	T	C	Correct	Correct	Correct
T_aestivum_b60	973887	A	<	G	A	G	G	A	G	G	A	Low Coverage	Correct	Correct
T_aestivum_b60	974039	A	G	A	A	G	A	A	*	*	*	NT Unassigned	NT Unassigned	NT Unassigned
T_aestivum_b60	974088	A	G	A	A	G	A	A	G	A	A	Correct	Correct	Correct
T_aestivum_b60	974106	C	C	C	T	C	C	T	C	C	T	Correct	Correct	Correct
T_aestivum_b60	996638	T	G	G	G	G	T	G	G	T	G	Correct	Correct	Correct
T_aestivum_b60	996665	G	G	C	C	C	G	C	G	G	C	Incorrect	Correct	Correct
T_aestivum_b60	996677	A	G	G	G	G	A	G	G	A	G	Correct	Correct	Correct
T_aestivum_b60	996731	C	A	C	C	A	C	C	*	*	*	NT Unassigned	NT Unassigned	NT Unassigned
T_aestivum_b60	996743	G	G	G	A	G	G	A	G	G	A	Correct	Correct	Correct
T_aestivum_b60	996782	C	T	C	T	T	C	T	T	C	T	Correct	Correct	Correct
T_aestivum_b60	996786	T	C	C	C	C	T	C	C	T	C	Correct	Correct	Correct
T_aestivum_b60	996824	G	G	G	A	G	G	A	G	G	A	Correct	Correct	Correct
T_aestivum_b60	996830	C	C	C	T	C	C	T	C	C	T	Correct	Correct	Correct
T_aestivum_b60	996980	T	T	T	C	T	T	C	T	T	C	Correct	Correct	Correct
T_aestivum_b60	1030631	A	A	G	G	A	G	G	A	G	G	Correct	Correct	Correct
T_aestivum_b60	1030769	G	G	G	A	G	G	A	G	G	A	Correct	Correct	Correct
T_aestivum_b60	1030800	A	A	G	G	A	G	G	A	G	G	Correct	Correct	Correct
T_aestivum_b60	1030833	C	C	T	T	C	T	T	C	T	T	Correct	Correct	Correct
T_aestivum_b60	1030857	C	T	C	C	T	C	C	T	C	C	Correct	Correct	Correct
T_aestivum_b60	1030913	A	A	A	G	A	A	G	A	A	G	Correct	Correct	Correct
T_aestivum_b60	1030921	G	G	G	A	G	G	A	G	G	A	Correct	Correct	Correct
T_aestivum_b60	1031005	C	T	C	C	T	C	C	T	C	C	Correct	Correct	Correct
T_aestivum_b60	1031276	T	C	T	T	C	T	T	C	T	T	Correct	Correct	Correct
T_aestivum_b60	1031280	G	G	G	G	A	G	G	A	G	G	Correct	Correct	Correct
T_aestivum_b60	1031321	A	T	A	A	T	A	A	T	A	A	Correct	Correct	Correct
T_aestivum_b60	1031323	G	G	G	A	G	G	A	G	G	A	Correct	Correct	Correct
T_aestivum_b60	1031531	A	A	A	A	A	G	A	A	G	A	Correct	Correct	Correct
T_aestivum_b60	1031593	T	A	T	T	A	T	A	A	T	T	Correct	Correct	Incorrect
T_aestivum_b60	1031638	G	G	G	G	G	C	G	G	C	G	Correct	Correct	Correct
T_aestivum_b60	1031689	T	G	T	T	G	T	T	G	T	T	Correct	Correct	Correct
T_aestivum_b60	1031734	G	G	G	G	G	A	G	G	A	G	Correct	Correct	Correct
T_aestivum_b60	1031813	C	C	C	T	C	C	T	C	C	T	Correct	Correct	Correct
T_aestivum_b60	1031814	T	T	T	G	T	T	G	T	T	G	Correct	Correct	Correct
T_aestivum_b60	1058868	T	C	T	T	C	T	T	C	.	T	Correct	Silenced	Correct
T_aestivum_b60	1059093	C	<	C	C	G	C	C	*	*	*	NT Unassigned	NT Unassigned	NT Unassigned
T_aestivum_b60	1059141	A	C	C	A	C	A	A	C	C	A	Correct	Incorrect	Correct
T_aestivum_b60	1059156	C	0	C	C	G	C	C	G	C	C	Low Coverage	Correct	Correct
T_aestivum_b60	1059201	C	G	<	C	G	G	C	G	C	C	Correct	Low Coverage	Correct
T_aestivum_b60	1059231	C	G	G	C	G	G	C	G	.	C	Correct	Silenced	Correct
T_aestivum_b60	1064672	A	A	A	A	A	G	A	A	G	A	Correct	Correct	Correct
T_aestivum_b60	1064675	A	C	T	A	C	T	A	C	T	A	Correct	Correct	Correct
T_aestivum_b60	1064681	A	A	A	A	A	G	A	A	G	A	Correct	Correct	Correct
T_aestivum_b60	1064682	T	G	T	T	G	T	T	G	T	T	Correct	Correct	Correct
T_aestivum_b60	1064743	T	T	T	T	T	C	T	T	C	T	Correct	Correct	Correct
T_aestivum_b60	1064912	T	G	G	T	G	G	T	G	G	T	Correct	Correct	Correct
T_aestivum_b60	1064936	C	C	<	C	C	T	C	*	*	*	NT Unassigned	NT Unassigned	NT Unassigned
T_aestivum_b60	1064942	C	<	0	C	T	T	C	*	*	*	NT Unassigned	NT Unassigned	NT Unassigned
T_aestivum_b60	1094072	C	C	T	C	C	T	C	C	T	C	Correct	Correct	Correct
T_aestivum_b60	1094132	A	A	G	A	A	G	A	A	G	A	Correct	Correct	Correct
T_aestivum_b60	1094138	A	G	G	A	G	G	A	G	G	A	Correct	Correct	Correct
T_aestivum_b60	1094153	G	G	G	G	A	G	G	A	G	G	Correct	Correct	Correct
T_aestivum_b60	1094156	C	G	<	C	G	G	C	G	G	C	Correct	Low Coverage	Correct
T_aestivum_b60	1094168	A	G	<	A	G	A	A	G	A	A	Correct	Low Coverage	Correct
T_aestivum_b60	1094197	A	G	G	A	G	G	A	G	G	A	Correct	Correct	Correct
T_aestivum_b60	1094300	G	A	G	G	A	G	G	A	G	G	Correct	Correct	Correct
T_aestivum_b60	1094306	G	G	G	G	G	A	G	G	A	G	Correct	Correct	Correct
T_aestivum_b60	1094480	G	A	G	G	A	C	G	A	C	G	Correct	Correct	Correct
T_aestivum_b60	1094516	G	C	C	G	C	G	G	C	G	G	Correct	Correct	Correct
T_aestivum_b60	1094561	A	G	A	A	G	A	A	G	A	A	Correct	Correct	Correct
T_aestivum_b60	1094593	C	T	C	C	T	C	C	T	C	C	Correct	Correct	Correct
T_aestivum_b60	1094597	G	T	G	G	T	A	G	T	A	G	Correct	Correct	Correct
T_aestivum_b60	1094603	C	T	T	C	T	C	C	*	*	*	NT Unassigned	NT Unassigned	NT Unassigned
T_aestivum_b60	1094608	G	A	G	G	A	A	G	*	*	*	NT Unassigned	NT Unassigned	NT Unassigned
T_aestivum_b60	1094681	G	G	C	C	G	C	C	G	G	C	Correct	Incorrect	Correct
T_aestivum_b60	1094706	T	T	T	T	T	T	T	C	T	T	Incorrect	Correct	Correct
T_aestivum_b60	1094783	G	A	G	G	A	A	G	A	A	G	Correct	Correct	Correct
T_aestivum_b60	1094798	T	G	G	T	G	G	T	G	G	T	Correct	Correct	Correct
T_aestivum_b60	1094801	A	G	G	A	G	G	A	G	G	A	Correct	Correct	Correct
T_aestivum_b60	1094843	G	A	G	G	A	G	G	A	G	G	Correct	Correct	Correct
T_aestivum_b60	1094882	G	A	G	G	A	G	G	A	G	G	Correct	Correct	Correct
T_aestivum_b60	1095005	T	0	G	T	G	G	T	.	G	T	Silenced	Correct	Correct
T_aestivum_b60	1117723	G	G	G	A	G	G	A	G	G	A	Correct	Correct	Correct
T_aestivum_b60	1117798	C	C	C	T	C	C	T	C	C	T	Correct	Correct	Correct
T_aestivum_b60	1117864	C	C	C	A	C	C	A	C	C	A	Correct	Correct	Correct
T_aestivum_b60	1117931	A	A	G	G	A	G	G	A	G	G	Correct	Correct	Correct
T_aestivum_b60	1117934	A	A	G	G	A	G	G	A	G	G	Correct	Correct	Correct
T_aestivum_b60	1117937	T	T	T	T	T	C	T	T	C	T	Correct	Correct	Correct
T_aestivum_b60	1118036	T	T	T	T	T	T	T	C	T	T	Incorrect	Correct	Correct
T_aestivum_b60	1125369	A	C	A	A	C	A	A	C	A	A	Correct	Correct	Correct
T_aestivum_b60	1125490	G	A	A	G	A	A	G	A	.	G	Correct	Silenced	Correct
T_aestivum_b60	1125492	T	T	C	T	T	C	T	*	*	*	NT Unassigned	NT Unassigned	NT Unassigned
T_aestivum_b60	1125499	T	G	0	T	G	T	T	G	.	T	Correct	Silenced	Correct
T_aestivum_b60	1125606	T	A	T	T	A	T	T	A	T	T	Correct	Correct	Correct
T_aestivum_b60	1125654	C	G	C	C	G	C	C	G	C	C	Correct	Correct	Correct
T_aestivum_b60	1125673	A	C	A	A	C	A	A	C	A	A	Correct	Correct	Correct
T_aestivum_b60	1149852	C	C	T	C	C	T	C	C	T	C	Correct	Correct	Correct
T_aestivum_b60	1149969	A	G	G	A	G	G	A	G	G	A	Correct	Correct	Correct
T_aestivum_b60	1150022	A	C	C	A	C	C	A	*	*	*	NT Unassigned	NT Unassigned	NT Unassigned
T_aestivum_b60	1150032	T	C	C	T	C	C	T	.	C	T	Silenced	Correct	Correct
T_aestivum_b60	1150098	A	G	A	A	G	A	A	G	A	A	Correct	Correct	Correct
T_aestivum_b60	1150128	A	T	T	A	T	T	A	T	T	A	Correct	Correct	Correct
T_aestivum_b60	1150173	C	T	G	C	T	G	C	T	G	C	Correct	Correct	Correct
T_aestivum_b60	1150181	G	G	A	G	G	A	G	G	A	G	Correct	Correct	Correct
T_aestivum_b60	1150218	G	A	A	G	A	A	G	A	A	G	Correct	Correct	Correct
T_aestivum_b60	1150253	T	C	T	T	C	T	T	C	T	T	Correct	Correct	Correct
T_aestivum_b60	1150295	A	G	T	A	G	T	A	G	T	A	Correct	Correct	Correct
T_aestivum_b60	1150328	C	G	0	C	G	C	C	G	.	C	Correct	Silenced	Correct
T_aestivum_b60	1150399	T	A	T	T	A	T	T	A	T	T	Correct	Correct	Correct
T_aestivum_b60	1165248	G	A	G	G	A	G	G	A	G	G	Correct	Correct	Correct
T_aestivum_b60	1165277	G	A	G	G	A	G	G	A	G	G	Correct	Correct	Correct
T_aestivum_b60	1165322	A	G	A	A	G	A	A	G	A	A	Correct	Correct	Correct
T_aestivum_b60	1165358	G	A	A	A	A	G	A	A	G	A	Correct	Correct	Correct
T_aestivum_b60	1165365	G	G	G	G	A	G	G	A	G	G	Correct	Correct	Correct
T_aestivum_b60	1165372	G	A	A	A	A	G	A	A	G	A	Correct	Correct	Correct
T_aestivum_b60	1165374	G	C	C	C	C	G	C	C	G	C	Correct	Correct	Correct
T_aestivum_b60	1165419	G	C	G	C	C	G	C	C	G	C	Correct	Correct	Correct
T_aestivum_b60	1165456	T	C	T	C	C	T	C	C	T	C	Correct	Correct	Correct
T_aestivum_b60	1165470	C	C	C	C	T	C	C	T	C	C	Correct	Correct	Correct
T_aestivum_b60	1165497	C	A	C	C	A	C	C	A	C	C	Correct	Correct	Correct
T_aestivum_b60	1165518	A	G	A	G	G	A	G	G	A	G	Correct	Correct	Correct
T_aestivum_b60	1165559	C	A	C	C	A	C	C	A	C	C	Correct	Correct	Correct
T_aestivum_b60	1165578	G	C	G	C	C	G	C	C	G	.	Correct	Correct	Silenced
T_aestivum_b60	1165671	T	C	T	C	C	T	C	C	T	C	Correct	Correct	Correct
T_aestivum_b60	1165698	T	C	C	C	C	T	C	C	T	C	Correct	Correct	Correct
T_aestivum_b60	1189393	C	T	C	C	T	C	C	T	C	C	Correct	Correct	Correct
T_aestivum_b60	1189477	A	A	G	G	A	A	G	A	A	G	Correct	Correct	Correct
T_aestivum_b60	1189480	A	A	A	G	A	A	G	A	A	G	Correct	Correct	Correct
T_aestivum_b60	1189492	G	G	G	A	G	G	A	G	G	A	Correct	Correct	Correct
T_aestivum_b60	1189555	T	C	C	C	C	T	C	C	T	C	Correct	Correct	Correct
T_aestivum_b60	1189564	A	A	A	G	A	A	G	A	A	G	Correct	Correct	Correct
T_aestivum_b60	1189594	T	T	A	A	T	T	A	T	T	A	Correct	Correct	Correct
T_aestivum_b60	1189690	G	G	G	G	G	A	G	G	A	G	Correct	Correct	Correct
T_aestivum_b60	1189759	C	G	G	C	G	G	C	G	G	C	Correct	Correct	Correct
T_aestivum_b60	1189789	C	C	C	C	C	A	C	C	A	C	Correct	Correct	Correct
T_aestivum_b60	1189840	G	G	G	G	G	A	G	G	A	G	Correct	Correct	Correct
T_aestivum_b60	1189879	G	G	G	A	G	G	A	G	G	A	Correct	Correct	Correct
T_aestivum_b60	1189915	G	G	G	G	G	G	A	G	G	A	Correct	Correct	Correct
T_aestivum_b60	1189936	G	A	G	G	A	G	G	A	G	G	Correct	Correct	Correct
T_aestivum_b60	1189963	C	T	T	C	T	T	C	T	T	C	Correct	Correct	Correct
T_aestivum_b60	1190071	C	C	C	T	C	C	T	C	C	T	Correct	Correct	Correct
T_aestivum_b60	1190134	C	T	T	T	T	C	T	T	C	T	Correct	Correct	Correct
T_aestivum_b60	1190158	T	C	T	T	C	T	T	C	T	T	Correct	Correct	Correct
T_aestivum_b60	1190251	A	A	A	C	A	A	C	A	A	C	Correct	Correct	Correct
T_aestivum_b60	1190305	G	G	G	G	G	A	G	G	A	G	Correct	Correct	Correct
T_aestivum_b60	1190437	C	C	C	A	A	A	A	C	C	A	Incorrect	Incorrect	Correct
T_aestivum_b60	1197413	T	T	C	T	T	C	T	T	C	T	Correct	Correct	Correct
T_aestivum_b60	1197442	T	C	C	C	T	C	C	T	C	C	Correct	Correct	Correct
T_aestivum_b60	1197571	T	T	G	G	T	A	G	T	A	G	Correct	Correct	Correct
T_aestivum_b60	1197604	T	T	C	C	T	C	C	T	C	C	Correct	Correct	Correct
T_aestivum_b60	1197622	T	T	T	C	T	T	C	T	T	C	Correct	Correct	Correct
T_aestivum_b60	1197732	T	T	C	T	T	C	T	T	C	T	Correct	Correct	Correct
T_aestivum_b60	1197820	C	C	T	T	C	T	T	C	T	T	Correct	Correct	Correct
T_aestivum_b60	1197913	T	C	C	T	C	C	T	C	C	T	Correct	Correct	Correct
T_aestivum_b60	1197976	T	T	T	C	T	T	C	T	T	C	Correct	Correct	Correct
T_aestivum_b60	1198039	T	T	A	T	T	A	T	T	A	T	Correct	Correct	Correct
T_aestivum_b60	1198114	G	G	A	G	G	A	G	G	A	G	Correct	Correct	Correct
T_aestivum_b60	1198213	A	G	A	G	G	A	G	G	A	G	Correct	Correct	Correct
T_aestivum_b60	1198237	T	A	T	T	A	T	T	A	T	T	Correct	Correct	Correct
T_aestivum_b60	1198359	C	C	C	T	C	C	T	C	C	T	Correct	Correct	Correct
T_aestivum_b60	1198391	G	G	A	G	G	A	G	G	A	G	Correct	Correct	Correct
T_aestivum_b60	1198395	G	G	A	G	G	A	G	G	A	G	Correct	Correct	Correct
T_aestivum_b60	1198407	T	C	T	C	C	T	C	C	T	C	Correct	Correct	Correct
T_aestivum_b60	1198413	T	T	T	C	T	C	C	T	C	C	Correct	Correct	Correct
T_aestivum_b60	1198458	G	G	A	G	G	A	G	G	A	G	Correct	Correct	Correct
T_aestivum_b60	1198485	T	T	C	T	T	C	T	T	C	T	Correct	Correct	Correct
T_aestivum_b60	1198527	A	T	A	T	T	A	T	*	*	*	NT Unassigned	NT Unassigned	NT Unassigned
T_aestivum_b60	1198599	C	C	T	C	C	T	C	C	T	C	Correct	Correct	Correct
T_aestivum_b60	1198743	C	T	C	C	T	C	C	T	C	C	Correct	Correct	Correct
T_aestivum_b60	1198829	T	A	T	A	A	T	A	A	T	A	Correct	Correct	Correct
T_aestivum_b60	1198892	C	*	T	*		T	T	*	*	*	NT Unassigned	NT Unassigned	NT Unassigned
T_aestivum_b60	1198901	A	A	T	*	A	T	T	A	T	A	Correct	Correct	Ambiguous Diploid
T_aestivum_b60	1198958	C	C	*	C	C	T	C	*	*	*	NT Unassigned	NT Unassigned	NT Unassigned
T_aestivum_b60	1198964	A	*	G	A	G	G	A	*	*	*	NT Unassigned	NT Unassigned	NT Unassigned
T_aestivum_b60	1199042	C	*	C	*				*	*	*	NT Unassigned	NT Unassigned	NT Unassigned
T_aestivum_b60	1199120	T	*	C	C		C	C	*	*	*	NT Unassigned	NT Unassigned	NT Unassigned
T_aestivum_b60	1199123	C	*	G	G		G	G	*	*	*	NT Unassigned	NT Unassigned	NT Unassigned
T_aestivum_b60	1199138	T	C	T	T	C	T	T	C	T	T	Correct	Correct	Correct
T_aestivum_b60	1199141	T	C	C	T	C	C	T	*	*	*	NT Unassigned	NT Unassigned	NT Unassigned
T_aestivum_b60	1199264	A	A	T	A	A	T	A	A	T	A	Correct	Correct	Correct
T_aestivum_b60	1199279	G	A	G	G	A	G	G	A	G	G	Correct	Correct	Correct
T_aestivum_b60	1199321	G	T	G	G	T	G	G	T	G	G	Correct	Correct	Correct
T_aestivum_b60	1199358	A	A	T	A	A	T	A	A	T	A	Correct	Correct	Correct
T_aestivum_b60	1199363	A	A	G	A	A	G	A	A	G	A	Correct	Correct	Correct
T_aestivum_b60	1199371	T	T	C	T	T	C	T	T	C	T	Correct	Correct	Correct
T_aestivum_b60	1199402	G	G	C	G	G	C	G	G	C	G	Correct	Correct	Correct
T_aestivum_b60	1199516	A	A	C	A	A	C	A	A	C	A	Correct	Correct	Correct
T_aestivum_b60	1199609	A	A	A	A	A	A	A	G	A	A	Incorrect	Correct	Correct
T_aestivum_b60	1199630	T	T	A	T	T	A	T	T	A	T	Correct	Correct	Correct
T_aestivum_b60	1199649	C	C	T	C	C	T	C	C	T	C	Correct	Correct	Correct
T_aestivum_b60	1199655	C	C	T	C	C	T	C	C	T	C	Correct	Correct	Correct
T_aestivum_b60	1199666	T	C	T	T	C	T	T	C	T	T	Correct	Correct	Correct
T_aestivum_b60	1199712	G	C	G	G	C	G	G	C	G	G	Correct	Correct	Correct
T_aestivum_b60	1199767	G	T	G	G	T	G	G	T	G	G	Correct	Correct	Correct
T_aestivum_b60	1199798	C	T	T	C	T	T	C	*	*	*	NT Unassigned	NT Unassigned	NT Unassigned
T_aestivum_b60	1199810	G	T	G	G	T	G	G	*	*	*	NT Unassigned	NT Unassigned	NT Unassigned
T_aestivum_b60	1199890	G	G	A	G	G	A	G	G	A	G	Correct	Correct	Correct
T_aestivum_b60	1199909	C	C	C	C	A	C	C	A	C	C	Correct	Correct	Correct
T_aestivum_b60	1200005	A	C	A	A	C	A	A	C	A	A	Correct	Correct	Correct
T_aestivum_b60	1200023	A	A	A	T	A	A	T	A	A	T	Correct	Correct	Correct
T_aestivum_b60	1200137	G	A	G	G	A	G	G	A	G	G	Correct	Correct	Correct
T_aestivum_b60	1200163	C	T	C	C	T	C	C	T	C	C	Correct	Correct	Correct
T_aestivum_b60	1200225	G	A	G	G		G	G	A	G	G	Unassigned	Correct	Correct
T_aestivum_b60	1238587	G	G	A	<	G	A		G	A	.	Correct	Correct	Silenced
T_aestivum_b60	1238602	A	A	C	<	A	C		A	C	.	Correct	Correct	Silenced
T_aestivum_b60	1260346	C	0	G	G	C	G	C	.	G	C	Silenced	Correct	Correct
T_aestivum_b60	1260361	C	0	C	<	C	G	C	*	*	*	NT Unassigned	NT Unassigned	NT Unassigned
T_aestivum_b60	1260578	G	G	C	G	G	C	G	*	*	*	NT Unassigned	NT Unassigned	NT Unassigned
T_aestivum_b60	1260652	A	A	C	C	A	C	C	A	C	.	Correct	Correct	Silenced
T_aestivum_b60	1260667	G	C	G	C	C	G	C	C	G	C	Correct	Correct	Correct
T_aestivum_b60	1260688	C	C	C	C	G	G	C	G	G	C	Correct	Correct	Correct
T_aestivum_b60	1260718	C	C	C	C	C		C	C	T	C	Correct	Unassigned	Correct
T_aestivum_b60	1260757	A	A	A	G	A	A	G	A	A	G	Correct	Correct	Correct
T_aestivum_b60	1260760	A	A	T	T	A	T	T	A	T	T	Correct	Correct	Correct
T_aestivum_b60	1260787	C	T	C	T	T	C	T	T	C	T	Correct	Correct	Correct
T_aestivum_b60	1260823	C	C	C	A	A	C	A	A	C	A	Correct	Correct	Correct
T_aestivum_b60	1260829	G	G	G	C	G	G	C	G	G	C	Correct	Correct	Correct
T_aestivum_b60	1260853	C	T	G	C	T	G	C	T	G	C	Correct	Correct	Correct
T_aestivum_b60	1260859	G	G	G	C	G	G	C	G	G	C	Correct	Correct	Correct
T_aestivum_b60	1260886	T	T	T	C	T	C	C	T	C	C	Correct	Correct	Correct
T_aestivum_b60	1260943	T	T	C	T	T	C	T	T	C	T	Correct	Correct	Correct
T_aestivum_b60	1260949	G	G	G	C	G	G	C	G	G	C	Correct	Correct	Correct
T_aestivum_b60	1260958	T	T	T	C	T	C	C	T	C	C	Correct	Correct	Correct
T_aestivum_b60	1260975	C	C	C	C	G	C	C	G	C	C	Correct	Correct	Correct
T_aestivum_b60	1261043	T	T	C	C	T	C	C	T	C	C	Correct	Correct	Correct
T_aestivum_b60	1261081	C	C	C	T	C	C	T	C	C	T	Correct	Correct	Correct
T_aestivum_b60	1261084	A	A	G	A	A	G	A	A	G	A	Correct	Correct	Correct
T_aestivum_b60	1261114	A	A	G	G	A	G	G	A	G	G	Correct	Correct	Correct
T_aestivum_b60	1261126	G	G	A	G	G	A	G	G	A	G	Correct	Correct	Correct
T_aestivum_b60	1261135	C	C	T	C	C	T	C	C	T	C	Correct	Correct	Correct
T_aestivum_b60	1261201	C	C	T	T	C	C	T	C	C	T	Correct	Correct	Correct
T_aestivum_b60	1261207	G	T	G	G	T	T	G	T	T	G	Correct	Correct	Correct
T_aestivum_b60	1261231	A	A	A	A	A	T	A	A	T	A	Correct	Correct	Correct
T_aestivum_b60	1261329	G	G	G	G	C	C	G	C	C	G	Correct	Correct	Correct
T_aestivum_b60	1261348	A	0	A	A	A	C	A	A	C	A	Low Coverage	Correct	Correct
T_aestivum_b60	1261467	T	0	T	0	G	G		T	G	.	Low Coverage	Correct	Silenced
T_aestivum_b60	1266785	G	0	A	G	A	A	G	.	A	G	Silenced	Correct	Correct
T_aestivum_b60	1266902	A	G	G	A	G	G	A	G	G	A	Correct	Correct	Correct
T_aestivum_b60	1266996	T	C	T	T	C	C	T	C	C	T	Correct	Correct	Correct
T_aestivum_b60	1267026	G	T	G	G	T	G	G	T	G	G	Correct	Correct	Correct
T_aestivum_b60	1267057	G	G	A	A	G	A	A	G	A	A	Correct	Correct	Correct
T_aestivum_b60	1267258	G	G	G	T	G	G	T	G	G	T	Correct	Correct	Correct
T_aestivum_b60	1267266	G	G	A	G	G	A	G	G	A	G	Correct	Correct	Correct
T_aestivum_b60	1267411	A	G	A	A	G	A	A	G	A	A	Correct	Correct	Correct
T_aestivum_b60	1267463	G	A	A	G	A	A	G	A	A	G	Correct	Correct	Correct
T_aestivum_b60	1267500	T	C	T	T	C	T	T	C	T	T	Correct	Correct	Correct
T_aestivum_b60	1267588	C	C	C	C	C	G	C	C	G	C	Correct	Correct	Correct
T_aestivum_b60	1267641	A	A	G	A	A	G	A	A	G	A	Correct	Correct	Correct
T_aestivum_b60	1267651	T	T	T	A	T	T	A	T	T	A	Correct	Correct	Correct
T_aestivum_b60	1267717	C	T	C	C	T	C	C	T	C	C	Correct	Correct	Correct
T_aestivum_b60	1267734	T	T	C	T	T	C	T	T	C	T	Correct	Correct	Correct
T_aestivum_b60	1267779	C	T	C	C	T	C	C	T	C	C	Correct	Correct	Correct
T_aestivum_b60	1267851	C	C	G	G	C	G	G	C	G	G	Correct	Correct	Correct
T_aestivum_b60	1282173	C	T	C	C	T	C	C	T	T	C	Correct	Incorrect	Correct
T_aestivum_b60	1282221	C	T	C	C	T	C	C	T	T	C	Correct	Incorrect	Correct
T_aestivum_b60	1282305	C	C	T	T	C	T	T	C	C	T	Correct	Incorrect	Correct
T_aestivum_b60	1282530	C	C	T	T	C	T	T	C	C	T	Correct	Incorrect	Correct
T_aestivum_b60	1282548	C	C	T	T	C	T	T	C	C	T	Correct	Incorrect	Correct
T_aestivum_b60	1282560	A	A	A	A	A	A	A	A	T	A	Correct	Incorrect	Correct
T_aestivum_b60	1282575	C	C	T	T	C	T	T	C	C	T	Correct	Incorrect	Correct
T_aestivum_b60	1282605	C	C	T	T	C	T	T	C	C	T	Correct	Incorrect	Correct
T_aestivum_b60	1282671	T	T	G	G	T	G	G	T	T	G	Correct	Incorrect	Correct
T_aestivum_b60	1282905	G	G	G	G	G	G	G	A	G	G	Incorrect	Correct	Correct
T_aestivum_b60	1282908	C	C	C	C	C	T	C	C	T	C	Correct	Correct	Correct
T_aestivum_b60	1283136	A	A	<	0	A	G		A	G	.	Correct	Low Coverage	Silenced
T_aestivum_b60	1283304	C	C	0	*	T	C		*	*	*	NT Unassigned	NT Unassigned	NT Unassigned
T_aestivum_b60	1293890	A	G	G	A	G	G	A	G	.	A	Correct	Silenced	Correct
T_aestivum_b60	1293905	G	G	C	C	G	C	C	G	C	C	Correct	Correct	Correct
T_aestivum_b60	1293983	C	T	C	T	T	C	T	T	C	T	Correct	Correct	Correct
T_aestivum_b60	1294001	G	G	A	A	G	A	A	G	A	A	Correct	Correct	Correct
T_aestivum_b60	1294037	G	A	G	G	A	G	G	A	G	G	Correct	Correct	Correct
T_aestivum_b60	1294132	T	G	T	T	G	T	T	G	T	T	Correct	Correct	Correct
T_aestivum_b60	1294303	C	T	C	C	T	C	C	T	C	C	Correct	Correct	Correct
T_aestivum_b60	1294425	C	C	C	C	C	T	C	C	T	C	Correct	Correct	Correct
T_aestivum_b60	1294452	T	T	T	G	T	T	G	T	T	G	Correct	Correct	Correct
T_aestivum_b60	1294467	T	T	G	G	T	A	G	T	A	G	Correct	Correct	Correct
T_aestivum_b60	1294590	A	A	G	G	A	G	G	A	G	G	Correct	Correct	Correct
T_aestivum_b60	1294599	C	C	C	A	C	C	A	C	C	A	Correct	Correct	Correct
T_aestivum_b60	1294680	A	A	G	G	A	G	G	A	G	G	Correct	Correct	Correct
T_aestivum_b60	1294839	A	C	C	C	A	C	C	A	C	C	Correct	Correct	Correct
T_aestivum_b60	1294905	T	0	A	A	T	A	A	T	A	A	Low Coverage	Correct	Correct
T_aestivum_b60	1296061	T	C	C	T	C	C	T	C	C	T	Correct	Correct	Correct
T_aestivum_b60	1296079	C	C	C	C	C	T	C	C	T	C	Correct	Correct	Correct
T_aestivum_b60	1296139	T	C	C	T	C	C	T	C	C	T	Correct	Correct	Correct
T_aestivum_b60	1296307	T	T	T	T	T	G	T	T	G	T	Correct	Correct	Correct
T_aestivum_b60	1296310	T	T	C	T	T	C	T	T	C	T	Correct	Correct	Correct
T_aestivum_b60	1296352	A	G	G	A	G	G	A	G	G	A	Correct	Correct	Correct
T_aestivum_b60	1296397	C	C	C	C	C	T	C	C	T	C	Correct	Correct	Correct
T_aestivum_b60	1296484	G	G	A	G	G	A	G	G	A	G	Correct	Correct	Correct
T_aestivum_b60	1296628	C	C	T	C	C	T	C	C	T	C	Correct	Correct	Correct
T_aestivum_b60	1296640	T	C	C	T	C	C	T	C	C	T	Correct	Correct	Correct
T_aestivum_b60	1296716	A	G	G	A	G	G	A	G	G	A	Correct	Correct	Correct
T_aestivum_b60	1296718	G	C	G	G	C	G	G	C	G	G	Correct	Correct	Correct
T_aestivum_b60	1296721	C	C	T	C	C	T	C	C	T	C	Correct	Correct	Correct
T_aestivum_b60	1296739	G	G	A	G	G	A	G	G	A	G	Correct	Correct	Correct
T_aestivum_b60	1296778	C	T	C	C	T	C	C	T	C	C	Correct	Correct	Correct
T_aestivum_b60	1296809	G	A	A	G	A	A	G	A	A	G	Correct	Correct	Correct
T_aestivum_b60	1296885	A	C	C	A	C	C	A	C	C	A	Correct	Correct	Correct
T_aestivum_b60	1296906	A	G	G	A	G	G	A	G	G	A	Correct	Correct	Correct
T_aestivum_b60	1296917	A	A	G	A	A	G	A	A	G	A	Correct	Correct	Correct
T_aestivum_b60	1296948	T	T	T	T	T	C	T	T	C	T	Correct	Correct	Correct
T_aestivum_b60	1297018	T	T	T	T	T	T	T	A	T	T	Incorrect	Correct	Correct
T_aestivum_b60	1297041	C	T	T	C	T	T	C	T	T	C	Correct	Correct	Correct
T_aestivum_b60	1297055	C	T	T	C	T	T	C	T	T	C	Correct	Correct	Correct
T_aestivum_b60	1297060	A	G	G	A	G	G	A	G	G	A	Correct	Correct	Correct
T_aestivum_b60	1318718	A	G	G	A	G	G	A	*	*	*	NT Unassigned	NT Unassigned	NT Unassigned
T_aestivum_b60	1319104	A	A	A	A	A	A	A	A	C	A	Correct	Incorrect	Correct
T_aestivum_b60	1319134	C	T	C	C	T	C	C	T	C	C	Correct	Correct	Correct
T_aestivum_b60	1319170	T	C	T	T	C	T	T	C	T	T	Correct	Correct	Correct
T_aestivum_b60	1319218	A	G	A	A	G	A	A	G	A	A	Correct	Correct	Correct
T_aestivum_b60	1319236	G	C	C	G	C	C	G	C	C	G	Correct	Correct	Correct
T_aestivum_b60	1325552	A	A	C	C	A	C	C	A	C	C	Correct	Correct	Correct
T_aestivum_b60	1325585	G	G	C	C	G	C	C	G	C	C	Correct	Correct	Correct
T_aestivum_b60	1325588	C	C	C	G	C	G	G	C	G	G	Correct	Correct	Correct
T_aestivum_b60	1325681	C	C	C	T	C	C	T	C	C	T	Correct	Correct	Correct
T_aestivum_b60	1325757	C	C	C	T	C	T	T	C	T	T	Correct	Correct	Correct
T_aestivum_b60	1325810	C	C	A	A	C	A	A	C	A	A	Correct	Correct	Correct
T_aestivum_b60	1325819	C	C	C	C	C	T	C	C	T	C	Correct	Correct	Correct
T_aestivum_b60	1325836	A	A	C	A	A	C	A	A	C	A	Correct	Correct	Correct
T_aestivum_b60	1325876	G	G	A	A	G	A	A	G	A	A	Correct	Correct	Correct
T_aestivum_b60	1325896	C	C	A	C	C		C	C	A	C	Correct	Unassigned	Correct
T_aestivum_b60	1325981	G	G	G	T	G	A	T	G	A	T	Correct	Correct	Correct
T_aestivum_b60	1326146	T	T	C	C	T	C	C	T	C	C	Correct	Correct	Correct
T_aestivum_b60	1326176	A	A	A	G	A	G	G	A	G	G	Correct	Correct	Correct
T_aestivum_b60	1326218	C	C	C	T	C	T	T	C	T	T	Correct	Correct	Correct
T_aestivum_b60	1351901	A	A	A	A	A	G	A	A	G	A	Correct	Correct	Correct
T_aestivum_b60	1351911	A	G	G	G	G	G	G	A	G	G	Incorrect	Correct	Correct
T_aestivum_b60	1351917	A	A	G	A	A	G	A	A	G	A	Correct	Correct	Correct
T_aestivum_b60	1352173	C	C	C	C	C	T	C	C	T	C	Correct	Correct	Correct
T_aestivum_b60	1357113	C	C	C	A	C	C	A	C	C	A	Correct	Correct	Correct
T_aestivum_b60	1357198	C	C	C	C	C	G	C	C	G	C	Correct	Correct	Correct
T_aestivum_b60	1357201	C	C	C	C	T	C	C	T	C	C	Correct	Correct	Correct
T_aestivum_b60	1357274	T	T	T	T	T	C	T	T	C	T	Correct	Correct	Correct
T_aestivum_b60	1357393	C	C	C	T	C	C	T	C	C	T	Correct	Correct	Correct
T_aestivum_b60	1357440	A	A	A	G	A	A	G	A	A	G	Correct	Correct	Correct
T_aestivum_b60	1357477	C	T	C	T	T	C	T	T	C	T	Correct	Correct	Correct
T_aestivum_b60	1357512	G	G	G	A	G	G	A	G	G	A	Correct	Correct	Correct
T_aestivum_b60	1357526	G	A	G	A	A	G	A	A	G	A	Correct	Correct	Correct
T_aestivum_b60	1357601	A	A	A	G	A	A	G	A	A	G	Correct	Correct	Correct
T_aestivum_b60	1357746	T	T	T	A	T	T	A	T	T	A	Correct	Correct	Correct
T_aestivum_b60	1357837	T	T	C	C	T	C	C	T	C	C	Correct	Correct	Correct
T_aestivum_b60	1357839	C	T	C	C	T	C	C	T	C	C	Correct	Correct	Correct
T_aestivum_b60	1357865	G	T	G	G	T	G	G	T	G	G	Correct	Correct	Correct
T_aestivum_b60	1357878	T	T	T	C	T	T	C	T	T	C	Correct	Correct	Correct
T_aestivum_b60	1357888	C	C	G	G	C	G	G	C	G	G	Correct	Correct	Correct
T_aestivum_b60	1357901	A	A	A	G	A	A	G	A	A	G	Correct	Correct	Correct
T_aestivum_b60	1357970	C	C	C	C	C	A	C	C	A	C	Correct	Correct	Correct
T_aestivum_b60	1357986	C	T	C	C	T	C	C	T	C	C	Correct	Correct	Correct
T_aestivum_b60	1357993	G	A	G	G	A	G	G	A	G	G	Correct	Correct	Correct
T_aestivum_b60	1358021	A	G	A	A	G	A	A	G	A	A	Correct	Correct	Correct
T_aestivum_b60	1358057	C	C	C	T	C	C	T	C	C	T	Correct	Correct	Correct
T_aestivum_b60	1358166	T	T	T	T	C	C	T	C	T	T	Correct	Incorrect	Correct
T_aestivum_b60	1358242	A	G	G	G	G	A	G	G	A	G	Correct	Correct	Correct
T_aestivum_b60	1358261	C	T	C	C	T	C	C	T	C	C	Correct	Correct	Correct
T_aestivum_b60	1358287	A	A	A	G	A	A	G	A	A	G	Correct	Correct	Correct
T_aestivum_b60	1358365	A	G	G	G	G	A	G	G	A	G	Correct	Correct	Correct
T_aestivum_b60	1358479	A	A	A	G	A	A	G	A	A	G	Correct	Correct	Correct
T_aestivum_b60	1358485	C	T	T	T	T	C	T	T	C	T	Correct	Correct	Correct
T_aestivum_b60	1358580	C	C	C	C	C	A	C	C	A	C	Correct	Correct	Correct
T_aestivum_b60	1358583	T	A	T	A	A	T	A	A	T	A	Correct	Correct	Correct
T_aestivum_b60	1358604	C	T	C	T	T	C	T	T	C	T	Correct	Correct	Correct
T_aestivum_b60	1358623	A	A	A	A	A	A	A	G	A	A	Incorrect	Correct	Correct
T_aestivum_b60	1358723	T	T	C	T	T	C	T	T	C	T	Correct	Correct	Correct
T_aestivum_b60	1358759	A	A	A	G	A	A	G	A	A	G	Correct	Correct	Correct
T_aestivum_b60	1358869	T	T	G	T	T	G	T	T	G	T	Correct	Correct	Correct
T_aestivum_b60	1358960	G	G	G	C	G	G	C	G	G	C	Correct	Correct	Correct
T_aestivum_b60	1358998	C	C	C	C	C	A	C	C	A	C	Correct	Correct	Correct
T_aestivum_b60	1359000	A	A	*	A	A	C	A	A	C	A	Correct	Ambiguous Diploid	Correct
T_aestivum_b60	1359045	C	C	C	T	C	C	T	C	C	T	Correct	Correct	Correct
T_aestivum_b60	1359047	C	C	C	A	C	C	A	C	C	A	Correct	Correct	Correct
T_aestivum_b60	1359048	C	C	G	T	T	C	T	T	C	T	Correct	Correct	Correct
T_aestivum_b60	1359050	T	T	C	T	T	C	T	T	C	T	Correct	Correct	Correct
T_aestivum_b60	1359055	C	C	T	C	C	T	C	C	T	C	Correct	Correct	Correct
T_aestivum_b60	1359167	T	C	T	T	C	T	T	C	T	T	Correct	Correct	Correct
T_aestivum_b60	1359185	T	A	A	T	A	A	T	A	A	T	Correct	Correct	Correct
T_aestivum_b60	1359197	G	C	C	G	C	C	G	C	C	G	Correct	Correct	Correct
T_aestivum_b60	1359209	T	C	C	T	C	C	T	C	C	T	Correct	Correct	Correct
T_aestivum_b60	1359293	T	T	G	T	T	G	T	T	G	T	Correct	Correct	Correct
T_aestivum_b60	1359320	A	C	A	A	C	A	A	C	A	A	Correct	Correct	Correct
T_aestivum_b60	1359361	C	T	T	C	T	T	C	T	T	C	Correct	Correct	Correct
T_aestivum_b60	1359438	A	G	A	A	G	A	A	G	A	A	Correct	Correct	Correct
T_aestivum_b60	1422126	G	C	G	G	C	G		C	G	.	Correct	Correct	Silenced
T_aestivum_b60	1422232	C	T	T	C	T	T	C	T	T	C	Correct	Correct	Correct
T_aestivum_b60	1422241	G	G	G	G	G	G	G	G	A	G	Correct	Incorrect	Correct
T_aestivum_b60	1422258	G	G	G	T	G	G	T	G	G	T	Correct	Correct	Correct
T_aestivum_b60	1422288	G	T	T	G	T	T	G	T	T	G	Correct	Correct	Correct
T_aestivum_b60	1422372	C	A	A	C	A	A	C	A	A	C	Correct	Correct	Correct
T_aestivum_b60	1422393	C	C	C	T	C	C	T	C	C	T	Correct	Correct	Correct
T_aestivum_b60	1422508	G	A	G	G	A	G	G	A	G	G	Correct	Correct	Correct
T_aestivum_b60	1422532	C	C	C	C	G	C	C	G	C	C	Correct	Correct	Correct
T_aestivum_b60	1422540	A	G	G	A	G	G	A	G	G	A	Correct	Correct	Correct
T_aestivum_b60	1422597	G	G	A	A	G	A	A	G	A	A	Correct	Correct	Correct
T_aestivum_b60	1422648	T	C	T	C	C	T	C	C	T	C	Correct	Correct	Correct
T_aestivum_b60	1422669	A	G	A	A	G	A	A	G	A	A	Correct	Correct	Correct
T_aestivum_b60	1422699	T	A	G	G	A	G	G	A	G	G	Correct	Correct	Correct
T_aestivum_b60	1422738	T	T	T	T	T	C	T	T	C	T	Correct	Correct	Correct
T_aestivum_b60	1422756	T	T	T	T	T	C	T	T	C	T	Correct	Correct	Correct
T_aestivum_b60	1422771	T	T	C	T	T	C	T	T	C	T	Correct	Correct	Correct
T_aestivum_b60	1422810	G	G	G	A	G	G	A	G	G	A	Correct	Correct	Correct
T_aestivum_b60	1422828	C	A	C	C	A	C	C	A	C	C	Correct	Correct	Correct
T_aestivum_b60	1422879	C	T	C	C	T	C	C	T	C	C	Correct	Correct	Correct
T_aestivum_b60	1422900	G	G	G	T	G	G	T	G	G	T	Correct	Correct	Correct
T_aestivum_b60	1423020	C	C	T	C	C	T	C	C	T	C	Correct	Correct	Correct
T_aestivum_b60	1423107	A	A	G	G	A	G	G	A	G	G	Correct	Correct	Correct
T_aestivum_b60	1423134	T	C	T	T	C	T	T	C	T	T	Correct	Correct	Correct
T_aestivum_b60	1423149	A	A	T	T	A	T	T	A	T	T	Correct	Correct	Correct
T_aestivum_b60	1423194	G	A	A	A	G	A	A	G	A	.	Correct	Correct	Silenced
T_aestivum_b60	1423215	G	G	G	T	G	G	T	G	G	T	Correct	Correct	Correct
T_aestivum_b60	1423247	C	C	C	T	C	C	T	C	C	T	Correct	Correct	Correct
T_aestivum_b60	1423251	A	A	G	G	A	G	G	A	G	G	Correct	Correct	Correct
T_aestivum_b60	1423293	C	C	T	T	C	T	T	C	T	T	Correct	Correct	Correct
T_aestivum_b60	1423392	G	G	G	G	A	G	G	A	G	G	Correct	Correct	Correct
T_aestivum_b60	1423410	C	G	C	C	G	C	C	G	C	C	Correct	Correct	Correct
T_aestivum_b60	1423617	A	A	A	A	A	G	A	A	G	A	Correct	Correct	Correct
T_aestivum_b60	1423647	C	C	T	C	C	T	C	C	T	C	Correct	Correct	Correct
T_aestivum_b60	1423650	C	C	C	T	C	C	T	C	C	T	Correct	Correct	Correct
T_aestivum_b60	1423665	C	C	C	C	C	T	C	C	T	C	Correct	Correct	Correct
T_aestivum_b60	1423722	C	G	C	C	G	C	C	G	C	C	Correct	Correct	Correct
T_aestivum_b60	1423830	A	G	A	A	G	A	A	G	A	A	Correct	Correct	Correct
T_aestivum_b60	1423842	T	T	T	T	G	T	T	G	T	T	Correct	Correct	Correct
T_aestivum_b60	1423862	T	C	T	T	C	T	T	C	T	T	Correct	Correct	Correct
T_aestivum_b60	1423889	C	C	A	C	C	A	C	C	A	C	Correct	Correct	Correct
T_aestivum_b60	1423911	C	C	C	T	C	C	T	C	C	T	Correct	Correct	Correct
T_aestivum_b60	1423926	T	T	C	C	T	T	C	T	T	C	Correct	Correct	Correct
T_aestivum_b60	1423959	A	A	A	A	A	G	A	A	G	A	Correct	Correct	Correct
T_aestivum_b60	1424010	T	C	T	T	C	T	T	C	T	T	Correct	Correct	Correct
T_aestivum_b60	1424014	A	A	T	T	A	T	T	A	T	T	Correct	Correct	Correct
T_aestivum_b60	1424106	C	C	T	T	C	T	T	C	T	T	Correct	Correct	Correct
T_aestivum_b60	1424127	T	C	T	T	C	T	T	C	T	T	Correct	Correct	Correct
T_aestivum_b60	1424189	C	T	C	C	T	C	C	T	C	C	Correct	Correct	Correct
T_aestivum_b60	1424303	A	A	A	A	A	A	A	G	A	A	Incorrect	Correct	Correct
T_aestivum_b60	1424411	G	C	G	C	C	G	C	C	G	C	Correct	Correct	Correct
T_aestivum_b60	1424437	A	A	G	G	A	G	G	A	G	G	Correct	Correct	Correct
T_aestivum_b60	1424438	T	T	T	T	T	A	T	T	A	T	Correct	Correct	Correct
T_aestivum_b60	1424474	A	C	A	C	C	A	C	C	A	C	Correct	Correct	Correct
T_aestivum_b60	1424492	T	T	C	T	T	C	T	T	C	T	Correct	Correct	Correct
T_aestivum_b60	1424523	G	G	T	G	G	T	G	G	T	G	Correct	Correct	Correct
T_aestivum_b60	1424577	A	G	A	G	G	A	G	G	A	G	Correct	Correct	Correct
T_aestivum_b60	1424613	A	A	C	C	A	C	C	A	C	C	Correct	Correct	Correct
T_aestivum_b60	1424631	A	C	A	A	C	A	A	C	A	A	Correct	Correct	Correct
T_aestivum_b60	1424643	A	A	G	G	A	G	G	A	G	G	Correct	Correct	Correct
T_aestivum_b60	1424835	G	G	G	A	G	A	A	G	G	A	Correct	Incorrect	Correct
T_aestivum_b60	1425058	T	T	C	C	T	C	C	T	C	C	Correct	Correct	Correct
T_aestivum_b60	1433561	G	A	A	A	A	A	A	A	A	G	Correct	Correct	Incorrect
T_aestivum_b60	1433575	G	G	C	G	G	C	G	*	*	*	NT Unassigned	NT Unassigned	NT Unassigned
T_aestivum_b60	1433579	T	T	C	T	T	C	T	*	*	*	NT Unassigned	NT Unassigned	NT Unassigned
T_aestivum_b60	1433684	A	G	A	G	G	A	G	G	A	G	Correct	Correct	Correct
T_aestivum_b60	1433744	A	A	A	C	A	A	A	*	*	*	NT Unassigned	NT Unassigned	NT Unassigned
T_aestivum_b60	1433892	T	C	T	C	C	T	C	C	T	C	Correct	Correct	Correct
T_aestivum_b60	1433944	T	C	T	C	C	T	C	C	T	C	Correct	Correct	Correct
T_aestivum_b60	1433949	C	G	C	G	G	C	G	*	*	*	NT Unassigned	NT Unassigned	NT Unassigned
T_aestivum_b60	1433958	G	A	G	A	A	G	A	*	*	*	NT Unassigned	NT Unassigned	NT Unassigned
T_aestivum_b60	1434086	A	A	<	A	A	G	A	A	G	A	Correct	Low Coverage	Correct
T_aestivum_b60	1434107	G	G	<	T	T	G	T	G	G	T	Incorrect	Low Coverage	Correct
T_aestivum_b60	1434138	A	G	G	G	G	A	G	G	A	G	Correct	Correct	Correct
T_aestivum_b60	1445148	G	A	G	G	A	G	G	A	G	G	Correct	Correct	Correct
T_aestivum_b60	1445423	C	C	C	C	C	T	C	C	T	C	Correct	Correct	Correct
T_aestivum_b60	1445456	A	T	T	A	T	T	A	T	T	A	Correct	Correct	Correct
T_aestivum_b60	1445457	C	A	C	C	A	C	C	A	C	C	Correct	Correct	Correct
T_aestivum_b60	1445458	C	T	C	C	T	C	C	T	C	C	Correct	Correct	Correct
T_aestivum_b60	1445466	G	G	G	G	G	A	G	G	A	G	Correct	Correct	Correct
T_aestivum_b60	1445468	T	T	C	T	T	C	T	T	C	T	Correct	Correct	Correct
T_aestivum_b60	1445561	G	G	A	G	G	A	G	G	A	G	Correct	Correct	Correct
T_aestivum_b60	1445567	T	<	T	T	T	C	T	*	*	*	NT Unassigned	NT Unassigned	NT Unassigned
T_aestivum_b60	1445573	T	0	T	T	T	C	T	*	*	*	NT Unassigned	NT Unassigned	NT Unassigned
T_aestivum_b60	1445596	C	0	C	C	A	C	C	*	*	*	NT Unassigned	NT Unassigned	NT Unassigned
T_aestivum_b60	1445600	A	0	G	A	A	G	A	.	G	A	Silenced	Correct	Correct
T_aestivum_b60	1445615	T	C	T	T	C	T	T	*	*	*	NT Unassigned	NT Unassigned	NT Unassigned
T_aestivum_b60	1445648	C	C	*	*	C		T	*	*	*	NT Unassigned	NT Unassigned	NT Unassigned
T_aestivum_b60	1445649	C	C	*	*	C		G	G	C	C	Incorrect	Ambiguous Diploid	Ambiguous Diploid
T_aestivum_b60	1445667	T	T	G	T	T	G	T	T	G	T	Correct	Correct	Correct
T_aestivum_b60	1445690	C	T	C	C	T	C	C	T	C	C	Correct	Correct	Correct
T_aestivum_b60	1445699	T	T	A	T	T	A	T	T	A	T	Correct	Correct	Correct
T_aestivum_b60	1445713	C	C	T	C	C	T	C	C	T	C	Correct	Correct	Correct
T_aestivum_b60	1445741	A	A	A	A	A	A	A	G	A	A	Incorrect	Correct	Correct
T_aestivum_b60	1445810	C	C	C	C	C	C	C	C	G	C	Correct	Incorrect	Correct
T_aestivum_b60	1445826	A	G	G	A	G	G	A	G	G	A	Correct	Correct	Correct
T_aestivum_b60	1445870	A	G	G	A	G		A	G	G	A	Correct	Unassigned	Correct
T_aestivum_b60	1445876	G	G	G	G	T	G	G	T	G	G	Correct	Correct	Correct
T_aestivum_b60	1445900	G	A	G	G	A	G	G	A	G	G	Correct	Correct	Correct
T_aestivum_b60	1445931	G	A	A	G	A	A	G	A	.	G	Correct	Silenced	Correct
T_aestivum_b60	1445966	C	G	C	C	G	C	C	G	C	C	Correct	Correct	Correct
T_aestivum_b60	1445983	C	G	C	C	G	C	C	G	C	C	Correct	Correct	Correct
T_aestivum_b60	1445986	T	C	C	T	C	C	T	C	.	T	Correct	Silenced	Correct
T_aestivum_b60	1446010	T	0	T	T	C	T	T	C	.	T	Low Coverage	Silenced	Correct
T_aestivum_b60	1446080	T	G	G	T	G	G	T	*	*	*	NT Unassigned	NT Unassigned	NT Unassigned
T_aestivum_b60	1446130	G	A	G	G	A	G	G	A	G	G	Correct	Correct	Correct
T_aestivum_b60	1457625	G	G	A	G	G	A	A	G	A	G	Correct	Correct	Incorrect
T_aestivum_b60	1457647	G	G	C	C	G	C	C	G	C	C	Correct	Correct	Correct
T_aestivum_b60	1457674	A	A	A	A	A	G	A	A	G	A	Correct	Correct	Correct
T_aestivum_b60	1457819	C	C	G	G	C	G	G	C	G	G	Correct	Correct	Correct
T_aestivum_b60	1457828	C	C	T	T	C	T	T	*	*	*	NT Unassigned	NT Unassigned	NT Unassigned
T_aestivum_b60	1457864	C	C	T	<	C	T	T	C	T	.	Correct	Correct	Silenced
T_aestivum_b60	1457897	C	C	C	T	C	C	T	C	C	T	Correct	Correct	Correct
T_aestivum_b60	1458006	C	C	C	T	C	T	T	*	*	*	NT Unassigned	NT Unassigned	NT Unassigned
T_aestivum_b60	1458542	T	T	G	T	T	G	T	T	G	T	Correct	Correct	Correct
T_aestivum_b60	1458548	C	C	C	G	C	C	G	C	C	G	Correct	Correct	Correct
T_aestivum_b60	1458560	T	T	T	C	T	T	C	T	T	C	Correct	Correct	Correct
T_aestivum_b60	1458743	G	G	G	C	G	G	C	G	G	C	Correct	Correct	Correct
T_aestivum_b60	1458764	A	A	A	A	A	G	A	A	G	A	Correct	Correct	Correct
T_aestivum_b60	1458794	T	T	T	A	T	T	A	T	T	A	Correct	Correct	Correct
T_aestivum_b60	1458878	T	T	C	C	T	C	C	T	C	C	Correct	Correct	Correct
T_aestivum_b60	1458905	C	C	A	A	C	A	A	C	A	A	Correct	Correct	Correct
T_aestivum_b60	1458978	A	A	G	A	A	G	A	A	G	A	Correct	Correct	Correct
T_aestivum_b60	1459040	G	G	G	A	G	G	A	G	G	A	Correct	Correct	Correct
T_aestivum_b60	1459055	G	G	G	A	G	G	A	G	G	A	Correct	Correct	Correct
T_aestivum_b60	1459097	T	T	C	T	T	C	T	T	C	T	Correct	Correct	Correct
T_aestivum_b60	1459103	T	T	T	T	T	C	T	T	C	T	Correct	Correct	Correct
T_aestivum_b60	1459286	C	C	0	T	C	T	T	C	.	T	Correct	Silenced	Correct
T_aestivum_b60	1459288	A	A	<	C	A	C	C	A	.	C	Correct	Silenced	Correct
T_aestivum_b60	1459400	A	A	0	G	A		G	A	.	G	Correct	Silenced	Correct
T_aestivum_b60	1461886	C	C	C	C	C	C	C	C	T	C	Correct	Incorrect	Correct
T_aestivum_b60	1461890	A	A	C	C	A	C	C	*	*	*	NT Unassigned	NT Unassigned	NT Unassigned
T_aestivum_b60	1461955	C	T	T	T	C	T	T	*	*	*	NT Unassigned	NT Unassigned	NT Unassigned
T_aestivum_b60	1461986	G	G	A	A	G	A	A	*	*	*	NT Unassigned	NT Unassigned	NT Unassigned
T_aestivum_b60	1462050	C	C	T	C	C	T	T	C	T	C	Correct	Correct	Incorrect
T_aestivum_b60	1462055	G	G	T	G	G	T	T	G	T	G	Correct	Correct	Incorrect
T_aestivum_b60	1462056	A	A	C	C	A	C	C	*	*	*	NT Unassigned	NT Unassigned	NT Unassigned
T_aestivum_b60	1462184	G	G	G	A	G	G	A	.	G	A	Silenced	Correct	Correct
T_aestivum_b60	1462194	T	T	C	C	T	C	C	T	C	C	Correct	Correct	Correct
T_aestivum_b60	1462204	T	T	T	C	T	T	C	*	*	*	NT Unassigned	NT Unassigned	NT Unassigned
T_aestivum_b60	1462264	T	T	C	C	T	C	C	*	*	*	NT Unassigned	NT Unassigned	NT Unassigned
T_aestivum_b60	1462398	A	A	G	A	A	G	A	*	*	*	NT Unassigned	NT Unassigned	NT Unassigned
T_aestivum_b60	1462402	T	T	C	T	T	C	T	T	C	T	Correct	Correct	Correct
T_aestivum_b60	1462438	A	C	C	A	A	C	A	*	*	*	NT Unassigned	NT Unassigned	NT Unassigned
T_aestivum_b60	1462442	C	C	T	C	C	T	C	*	*	*	NT Unassigned	NT Unassigned	NT Unassigned
T_aestivum_b60	1462501	G	A	A	G	A	A	G	*	*	*	NT Unassigned	NT Unassigned	NT Unassigned
T_aestivum_b60	1462519	C	A	A	C	A	A	C	*	*	*	NT Unassigned	NT Unassigned	NT Unassigned
T_aestivum_b60	1462538	A	0	C	A	C	C	A	.	C	A	Silenced	Correct	Correct
T_aestivum_b60	1462540	C	0	G	C	C	G	C	.	G	C	Silenced	Correct	Correct
T_aestivum_b60	1462567	C	0	T	C	C	T	C	.	T	C	Silenced	Correct	Correct
T_aestivum_b60	1462573	T	0	C	T	T	C	T	.	C	T	Silenced	Correct	Correct
T_aestivum_b60	1462630	A	A	A	A	A	G	A	.	G	A	Silenced	Correct	Correct
T_aestivum_b60	1462663	G	G	G	A	G	G	A	G	G	A	Correct	Correct	Correct
T_aestivum_b60	1462667	C	C	C	T	C	C	T	C	C	T	Correct	Correct	Correct
T_aestivum_b60	1462688	T	T	T	C	T	T	C	T	T	C	Correct	Correct	Correct
T_aestivum_b60	1462692	T	C	C	T	C	C	T	C	C	T	Correct	Correct	Correct
T_aestivum_b60	1462721	T	T	T	G	T	T	G	T	T	G	Correct	Correct	Correct
T_aestivum_b60	1462728	A	A	G	A	G	G	A	.	G	A	Silenced	Correct	Correct
T_aestivum_b60	1462758	A	A	A	G	A	A	G	A	A	G	Correct	Correct	Correct
T_aestivum_b60	1462770	G	G	G	G	A	A	G	*	*	*	NT Unassigned	NT Unassigned	NT Unassigned
T_aestivum_b60	1462774	T	T	T	C	T	T	C	T	T	C	Correct	Correct	Correct
T_aestivum_b60	1462819	A	A	A	T	A	A	T	.	A	T	Silenced	Correct	Correct
T_aestivum_b60	1462830	A	A	A	G	A	A	G	*	*	*	NT Unassigned	NT Unassigned	NT Unassigned
T_aestivum_b60	1462834	A	A	A	T	A	A	T	*	*	*	NT Unassigned	NT Unassigned	NT Unassigned
T_aestivum_b60	1462858	C	T	T	C	T	T	C	T	T	C	Correct	Correct	Correct
T_aestivum_b60	1462876	C	T	T	C	T	T	C	T	T	C	Correct	Correct	Correct
T_aestivum_b60	1462879	T	C	C	T	C	C	T	.	C	T	Silenced	Correct	Correct
T_aestivum_b60	1462909	G	G	G	A	G	G	A	.	G	A	Silenced	Correct	Correct
T_aestivum_b60	1462945	T	C	C	T	C	C	T	*	*	*	NT Unassigned	NT Unassigned	NT Unassigned
T_aestivum_b60	1462969	C	C	C	G	C	C	G	*	*	*	NT Unassigned	NT Unassigned	NT Unassigned
T_aestivum_b60	1462984	C	C	C	T	C	C	T	.	C	T	Silenced	Correct	Correct
T_aestivum_b60	1462993	C	C	A	C	C	A	C	C	A	C	Correct	Correct	Correct
T_aestivum_b60	1463034	A	G	G	A	G	G	A	*	*	*	NT Unassigned	NT Unassigned	NT Unassigned
T_aestivum_b60	1463092	T	T	T	C	T	T	C	.	T	C	Silenced	Correct	Correct
T_aestivum_b60	1463098	C	T	T	C	T	T	C	.	T	C	Silenced	Correct	Correct
T_aestivum_b60	1463122	G	C	C	G	C	C	G	C	C	G	Correct	Correct	Correct
T_aestivum_b60	1463170	G	G	C	G	G	C	G	G	C	G	Correct	Correct	Correct
T_aestivum_b60	1463185	T	T	C	T	T	C	T	.	C	T	Silenced	Correct	Correct
T_aestivum_b60	1463204	T	T	T	A	T	T	A	.	T	A	Silenced	Correct	Correct
T_aestivum_b60	1463206	A	G	G	A	G	G	A	.	G	A	Silenced	Correct	Correct
T_aestivum_b60	1463239	T	T	T	C	T	T	C	.	T	C	Silenced	Correct	Correct
T_aestivum_b60	1463377	C	T	C	T	T	C	T	*	*	*	NT Unassigned	NT Unassigned	NT Unassigned
T_aestivum_b60	1463416	T	C	T	C	C	T	C	C	T	C	Correct	Correct	Correct
T_aestivum_b60	1463464	G	G	G	A	G	G	A	G	G	A	Correct	Correct	Correct
T_aestivum_b60	1463470	C	A	C	A	A	C	A	.	C	A	Silenced	Correct	Correct
T_aestivum_b60	1463515	G	G	G	A	G	G	A	G	G	A	Correct	Correct	Correct
T_aestivum_b60	1463518	A	A	A	C	A	A	C	A	A	C	Correct	Correct	Correct
T_aestivum_b60	1463649	G	C	C	C	C	G	C	.	G	C	Silenced	Correct	Correct
T_aestivum_b60	1463677	T	T	T	C	T	T	C	*	*	*	NT Unassigned	NT Unassigned	NT Unassigned
T_aestivum_b60	1463788	G	A	A	A	A	G	A	A	G	A	Correct	Correct	Correct
T_aestivum_b60	1463854	G	G	G	A	G	G	A	G	G	A	Correct	Correct	Correct
T_aestivum_b60	1463896	G	G	G	A	G	G	A	*	*	*	NT Unassigned	NT Unassigned	NT Unassigned
T_aestivum_b60	1463929	C	C	C	T	C	C	T	C	C	T	Correct	Correct	Correct
T_aestivum_b60	1463971	G	G	G	A	G	G	A	G	G	A	Correct	Correct	Correct
T_aestivum_b60	1464010	T	T	T	C	T	T	C	T	T	C	Correct	Correct	Correct
T_aestivum_b60	1464073	A	G	A	G	G	A	G	.	A	G	Silenced	Correct	Correct
T_aestivum_b60	1464076	C	T	T	T	T	C	T	.	C	T	Silenced	Correct	Correct
T_aestivum_b60	1464100	T	T	T	C	T	T	C	T	T	C	Correct	Correct	Correct
T_aestivum_b60	1464121	T	C	T	C	T	T	C	C	T	C	Incorrect	Correct	Correct
T_aestivum_b60	1495133	A	G	G	A	G	A	A	A	G	A	Incorrect	Incorrect	Correct
T_aestivum_b60	1495140	A	G	G	A	G	G	A	G	G	A	Correct	Correct	Correct
T_aestivum_b60	1495171	C	G	G	C	G	G	C	G	G	C	Correct	Correct	Correct
T_aestivum_b60	1495190	G	G	C	G	C	G	G	G	C	G	Incorrect	Incorrect	Correct
T_aestivum_b60	1495259	C	C	C	C	C	T	C	T	C	C	Incorrect	Incorrect	Correct
T_aestivum_b60	1495298	A	A	G	A	G	G	A	G	G	A	Correct	Correct	Correct
T_aestivum_b60	1495331	C	G	G	C	G	G	C	G	G	C	Correct	Correct	Correct
T_aestivum_b60	1495358	C	C	G	C	G	T	C	*	*	*	NT Unassigned	NT Unassigned	NT Unassigned
T_aestivum_b60	1495361	G	G	G	G	G	T	G	T	G	G	Incorrect	Incorrect	Correct
T_aestivum_b60	1495364	C	C	C	C	C	G	C	G	C	C	Incorrect	Incorrect	Correct
T_aestivum_b60	1495403	T	A	A	T	A	T	T	T	A	T	Incorrect	Incorrect	Correct
T_aestivum_b60	1495463	T	<	T	T	C	C	T	*	*	*	NT Unassigned	NT Unassigned	NT Unassigned
T_aestivum_b60	1495595	T	T	0	T	T	C	T	*	*	*	NT Unassigned	NT Unassigned	NT Unassigned
T_aestivum_b60	1495625	C	T	C	C	T	C	C	T	C	C	Correct	Correct	Correct
T_aestivum_b60	1495661	T	C	C	T	C	C	T	C	C	T	Correct	Correct	Correct
T_aestivum_b60	1495912	A	C	C	A	C	A	A	*	*	*	NT Unassigned	NT Unassigned	NT Unassigned
T_aestivum_b60	1495937	C	T	C	C	T	C	C	T	.	C	Correct	Silenced	Correct
T_aestivum_b60	1495961	C	A	0	C	A	C	C	A	.	C	Correct	Silenced	Correct
T_aestivum_b60	1495985	C	T	0	C	T	C	C	*	*	*	NT Unassigned	NT Unassigned	NT Unassigned
T_aestivum_b60	1496354	T	T	<	T	C	T	T	C	T	T	Correct	Low Coverage	Correct
T_aestivum_b60	1496381	A	G	<	A	G	A	A	G	G	A	Correct	Low Coverage	Correct
T_aestivum_b60	1496405	T	C	0	T	C	T	T	C	.	T	Correct	Silenced	Correct
T_aestivum_b60	1507193	G	A	G	A	A	G	A	A	G	A	Correct	Correct	Correct
T_aestivum_b60	1507224	G	A	G	A	A	G	A	A	G	A	Correct	Correct	Correct
T_aestivum_b60	1507292	G	A	G	A	A	G	A	A	G	A	Correct	Correct	Correct
T_aestivum_b60	1507553	A	A	C	A	A	C	A	A	C	A	Correct	Correct	Correct
T_aestivum_b60	1507577	T	T	C	T	T	C	T	T	C	T	Correct	Correct	Correct
T_aestivum_b60	1507595	A	A	A	A	A		A	G	A	A	Incorrect	Unassigned	Correct
T_aestivum_b60	1507664	A	A	G	G	A	G	G	A	G	G	Correct	Correct	Correct
T_aestivum_b60	1507688	G	G	A	A	G	A	A	G	A	A	Correct	Correct	Correct
T_aestivum_b60	1507697	A	A	G	A	A	G	A	A	G	A	Correct	Correct	Correct
T_aestivum_b60	1507799	T	T	T	T	T	C	T	T	C	T	Correct	Correct	Correct
T_aestivum_b60	1507819	T	T	C	T	T	C	T	T	C	T	Correct	Correct	Correct
T_aestivum_b60	1507831	C	C	T	T	C	T	T	C	T	T	Correct	Correct	Correct
T_aestivum_b60	1507891	A	A	A	G	A	A	G	A	A	G	Correct	Correct	Correct
T_aestivum_b60	1507894	T	T	T	T	T	C	T	T	C	T	Correct	Correct	Correct
T_aestivum_b60	1507918	G	G	G	G	G	A	G	G	A	G	Correct	Correct	Correct
T_aestivum_b60	1508034	C	C	T	T	C	T	T	C	T	T	Correct	Correct	Correct
T_aestivum_b60	1508045	T	T	G	G	T	G	G	T	G	G	Correct	Correct	Correct
T_aestivum_b60	1508060	G	G	T	T	G	T	T	G	T	T	Correct	Correct	Correct
T_aestivum_b60	1508092	A	A	A	C	A	A	C	A	A	C	Correct	Correct	Correct
T_aestivum_b60	1508359	A	A	A	G	A	A	G	A	A	G	Correct	Correct	Correct
T_aestivum_b60	1508387	A	A	A	A	A	G	A	A	G	A	Correct	Correct	Correct
T_aestivum_b60	1508419	G	G	G	G	G	A	G	G	A	G	Correct	Correct	Correct
T_aestivum_b60	1508506	G	A	G	G	A	G	G	A	G	G	Correct	Correct	Correct
T_aestivum_b60	1508564	C	C	T	C	C	T	C	C	T	C	Correct	Correct	Correct
T_aestivum_b60	1508577	T	T	C	T	T	C	T	T	C	T	Correct	Correct	Correct
T_aestivum_b60	1508641	T	T	T	C	T	T	C	T	T	C	Correct	Correct	Correct
T_aestivum_b60	1508650	T	T	T	T	T	C	T	T	C	T	Correct	Correct	Correct
T_aestivum_b60	1508653	C	T	T	C	T	C	C	T	C	C	Correct	Correct	Correct
T_aestivum_b60	1508821	C	C	T	C	C	T	C	C	T	C	Correct	Correct	Correct
T_aestivum_b60	1508822	A	A	C	C	A	C	C	A	C	C	Correct	Correct	Correct
T_aestivum_b60	1508883	T	T	A	A	T	A	A	T	A	.	Correct	Correct	Silenced
T_aestivum_b60	1508909	G	G	A	A	G	A	A	G	A	.	Correct	Correct	Silenced
T_aestivum_b60	1508984	T	T	T	C	T	C	C	*	*	*	NT Unassigned	NT Unassigned	NT Unassigned
T_aestivum_b60	1526672	G	A	A	A	A	G	A	A	G	A	Correct	Correct	Correct
T_aestivum_b60	1526688	G	G	G	G	T	G	G	T	G	G	Correct	Correct	Correct
T_aestivum_b60	1526690	A	C	C	A	C	C	A	C	C	A	Correct	Correct	Correct
T_aestivum_b60	1526741	A	C	A	A	C	C	A	C	A	A	Correct	Incorrect	Correct
T_aestivum_b60	1526744	A	A	A	G	A	A	G	A	A	G	Correct	Correct	Correct
T_aestivum_b60	1526762	C	A	G	G	A	C	G	A	C	G	Correct	Correct	Correct
T_aestivum_b60	1526834	G	G	G	A	G	G	A	G	G	A	Correct	Correct	Correct
T_aestivum_b60	1526894	G	G	A	G	G	A	G	G	A	G	Correct	Correct	Correct
T_aestivum_b60	1526903	T	C	T	T	C	T	T	C	T	T	Correct	Correct	Correct
T_aestivum_b60	1526924	G	G	G	G	G	A	G	G	A	G	Correct	Correct	Correct
T_aestivum_b60	1526950	T	C	T	T	C	C	T	C	T	T	Correct	Incorrect	Correct
T_aestivum_b60	1526968	G	G	G	G	G	T	G	G	T	G	Correct	Correct	Correct
T_aestivum_b60	1526989	T	T	T	T	T	G	T	T	G	T	Correct	Correct	Correct
T_aestivum_b60	1527013	T	T	T	T	T	T	T	T	G	T	Correct	Incorrect	Correct
T_aestivum_b60	1527135	A	G	A	A	G	A	A	G	A	A	Correct	Correct	Correct
T_aestivum_b60	1527148	T	A	A	T	A	A	T	A	A	T	Correct	Correct	Correct
T_aestivum_b60	1527151	G	G	G	G	G	A	G	G	A	G	Correct	Correct	Correct
T_aestivum_b60	1527226	T	T	A	T	T	A	T	T	A	T	Correct	Correct	Correct
T_aestivum_b60	1527229	A	A	G	G	A	A	G	A	A	G	Correct	Correct	Correct
T_aestivum_b60	1527241	G	A	G	G	A	G	G	A	G	G	Correct	Correct	Correct
T_aestivum_b60	1527247	C	T	C	C	T	C	C	T	C	C	Correct	Correct	Correct
T_aestivum_b60	1527301	C	C	A	A	C	C	A	C	C	A	Correct	Correct	Correct
T_aestivum_b60	1527323	C	G	C	C	G	C	C	G	C	C	Correct	Correct	Correct
T_aestivum_b60	1527325	G	T	C	C	C	G	C	C	G	C	Correct	Correct	Correct
T_aestivum_b60	1527337	A	A	T	G	A	A	G	A	A	G	Correct	Correct	Correct
T_aestivum_b60	1527358	A	A	A	A	A	G	A	A	G	A	Correct	Correct	Correct
T_aestivum_b60	1527379	G	G	G	G	G	A	G	G	A	G	Correct	Correct	Correct
T_aestivum_b60	1527436	A	G	G	G	G	G	A	G	G	A	Correct	Correct	Correct
T_aestivum_b60	1527442	C	T	C	C	T	C	C	T	C	C	Correct	Correct	Correct
T_aestivum_b60	1527481	T	T	T	T	T	C	T	T	C	T	Correct	Correct	Correct
T_aestivum_b60	1527535	G	A	A	A	A	G	A	A	G	A	Correct	Correct	Correct
T_aestivum_b60	1527583	C	G	C	C	G	C	C	G	C	C	Correct	Correct	Correct
T_aestivum_b60	1527676	G	C	G	G	C	G	G	C	G	G	Correct	Correct	Correct
T_aestivum_b60	1527766	G	G	G	G	T	G	G	T	G	G	Correct	Correct	Correct
T_aestivum_b60	1527836	C	G	C	C	G	C	C	G	C	C	Correct	Correct	Correct
T_aestivum_b60	1533917	T	A	A	A	A	A	A	.	T	A	Silenced	Incorrect	Correct
T_aestivum_b60	1533931	A	C	C	C	C	C	C	C	A	C	Correct	Incorrect	Correct
T_aestivum_b60	1534091	T	C	T	T	C	T	T	C	T	T	Correct	Correct	Correct
T_aestivum_b60	1534145	T	C	T	T	C	T	T	C	T	T	Correct	Correct	Correct
T_aestivum_b60	1534205	T	C	T	T	C	T	T	C	T	T	Correct	Correct	Correct
T_aestivum_b60	1534217	G	A	G	G	A	G	G	A	G	G	Correct	Correct	Correct
T_aestivum_b60	1534229	T	T	T	C	T	T	C	T	T	C	Correct	Correct	Correct
T_aestivum_b60	1534235	G	A	G	G	A	G	G	A	G	G	Correct	Correct	Correct
T_aestivum_b60	1534343	A	G	A	A	G	A	A	G	A	A	Correct	Correct	Correct
T_aestivum_b60	1534379	C	T	T	T	T	T	T	T	C	T	Correct	Incorrect	Correct
T_aestivum_b60	1534382	G	T	G	G	T	G	G	T	G	G	Correct	Correct	Correct
T_aestivum_b60	1534388	C	T	C	C	T	C	C	T	C	C	Correct	Correct	Correct
T_aestivum_b60	1534499	G	T	T	T	T	T	T	T	G	T	Correct	Incorrect	Correct
T_aestivum_b60	1534514	C	T	C	C	T	C	C	T	C	C	Correct	Correct	Correct
T_aestivum_b60	1534541	C	T	C	C	T	C	C	T	C	C	Correct	Correct	Correct
T_aestivum_b60	1534614	C	A	C	C	A	C	C	A	C	C	Correct	Correct	Correct
T_aestivum_b60	1534641	C	C	C	C	A	C	C	A	C	C	Correct	Correct	Correct
T_aestivum_b60	1534652	C	T	T	C	T	C	C	T	C	C	Correct	Correct	Correct
T_aestivum_b60	1534730	A	A	A	C	A	A	C	A	A	C	Correct	Correct	Correct
T_aestivum_b60	1534823	C	T	T	C	T	C	C	T	C	C	Correct	Correct	Correct
T_aestivum_b60	1534838	G	A	G	G	A	G	G	A	G	G	Correct	Correct	Correct
T_aestivum_b60	1534913	A	G	A	A	G	A	A	G	A	A	Correct	Correct	Correct
T_aestivum_b60	1534931	A	C	A	A	C	A	A	C	A	A	Correct	Correct	Correct
T_aestivum_b60	1535000	T	C	T	T	C	T	T	C	T	T	Correct	Correct	Correct
T_aestivum_b60	1535009	C	T	C	T	T	C	T	T	C	T	Correct	Correct	Correct
T_aestivum_b60	1535105	G	T	T	T	T	G	T	T	G	T	Correct	Correct	Correct
T_aestivum_b60	1535147	G	C	G	C	C	G	C	C	G	C	Correct	Correct	Correct
T_aestivum_b60	1535169	A	G	A	A	G	A	A	G	A	A	Correct	Correct	Correct
T_aestivum_b60	1535264	G	A	G	G	A	G	G	A	G	G	Correct	Correct	Correct
T_aestivum_b60	1535285	T	T	T	C	T	T	C	T	T	C	Correct	Correct	Correct
T_aestivum_b60	1535291	C	T	C	T	T	C	T	T	C	T	Correct	Correct	Correct
T_aestivum_b60	1535321	G	A	A	A	A	G	A	A	G	A	Correct	Correct	Correct
T_aestivum_b60	1535342	T	C	T	T	C	T	T	C	T	T	Correct	Correct	Correct
T_aestivum_b60	1535423	C	T	C	C	T	C	C	T	C	C	Correct	Correct	Correct
T_aestivum_b60	1535462	A	T	A	A	T	A	A	T	A	A	Correct	Correct	Correct
T_aestivum_b60	1535480	A	A	A	A	G	A	A	G	A	A	Correct	Correct	Correct
T_aestivum_b60	1535579	G	C	G	G	C	G	G	C	G	G	Correct	Correct	Correct
T_aestivum_b60	1535606	A	G	A	A	G	A	A	G	A	A	Correct	Correct	Correct
T_aestivum_b60	1535630	T	C	T	T	C	T	T	C	T	T	Correct	Correct	Correct
T_aestivum_b60	1535642	A	G	A	A	G	A	A	G	A	A	Correct	Correct	Correct
T_aestivum_b60	1535660	A	G	A	A	G	A	A	G	A	A	Correct	Correct	Correct
T_aestivum_b60	1535684	C	T	C	C	T	C	C	T	C	C	Correct	Correct	Correct
T_aestivum_b60	1535747	C	A	T	C	A	C	C	A	C	C	Correct	Correct	Correct
T_aestivum_b60	1535864	C	T	C	C	T	C	C	T	C	C	Correct	Correct	Correct
T_aestivum_b60	1535927	A	C	C	C	C	A	C	C	A	C	Correct	Correct	Correct
T_aestivum_b60	1535933	A	C	C	C	C	A	C	C	A	C	Correct	Correct	Correct
T_aestivum_b60	1535972	G	A	A	A	A	G	A	A	G	A	Correct	Correct	Correct
T_aestivum_b60	1535978	C	A	A	A	A	C	A	A	C	A	Correct	Correct	Correct
T_aestivum_b60	1535996	G	G	G	A	G	G	A	G	G	A	Correct	Correct	Correct
T_aestivum_b60	1536008	G	T	C	C	T	G	C	T	G	C	Correct	Correct	Correct
T_aestivum_b60	1536032	T	A	A	A	A	T	A	A	T	A	Correct	Correct	Correct
T_aestivum_b60	1536065	G	T	G	G	T	G	G	T	G	G	Correct	Correct	Correct
T_aestivum_b60	1536089	A	G	A	A	G	A	A	G	A	A	Correct	Correct	Correct
T_aestivum_b60	1536116	T	A	T	T	A	T	T	A	T	T	Correct	Correct	Correct
T_aestivum_b60	1536311	T	C	T	T	C	T	T	*	*	*	NT Unassigned	NT Unassigned	NT Unassigned
T_aestivum_b60	1536383	T	T	C	C	C	T	C	C	T	C	Correct	Correct	Correct
T_aestivum_b60	1536429	A	C	A	A	C	A	A	C	A	A	Correct	Correct	Correct
T_aestivum_b60	1536446	A	G	A	A	G	A	A	G	A	A	Correct	Correct	Correct
T_aestivum_b60	1536455	C	G	C	T	G	C	T	G	C	T	Correct	Correct	Correct
T_aestivum_b60	1536485	C	G	C	A	G	C	A	G	C	A	Correct	Correct	Correct
T_aestivum_b60	1536551	G	G	G	T	G	G	T	G	G	T	Correct	Correct	Correct
T_aestivum_b60	1536635	G	T	G	G	T	G	G	T	G	G	Correct	Correct	Correct
T_aestivum_b60	1536645	G	A	G	G	A	G	G	A	G	G	Correct	Correct	Correct
T_aestivum_b60	1536659	T	C	T	T	C	T	T	C	T	T	Correct	Correct	Correct
T_aestivum_b60	1536662	G	T	C	C	T	G	C	T	G	C	Correct	Correct	Correct
T_aestivum_b60	1536701	G	A	G	G	A	G	G	A	G	G	Correct	Correct	Correct
T_aestivum_b60	1536740	G	T	T	T	T	G	T	*	*	*	NT Unassigned	NT Unassigned	NT Unassigned
T_aestivum_b60	1536758	T	C	C	C	C	T	C	*	*	*	NT Unassigned	NT Unassigned	NT Unassigned
T_aestivum_b60	1536761	T	T	C	C		T	C	.	T	C	Silenced	Correct	Correct
T_aestivum_b60	1539044	A	A	A	A	A	A	A	G	A	A	Incorrect	Correct	Correct
T_aestivum_b60	1539260	G	G	G	G	G	A	G	A	G	G	Incorrect	Incorrect	Correct
T_aestivum_b60	1539299	T	C	C	T	C	C	T	C	C	T	Correct	Correct	Correct
T_aestivum_b60	1539440	A	A	G	A	A	G	A	A	G	A	Correct	Correct	Correct
T_aestivum_b60	1539477	C	C	T	C	C	T	C	C	T	C	Correct	Correct	Correct
T_aestivum_b60	1539513	A	A	G	A	A	G	A	A	G	A	Correct	Correct	Correct
T_aestivum_b60	1539546	A	G	G	A	A	G	A	G	G	A	Incorrect	Correct	Correct
T_aestivum_b60	1539580	A	A	G	A	A	G	A	A	G	A	Correct	Correct	Correct
T_aestivum_b60	1539594	G	G	A	G	G	A	G	G	A	G	Correct	Correct	Correct
T_aestivum_b60	1539619	G	G	A	G	G	A	G	G	A	G	Correct	Correct	Correct
T_aestivum_b60	1548055	A	C	C	A	C	C	A	C	C	A	Correct	Correct	Correct
T_aestivum_b60	1548208	G	G	C	G	G	C	G	G	C	G	Correct	Correct	Correct
T_aestivum_b60	1548223	C	C	C	C	C	G	C	C	G	C	Correct	Correct	Correct
T_aestivum_b60	1548292	G	G	G	G	G	C	G	G	C	G	Correct	Correct	Correct
T_aestivum_b60	1548523	C	G	G	C	G	G	C	G	G	C	Correct	Correct	Correct
T_aestivum_b60	1548544	G	C	C	G	C	C	G	C	C	G	Correct	Correct	Correct
T_aestivum_b60	1548553	G	C	G	G	C	C	G	C	C	G	Correct	Correct	Correct
T_aestivum_b60	1548583	G	C	C	G	C	C	G	.	C	G	Silenced	Correct	Correct
T_aestivum_b60	1548628	G	G	G	G	G	C	G	G	C	G	Correct	Correct	Correct
T_aestivum_b60	1548775	C	C	C	C	C	G	C	C	G	C	Correct	Correct	Correct
T_aestivum_b60	1548802	G	G	G	G	G	C	G	G	C	G	Correct	Correct	Correct
T_aestivum_b60	1548823	C	C	G	C	C	G	C	C	G	C	Correct	Correct	Correct
T_aestivum_b60	1548880	G	G	G	G	A	G	G	A	G	G	Correct	Correct	Correct
T_aestivum_b60	1548886	G	G	G	G	G	A	G	G	A	G	Correct	Correct	Correct
T_aestivum_b60	1548892	T	C	C	T	C	C	T	C	C	T	Correct	Correct	Correct
T_aestivum_b60	1548899	C	A	C	C	A	C	C	A	C	C	Correct	Correct	Correct
T_aestivum_b60	1548961	C	C	C	C	C	G	C	C	G	C	Correct	Correct	Correct
T_aestivum_b60	1549042	C	G	C	C	G	C	C	G	C	C	Correct	Correct	Correct
T_aestivum_b60	1549054	G	G	G	G	G	C	G	G	C	G	Correct	Correct	Correct
T_aestivum_b60	1549142	G	G	G	G	G	A	G	G	A	G	Correct	Correct	Correct
T_aestivum_b60	1549165	A	C	T	A	C	C	A	C	C	A	Correct	Correct	Correct
T_aestivum_b60	1549168	C	C	C	C	C	T	C	C	T	C	Correct	Correct	Correct
T_aestivum_b60	1549190	A	G	G	G	G	G	A	G	G	A	Correct	Correct	Correct
T_aestivum_b60	1549225	G	C	C	G	C	C	G	*	*	*	NT Unassigned	NT Unassigned	NT Unassigned
T_aestivum_b60	1549227	T	C	C	T	C	C	T	*	*	*	NT Unassigned	NT Unassigned	NT Unassigned
T_aestivum_b60	1549228	A	G	G	A	G	G	A	*	*	*	NT Unassigned	NT Unassigned	NT Unassigned
T_aestivum_b60	1549295	A	A	A	A	A	G	A	A	G	A	Correct	Correct	Correct
T_aestivum_b60	1549300	G	C	C	G	C	C	G	C	C	G	Correct	Correct	Correct
T_aestivum_b60	1549336	T	C	C	T	C	C	T	C	C	T	Correct	Correct	Correct
T_aestivum_b60	1549483	C	C	G	C	C	G	C	C	G	C	Correct	Correct	Correct
T_aestivum_b60	1549487	G	A	A	G	A	A	G	A	A	G	Correct	Correct	Correct
T_aestivum_b60	1549612	G	C	C	G	C	C	G	C	C	G	Correct	Correct	Correct
T_aestivum_b60	1549618	C	G	G	C	G	G	C	G	G	C	Correct	Correct	Correct
T_aestivum_b60	1581133	G	A	A	A	A	A	A	A	G	A	Correct	Incorrect	Correct
T_aestivum_b60	1581186	T	G	G	G	G	G	G	G	T	G	Correct	Incorrect	Correct
T_aestivum_b60	1581195	G	G	G	T	G	G	T	G	G	T	Correct	Correct	Correct
T_aestivum_b60	1581204	C	C	C	G	C	C	G	C	C	G	Correct	Correct	Correct
T_aestivum_b60	1581417	G	G	G	G	G	G	A	G	G	A	Correct	Correct	Correct
T_aestivum_b60	1581472	G	T	G	G	T	G	G	T	G	G	Correct	Correct	Correct
T_aestivum_b60	1581474	A	T	A	A	T	A	A	T	A	A	Correct	Correct	Correct
T_aestivum_b60	1581501	A	C	A	C	C	A	C	C	A	C	Correct	Correct	Correct
T_aestivum_b60	1581504	C	A	C	A	G	C	A	G	C	A	Correct	Correct	Correct
T_aestivum_b60	1581522	A	G	A	A	G	A	A	G	A	A	Correct	Correct	Correct
T_aestivum_b60	1581525	A	A	A	G	A	A	G	A	A	G	Correct	Correct	Correct
T_aestivum_b60	1581546	G	A	G	A	G	G	A	*	*	*	NT Unassigned	NT Unassigned	NT Unassigned
T_aestivum_b60	1581549	G	A	G	A	A	G	A	A	G	A	Correct	Correct	Correct
T_aestivum_b60	1581780	G	G	T	G	T	G	T	G	G	T	Incorrect	Correct	Correct
T_aestivum_b60	1581825	G	A	A	A	A	G	A	A	G	A	Correct	Correct	Correct
T_aestivum_b60	1581849	T	T	T	T	T	T	T	C	T	T	Incorrect	Correct	Correct
T_aestivum_b60	1581864	G	G	G	G	G	G	G	A	G	G	Incorrect	Correct	Correct
T_aestivum_b60	1581936	A	G	G	G	G	A	G	G	A	G	Correct	Correct	Correct
T_aestivum_b60	1582011	T	C	C	C	C	T	C	C	T	C	Correct	Correct	Correct
T_aestivum_b60	1582032	G	C	C	C	C	G	C	C	G	C	Correct	Correct	Correct
T_aestivum_b60	1582053	C	T	T	T	T	C	T	T	C	T	Correct	Correct	Correct
T_aestivum_b60	1582116	C	C	C	C	T	C	T	T	C	T	Correct	Correct	Correct
T_aestivum_b60	1582128	G	A	A	A	A	G	A	*	*	*	NT Unassigned	NT Unassigned	NT Unassigned
T_aestivum_b60	1584708	A	G	G	A	G	G	A	G	.	A	Correct	Silenced	Correct
T_aestivum_b60	1584813	T	T	<	C	T		C	T	C	C	Correct	Low Coverage	Correct
T_aestivum_b60	1584889	T	T	0	A	T	T	A	*	*	*	NT Unassigned	NT Unassigned	NT Unassigned
T_aestivum_b60	1584947	A	A	0	G	A	A	G	A	.	G	Correct	Silenced	Correct
T_aestivum_b60	1584963	G	G	0	A	G	G	A	G	.	A	Correct	Silenced	Correct
T_aestivum_b60	1584993	A	A	<	G	A		G	A	.	G	Correct	Silenced	Correct
T_aestivum_b60	1585002	T	T	<	C	T		C	T	.	C	Correct	Silenced	Correct
T_aestivum_b60	1585039	T	T	<	C	T		C	*	*	*	NT Unassigned	NT Unassigned	NT Unassigned
T_aestivum_b60	1585047	T	C	0	T	C		T	*	*	*	NT Unassigned	NT Unassigned	NT Unassigned
T_aestivum_b60	1585146	C	C	0	T	C		T	C	.	T	Correct	Silenced	Correct
T_aestivum_b60	1608571	C	C	G	C	C	G	C	C	G	C	Correct	Correct	Correct
T_aestivum_b60	1609817	A	G	G	G	A	G	G	A	G	G	Correct	Correct	Correct
T_aestivum_b60	1609826	T	T	C	C	T	C	C	T	C	C	Correct	Correct	Correct
T_aestivum_b60	1609904	C	C	C	T	C	C	T	*	*	*	NT Unassigned	NT Unassigned	NT Unassigned
T_aestivum_b60	1609913	T	T	C	C	T	C	C	T	C	C	Correct	Correct	Correct
T_aestivum_b60	1610114	G	A	A	A	G	A	A	G	A	A	Correct	Correct	Correct
T_aestivum_b60	1610177	G	G	G	G	G	G	G	G	A	G	Correct	Incorrect	Correct
T_aestivum_b60	1610221	G	G	A	A	G	A	A	G	A	A	Correct	Correct	Correct
T_aestivum_b60	1610251	T	T	<	A	T	A	A	T	A	A	Correct	Low Coverage	Correct
T_aestivum_b60	1610408	T	T	0	G	T	G	G	T	T	G	Correct	Low Coverage	Correct
T_aestivum_b60	1610412	C	T	0	T	C	T	T	C	T	T	Correct	Low Coverage	Correct
T_aestivum_b60	1641312	C	C	C	T	T	C	T	C	C	T	Incorrect	Correct	Correct
T_aestivum_b60	1641377	A	A	G	A	A	G	A	A	G	A	Correct	Correct	Correct
T_aestivum_b60	1641382	C	C	C	T	C	C	T	C	C	T	Correct	Correct	Correct
T_aestivum_b60	1641401	G	G	A	G	G	A	G	G	A	G	Correct	Correct	Correct
T_aestivum_b60	1641452	C	C	A	C	C	A	C	C	A	C	Correct	Correct	Correct
T_aestivum_b60	1641490	G	G	G	C	G	G	C	G	G	C	Correct	Correct	Correct
T_aestivum_b60	1641577	A	A	G	A	A	G	A	A	G	A	Correct	Correct	Correct
T_aestivum_b60	1641723	C	C	A	C	C	A	C	C	A	C	Correct	Correct	Correct
T_aestivum_b60	1641735	C	C	C	T	C	C	T	C	C	T	Correct	Correct	Correct
T_aestivum_b60	1641777	G	G	G	A	G	G	A	G	G	A	Correct	Correct	Correct
T_aestivum_b60	1641829	G	G	G	A	G	G	A	G	G	A	Correct	Correct	Correct
T_aestivum_b60	1641854	T	C	C	C	T	C	C	T	C	C	Correct	Correct	Correct
T_aestivum_b60	1641910	C	C	T	T	C	T	T	C	T	T	Correct	Correct	Correct
T_aestivum_b60	1642008	G	G	G	T	G	G	T	G	.	T	Correct	Silenced	Correct
T_aestivum_b60	1642037	T	T	0	A	T	T	A	T	.	A	Correct	Silenced	Correct
T_aestivum_b60	1642048	C	C	C	T	C	C	T	C	C	T	Correct	Correct	Correct
T_aestivum_b60	1642111	C	C	T	T	C	T	T	C	T	T	Correct	Correct	Correct
T_aestivum_b60	1642183	C	C	T	T	C	T	T	C	T	T	Correct	Correct	Correct
T_aestivum_b60	1642187	T	T	C	C	T	C	C	T	C	C	Correct	Correct	Correct
T_aestivum_b60	1642227	A	A	G	G	A	G	G	A	G	G	Correct	Correct	Correct
T_aestivum_b60	1646728	G	A	G	G	A	G	G	A	G	G	Correct	Correct	Correct
T_aestivum_b60	1646730	G	C	C	G	C	C	G	C	C	G	Correct	Correct	Correct
T_aestivum_b60	1646824	C	G	C	C	G	C	C	G	C	C	Correct	Correct	Correct
T_aestivum_b60	1646895	A	A	A	A	A	G	A	A	G	A	Correct	Correct	Correct
T_aestivum_b60	1646918	G	G	C	G	G	G	G	G	C	G	Correct	Incorrect	Correct
T_aestivum_b60	1646938	C	A	C	C	A	A	C	A	A	C	Correct	Correct	Correct
T_aestivum_b60	1646961	G	A	A	G	A	G	G	A	A	G	Correct	Incorrect	Correct
T_aestivum_b60	1646969	G	G	C	G	G	G	G	G	C	G	Correct	Incorrect	Correct
T_aestivum_b60	1647010	T	C	C	T	C	C	T	C	C	T	Correct	Correct	Correct
T_aestivum_b60	1647012	A	G	A	A	G	A	A	G	A	A	Correct	Correct	Correct
T_aestivum_b60	1647015	A	A	G	A	A	G	A	A	G	A	Correct	Correct	Correct
T_aestivum_b60	1647043	C	C	A	C	C	A	C	C	A	C	Correct	Correct	Correct
T_aestivum_b60	1647044	G	A	G	G	A	G	G	A	G	G	Correct	Correct	Correct
T_aestivum_b60	1647113	G	G	G	A	G	G	A	G	G	A	Correct	Correct	Correct
T_aestivum_b60	1647194	A	G	A	A	G	A	A	G	A	A	Correct	Correct	Correct
T_aestivum_b60	1647218	G	A	A	G	A	A	G	A	A	G	Correct	Correct	Correct
T_aestivum_b60	1647452	C	C	C	C	C	T	C	C	T	C	Correct	Correct	Correct
T_aestivum_b60	1647455	A	A	G	A	A	G	A	A	G	A	Correct	Correct	Correct
T_aestivum_b60	1647468	T	T	T	C	T	T	C	T	T	C	Correct	Correct	Correct
T_aestivum_b60	1647617	A	G	A	A	G	A	A	G	A	A	Correct	Correct	Correct
T_aestivum_b60	1647636	A	A	C	A	A	C	A	A	C	A	Correct	Correct	Correct
T_aestivum_b60	1647637	A	A	C	A	A	C	A	A	C	A	Correct	Correct	Correct
T_aestivum_b60	1647663	A	A	A	G	A	A	G	A	A	G	Correct	Correct	Correct
T_aestivum_b60	1647710	G	G	G	G	T	G	G	T	G	G	Correct	Correct	Correct
T_aestivum_b60	1647816	C	T	C	T	T	C	T	T	C	T	Correct	Correct	Correct
T_aestivum_b60	1647827	G	G	G	G	G	G	A	G	G	A	Correct	Correct	Correct
T_aestivum_b60	1647900	G	<	G	G	A	G	G	*	*	*	NT Unassigned	NT Unassigned	NT Unassigned
T_aestivum_b60	1659431	G	0	G	G	C		G	*	*	*	NT Unassigned	NT Unassigned	NT Unassigned
T_aestivum_b60	1659551	G	G	G	G	G	A	G	G	A	G	Correct	Correct	Correct
T_aestivum_b60	1659557	G	G	G	G	G	A	G	G	A	G	Correct	Correct	Correct
T_aestivum_b60	1659618	G	T	G	G	T	G	G	T	G	G	Correct	Correct	Correct
T_aestivum_b60	1659633	G	A	G	G	A	G	G	A	G	G	Correct	Correct	Correct
T_aestivum_b60	1659648	G	A	G	A	A	G	A	A	G	A	Correct	Correct	Correct
T_aestivum_b60	1659690	C	A	C	A	A	C	A	A	C	A	Correct	Correct	Correct
T_aestivum_b60	1659693	T	T	C	T	T	C	T	T	C	T	Correct	Correct	Correct
T_aestivum_b60	1659741	G	A	T	G	A	T	G	A	T	G	Correct	Correct	Correct
T_aestivum_b60	1659811	C	C	T	C	C	T	C	C	T	C	Correct	Correct	Correct
T_aestivum_b60	1659852	A	A	A	G	A	A	G	A	A	G	Correct	Correct	Correct
T_aestivum_b60	1659934	A	C	A	C	C	A	C	C	A	C	Correct	Correct	Correct
T_aestivum_b60	1660005	G	A	G	A	A	G	A	A	G	A	Correct	Correct	Correct
T_aestivum_b60	1660017	A	C	A	C	C	A	C	.	A	C	Silenced	Correct	Correct
T_aestivum_b60	1660023	A	C	A	C	C	A	C	.	A	C	Silenced	Correct	Correct
T_aestivum_b60	1660029	T	T	G	T	T	G	T	T	G	T	Correct	Correct	Correct
T_aestivum_b60	1660049	A	G	A	A	G	A	A	G	A	A	Correct	Correct	Correct
T_aestivum_b60	1660116	C	T	T	C	T	T	C	T	T	C	Correct	Correct	Correct
T_aestivum_b60	1660119	T	T	T	A	T	T	A	T	T	A	Correct	Correct	Correct
T_aestivum_b60	1660164	C	T	T	C	T	T	C	T	T	C	Correct	Correct	Correct
T_aestivum_b60	1660171	G	T	T	G	T	T	G	T	T	G	Correct	Correct	Correct
T_aestivum_b60	1660194	G	G	G	T	G	A	T	G	A	T	Correct	Correct	Correct
T_aestivum_b60	1660215	T	C	T	T	C	T	T	C	T	T	Correct	Correct	Correct
T_aestivum_b60	1660278	A	A	A	A	A	G	A	A	G	A	Correct	Correct	Correct
T_aestivum_b60	1660348	C	C	C	T	C	C	T	C	C	T	Correct	Correct	Correct
T_aestivum_b60	1660365	T	G	G	T	G	G	T	G	G	T	Correct	Correct	Correct
T_aestivum_b60	1660371	T	C	C	T	C	C	T	C	C	T	Correct	Correct	Correct
T_aestivum_b60	1660410	C	C	C	T	C	C	T	C	C	T	Correct	Correct	Correct
T_aestivum_b60	1660488	C	T	C	C	T	C	C	T	C	C	Correct	Correct	Correct
T_aestivum_b60	1660492	A	A	A	C	A	A	C	A	A	C	Correct	Correct	Correct
T_aestivum_b60	1660497	G	A	G	A	A	G	A	A	G	A	Correct	Correct	Correct
T_aestivum_b60	1660509	G	A	G	G	A	G	G	A	G	G	Correct	Correct	Correct
T_aestivum_b60	1660537	C	T	C	C	T	C	C	T	C	C	Correct	Correct	Correct
T_aestivum_b60	1660666	G	A	G	G	A	G	G	A	G	G	Correct	Correct	Correct
T_aestivum_b60	1660674	C	C	G	C	C	G	C	C	G	C	Correct	Correct	Correct
T_aestivum_b60	1660690	A	G	A	A	G	A	A	G	A	A	Correct	Correct	Correct
T_aestivum_b60	1660728	G	C	T	T	C	T	T	C	T	T	Correct	Correct	Correct
T_aestivum_b60	1660729	G	A	G	G	A	G	G	A	G	G	Correct	Correct	Correct
T_aestivum_b60	1662695	T	C	T	0	C	T		C	T	.	Correct	Correct	Silenced
T_aestivum_b60	1662907	T	C	T	0	C	T		C	T	.	Correct	Correct	Silenced
T_aestivum_b60	1664283	C	T	C	T	T	C	T	T	C	T	Correct	Correct	Correct
T_aestivum_b60	1664290	T	C	C	C	C	T	C	C	T	C	Correct	Correct	Correct
T_aestivum_b60	1664309	C	0	A	A	A	C	A	.	C	A	Silenced	Correct	Correct
T_aestivum_b60	1664415	G	G	G	A	A	G	A	*	*	*	NT Unassigned	NT Unassigned	NT Unassigned
T_aestivum_b60	1664485	C	T	T	C	T	C	C	T	C	C	Correct	Correct	Correct
T_aestivum_b60	1664554	A	C	A	C	C	A	C	C	A	C	Correct	Correct	Correct
T_aestivum_b60	1664602	G	A	G	G	A	G	G	A	G	G	Correct	Correct	Correct
T_aestivum_b60	1664614	T	C	T	C	C	T	C	C	T	C	Correct	Correct	Correct
T_aestivum_b60	1664650	G	G	G	A	G	G	A	G	G	A	Correct	Correct	Correct
T_aestivum_b60	1664722	T	C	T	C	C	T	C	C	T	C	Correct	Correct	Correct
T_aestivum_b60	1664839	C	T	C	C	T	C	C	T	C	C	Correct	Correct	Correct
T_aestivum_b60	1664857	C	T	C	T	T	C	T	T	C	T	Correct	Correct	Correct
T_aestivum_b60	1664920	C	C	C	T	C	C	T	C	C	T	Correct	Correct	Correct
T_aestivum_b60	1664946	A	T	T	T	T	A	T	T	A	T	Correct	Correct	Correct
T_aestivum_b60	1664956	C	T	C	C	T	C	C	T	C	C	Correct	Correct	Correct
T_aestivum_b60	1664983	A	G	A	A	G	A	A	G	A	A	Correct	Correct	Correct
T_aestivum_b60	1664986	G	T	A	T	T	G	T	T	G	T	Correct	Correct	Correct
T_aestivum_b60	1665001	G	G	G	A	G	G	A	G	G	A	Correct	Correct	Correct
T_aestivum_b60	1665018	A	G	A	G	G	A	G	G	A	G	Correct	Correct	Correct
T_aestivum_b60	1668022	G	G	G	*	G	G		*	*	*	NT Unassigned	NT Unassigned	NT Unassigned
T_aestivum_b60	1668030	T	T	T	G	G	T	G	G	T	G	Correct	Correct	Correct
T_aestivum_b60	1668042	G	G	G	G	G		G	G	A	G	Correct	Unassigned	Correct
T_aestivum_b60	1668062	G	A	G	A	A	G	A	A	G	A	Correct	Correct	Correct
T_aestivum_b60	1668165	T	C	T	C	C	T	C	C	T	C	Correct	Correct	Correct
T_aestivum_b60	1668192	T	G	T	G	G	T	G	G	T	G	Correct	Correct	Correct
T_aestivum_b60	1668212	T	C	T	C	C	T	C	C	T	C	Correct	Correct	Correct
T_aestivum_b60	1668301	T	C	T	C	C	T	C	C	T	C	Correct	Correct	Correct
T_aestivum_b60	1668341	T	C	C	C	C		C	C	T	C	Correct	Unassigned	Correct
T_aestivum_b60	1668355	G	G	G	C	C	G	C	C	G	C	Correct	Correct	Correct
T_aestivum_b60	1668369	C	T	C	T	T	C	T	T	C	T	Correct	Correct	Correct
T_aestivum_b60	1668378	T	C	T	C	C	T	C	C	T	C	Correct	Correct	Correct
T_aestivum_b60	1668490	C	G	C	G	G	C	G	G	C	G	Correct	Correct	Correct
T_aestivum_b60	1668523	A	G	A	G	G	A	G	G	A	G	Correct	Correct	Correct
T_aestivum_b60	1668551	G	A	A	A	A	G	A	A	G	A	Correct	Correct	Correct
T_aestivum_b60	1668619	A	G	A	G	G	A	G	G	A	G	Correct	Correct	Correct
T_aestivum_b60	1668624	T	T	T	G	G	T	G	G	T	G	Correct	Correct	Correct
T_aestivum_b60	1668648	G	A	G	A	A	G	A	A	G	A	Correct	Correct	Correct
T_aestivum_b60	1668654	A	T	A	T	T	A	T	T	A	T	Correct	Correct	Correct
T_aestivum_b60	1668673	C	T	C	T	T	C	T	T	C	T	Correct	Correct	Correct
T_aestivum_b60	1668714	C	C	C	T	T	C	T	T	C	T	Correct	Correct	Correct
T_aestivum_b60	1668789	G	A	G	A	A	G	A	A	G	A	Correct	Correct	Correct
T_aestivum_b60	1668795	G	G	G	T	T	G	T	T	G	T	Correct	Correct	Correct
T_aestivum_b60	1668837	C	C	C	T	T	C	T	T	C	T	Correct	Correct	Correct
T_aestivum_b60	1668868	T	G	T	G	G	T	G	G	T	.	Correct	Correct	Silenced
T_aestivum_b60	1668870	T	G	T	G	G	T	G	G	T	.	Correct	Correct	Silenced
T_aestivum_b60	1668891	G	T	G	T	T	G	T	T	G	T	Correct	Correct	Correct
T_aestivum_b60	1668893	A	G	A	G	G	A	G	G	A	G	Correct	Correct	Correct
T_aestivum_b60	1671907	C	C	C	C	C	C	C	C	T	C	Correct	Incorrect	Correct
T_aestivum_b60	1672074	G	G	A	A	G	A	A	G	A	A	Correct	Correct	Correct
T_aestivum_b60	1672187	G	G	C	C	G	C	C	G	C	C	Correct	Correct	Correct
T_aestivum_b60	1672190	T	T	T	*	T	C		*	*	*	NT Unassigned	NT Unassigned	NT Unassigned
T_aestivum_b60	1672196	G	G	G	C	G	C	C	G	C	C	Correct	Correct	Correct
T_aestivum_b60	1672208	C	C	C	*	C	C	C	*	*	*	NT Unassigned	NT Unassigned	NT Unassigned
T_aestivum_b60	1672286	C	C	C	G	C	C	G	C	C	G	Correct	Correct	Correct
T_aestivum_b60	1672304	C	C	G	G	C	G	G	C	G	G	Correct	Correct	Correct
T_aestivum_b60	1672349	T	T	C	C	T	C	C	T	C	C	Correct	Correct	Correct
T_aestivum_b60	1672382	G	G	G	*	G	G	G	G	G	A	Correct	Correct	Ambiguous Diploid
T_aestivum_b60	1672421	C	C	C	T	C	C	T	C	C	T	Correct	Correct	Correct
T_aestivum_b60	1672469	T	T	T	T	T	C	T	T	C	T	Correct	Correct	Correct
T_aestivum_b60	1672547	T	T	T	T	T	C	T	T	C	T	Correct	Correct	Correct
T_aestivum_b60	1672583	A	A	A	*	A	G		*	*	*	NT Unassigned	NT Unassigned	NT Unassigned
T_aestivum_b60	1672592	G	G	G	*	G	A		G	G	A	Correct	Incorrect	Ambiguous Diploid
T_aestivum_b60	1672700	T	T	T	*	T	G		*	*	*	NT Unassigned	NT Unassigned	NT Unassigned
T_aestivum_b60	1672745	T	T	A	A	T	A	A	T	A	A	Correct	Correct	Correct
T_aestivum_b60	1672829	G	G	G	G	G	A	G	G	A	G	Correct	Correct	Correct
T_aestivum_b60	1672916	G	G	G	*	G	G		G	G	A	Correct	Correct	Ambiguous Diploid
T_aestivum_b60	1673048	T	T	G	G	T	G	G	T	G	G	Correct	Correct	Correct
T_aestivum_b60	1673063	T	T	C	C	T	C	C	T	C	C	Correct	Correct	Correct
T_aestivum_b60	1673096	T	T	G	*	T	T		T	T	G	Correct	Correct	Ambiguous Diploid
T_aestivum_b60	1673162	A	A	A	A	A	C	A	A	C	A	Correct	Correct	Correct
T_aestivum_b60	1673201	G	G	T	T	G	T	T	G	T	T	Correct	Correct	Correct
T_aestivum_b60	1673263	C	C	C	*	C	C		C	C	T	Correct	Correct	Ambiguous Diploid
T_aestivum_b60	1673282	G	G	G	*	G	G		G	G	A	Correct	Correct	Ambiguous Diploid
T_aestivum_b60	1673288	G	G	G	*	G	G		G	G	A	Correct	Correct	Ambiguous Diploid
T_aestivum_b60	1673348	C	C	C	C	C	T	C	C	T	C	Correct	Correct	Correct
T_aestivum_b60	1673363	A	G	G	G	G	G	G	A	G	G	Incorrect	Correct	Correct
T_aestivum_b60	1673492	T	T	C	C	T	C	C	T	C	C	Correct	Correct	Correct
T_aestivum_b60	1673498	C	C	G	*	C	C		C	C	G	Correct	Correct	Ambiguous Diploid
T_aestivum_b60	1673531	T	T	T	T	T	G	T	T	G	T	Correct	Correct	Correct
T_aestivum_b60	1673645	G	G	G	G	G	A	G	G	A	G	Correct	Correct	Correct
T_aestivum_b60	1673672	A	A	A	A	A	G	A	A	G	A	Correct	Correct	Correct
T_aestivum_b60	1673861	G	G	A	*	G	A	G	*	*	*	NT Unassigned	NT Unassigned	NT Unassigned
T_aestivum_b60	1673891	C	C	T	C	C	T	C	C	T	C	Correct	Correct	Correct
T_aestivum_b60	1673924	A	A	A	A	A	G	A	A	G	A	Correct	Correct	Correct
T_aestivum_b60	1674002	A	A	T	T	A	T	T	A	T	T	Correct	Correct	Correct
T_aestivum_b60	1674089	G	G	A	G	G	A	G	G	A	G	Correct	Correct	Correct
T_aestivum_b60	1674125	G	G	A	A	G	A	A	G	A	A	Correct	Correct	Correct
T_aestivum_b60	1674148	C	C	C	C	C	A	C	C	A	C	Correct	Correct	Correct
T_aestivum_b60	1674212	A	A	G	G	A	G	G	A	G	G	Correct	Correct	Correct
T_aestivum_b60	1674303	C	C	C	C	C	T	C	C	T	C	Correct	Correct	Correct
T_aestivum_b60	1674391	G	G	A	A	G	A	A	G	A	A	Correct	Correct	Correct
T_aestivum_b60	1674413	G	G	0	C	G	C	C	G	.	C	Correct	Silenced	Correct
T_aestivum_b60	1674417	A	A	G	G	A	G	G	A	.	G	Correct	Silenced	Correct
T_aestivum_b60	1674449	A	A	G	G	A	G	G	A	G	G	Correct	Correct	Correct
T_aestivum_b60	1674464	T	T	T	*	T	T		T	T	C	Correct	Correct	Ambiguous Diploid
T_aestivum_b60	1674549	T	T	C	*	T	C		*	*	*	NT Unassigned	NT Unassigned	NT Unassigned
T_aestivum_b60	1674563	T	T	G	G	T	G	G	T	G	G	Correct	Correct	Correct
T_aestivum_b60	1695711	T	A	A	A	A	T	A	A	T	A	Correct	Correct	Correct
T_aestivum_b60	1695744	C	A	C	C	C	C		A	C	C	Incorrect	Correct	Unassigned
T_aestivum_b60	1695745	G	C	C	C	G	G		C	G	C	Incorrect	Correct	Unassigned
T_aestivum_b60	1695752	G	A	G	G	G	G	G	A	G	G	Incorrect	Correct	Correct
T_aestivum_b60	1695767	A	G	G	G	A	A	G	G	A	G	Incorrect	Correct	Correct
T_aestivum_b60	1695781	G	G	G	A	G	G	A	G	G	A	Correct	Correct	Correct
T_aestivum_b60	1695794	G	G	G	C	G	G	C	*	*	*	NT Unassigned	NT Unassigned	NT Unassigned
T_aestivum_b60	1695798	A	A	A	T	A	A	T	*	*	*	NT Unassigned	NT Unassigned	NT Unassigned
T_aestivum_b60	1695800	G	G	G	A	G	G	A	*	*	*	NT Unassigned	NT Unassigned	NT Unassigned
T_aestivum_b60	1695861	C	C	C	C	C	C	C	T	C	C	Incorrect	Correct	Correct
T_aestivum_b60	1695880	C	G	C	G	G	C	G	G	C	G	Correct	Correct	Correct
T_aestivum_b60	1695954	C	C	C	T	C	C	T	C	C	T	Correct	Correct	Correct
T_aestivum_b60	1696012	T	C	T	T	C	T	T	C	T	T	Correct	Correct	Correct
T_aestivum_b60	1696162	G	A	A	A	A	G	A	A	G	A	Correct	Correct	Correct
T_aestivum_b60	1696258	T	C	T	T	C	T	T	C	T	T	Correct	Correct	Correct
T_aestivum_b60	1696279	A	G	A	G	G		G	G	A	G	Correct	Unassigned	Correct
T_aestivum_b60	1696286	C	T	C	C	T	C	C	*	*	*	NT Unassigned	NT Unassigned	NT Unassigned
T_aestivum_b60	1696291	T	C	T	T	C	T	T	C	T	T	Correct	Correct	Correct
T_aestivum_b60	1696310	A	G	G	G	G		G	G	A	G	Correct	Unassigned	Correct
T_aestivum_b60	1696470	A	A	A	C	A	A	C	A	A	C	Correct	Correct	Correct
T_aestivum_b60	1696480	T	T	T	C	T	T	C	T	T	C	Correct	Correct	Correct
T_aestivum_b60	1696532	A	G	G	A	G	A	A	G	A	A	Correct	Correct	Correct
T_aestivum_b60	1696783	T	A	T	A	A	T	A	A	T	A	Correct	Correct	Correct
T_aestivum_b60	1696804	T	G	T	G	G	T	G	G	T	G	Correct	Correct	Correct
T_aestivum_b60	1696810	T	A	T	T	A	T	T	A	T	T	Correct	Correct	Correct
T_aestivum_b60	1696837	G	G	G	A	G	G	A	G	G	A	Correct	Correct	Correct
T_aestivum_b60	1696873	T	T	T	T	C	T	T	C	T	T	Correct	Correct	Correct
T_aestivum_b60	1696960	G	A	G	G	A	G	G	A	G	G	Correct	Correct	Correct
T_aestivum_b60	1696984	C	T	C	C	T	C	C	T	C	C	Correct	Correct	Correct
T_aestivum_b60	1696987	C	T	C	C	T	C	C	T	C	C	Correct	Correct	Correct
T_aestivum_b60	1697014	C	C	C	T	C	C	T	C	C	T	Correct	Correct	Correct
T_aestivum_b60	1697017	G	G	G	A	G	G	A	G	G	A	Correct	Correct	Correct
T_aestivum_b60	1697065	A	C	C	C	C	A	C	C	A	C	Correct	Correct	Correct
T_aestivum_b60	1697092	G	A	G	G	A	G	G	A	G	G	Correct	Correct	Correct
T_aestivum_b60	1697126	G	A	G	G	A	G	G	A	G	G	Correct	Correct	Correct
T_aestivum_b60	1697129	C	T	C	C	T	C	C	T	C	C	Correct	Correct	Correct
T_aestivum_b60	1697171	T	T	T	G	T	T	G	T	T	G	Correct	Correct	Correct
T_aestivum_b60	1697236	T	G	T	T	G	T	T	G	T	T	Correct	Correct	Correct
T_aestivum_b60	1697237	G	A	A	A	A	G	A	A	G	A	Correct	Correct	Correct
T_aestivum_b60	1697247	A	A	A	G	A	A	G	A	A	G	Correct	Correct	Correct
T_aestivum_b60	1697305	T	T	T	A	T	T	A	T	T	A	Correct	Correct	Correct
T_aestivum_b60	1702614	T	T	T	C	T	C	C	T	.	C	Correct	Silenced	Correct
T_aestivum_b60	1702620	G	G	G	C	G	C	C	G	.	C	Correct	Silenced	Correct
T_aestivum_b60	1702713	T	C	T	T	C	T	T	C	.	T	Correct	Silenced	Correct
T_aestivum_b60	1702719	G	T	G	G	T	G	G	T	.	G	Correct	Silenced	Correct
T_aestivum_b60	1702728	G	A	G	G	A	G	G	A	.	G	Correct	Silenced	Correct
T_aestivum_b60	1702789	C	A	C	C	A	C	C	A	.	C	Correct	Silenced	Correct
T_aestivum_b60	1702884	A	G	A	A	G	A	A	G	.	A	Correct	Silenced	Correct
T_aestivum_b60	1703517	A	C	A	A	C	A	A	C	.	A	Correct	Silenced	Correct
T_aestivum_b60	1704057	C	C	C	C	C	C	C	*	*	*	NT Unassigned	NT Unassigned	NT Unassigned
T_aestivum_b60	1704393	C	C	C	T	C	C	T	*	*	*	NT Unassigned	NT Unassigned	NT Unassigned
T_aestivum_b60	1704519	A	A	A	T	A	A	T	A	A	T	Correct	Correct	Correct
T_aestivum_b60	1704567	G	G	G	G	G	A	G	G	A	G	Correct	Correct	Correct
T_aestivum_b60	1704617	G	G	C	G	G	C	G	G	C	G	Correct	Correct	Correct
T_aestivum_b60	1704756	G	G	G	G	G	A	G	G	A	G	Correct	Correct	Correct
T_aestivum_b60	1704799	C	C	C	T	C	C	T	C	C	T	Correct	Correct	Correct
T_aestivum_b60	1704831	G	A	G	G	A	G	G	A	G	G	Correct	Correct	Correct
T_aestivum_b60	1704846	A	G	A	A	G	A	A	G	A	A	Correct	Correct	Correct
T_aestivum_b60	1704927	C	C	A	C	C	A	C	C	A	C	Correct	Correct	Correct
T_aestivum_b60	1704943	T	T	T	T	T	G	T	T	G	T	Correct	Correct	Correct
T_aestivum_b60	1705019	A	A	A	G	A	A	G	A	A	G	Correct	Correct	Correct
T_aestivum_b60	1705086	G	A	G	G	A	G	G	A	G	G	Correct	Correct	Correct
T_aestivum_b60	1705097	A	A	A	G	A	A	G	A	A	G	Correct	Correct	Correct
T_aestivum_b60	1705176	A	A	A	A	A	G	A	A	G	A	Correct	Correct	Correct
T_aestivum_b60	1705203	G	G	G	A	G	G	A	G	G	A	Correct	Correct	Correct
T_aestivum_b60	1705281	T	C	T	T	C	T	T	C	T	T	Correct	Correct	Correct
T_aestivum_b60	1705365	T	T	T	T	T	C	T	T	C	T	Correct	Correct	Correct
T_aestivum_b60	1705369	T	T	T	T	T	A	T	T	A	T	Correct	Correct	Correct
T_aestivum_b60	1705383	C	C	C	C	C	T	C	C	T	C	Correct	Correct	Correct
T_aestivum_b60	1705392	C	C	C	C	C	T	C	C	T	C	Correct	Correct	Correct
T_aestivum_b60	1705480	C	C	C	C	C	T	C	C	T	C	Correct	Correct	Correct
T_aestivum_b60	1705520	G	G	G	G	G	T	G	G	T	G	Correct	Correct	Correct
T_aestivum_b60	1705526	A	A	A	A	A	G	A	A	G	A	Correct	Correct	Correct
T_aestivum_b60	1705553	C	C	A	C	C	A	C	C	A	C	Correct	Correct	Correct
T_aestivum_b60	1705590	A	A	A	C	A	A	C	A	A	C	Correct	Correct	Correct
T_aestivum_b60	1705594	C	C	T	C	C	T	C	C	T	C	Correct	Correct	Correct
T_aestivum_b60	1705606	G	G	G	G	G	G	G	A	G	G	Incorrect	Correct	Correct
T_aestivum_b60	1705661	T	T	T	G	T	T	G	T	T	G	Correct	Correct	Correct
T_aestivum_b60	1705664	G	G	G	A	G	G	A	G	G	A	Correct	Correct	Correct
T_aestivum_b60	1705676	T	A	T	T	A	T	T	A	T	T	Correct	Correct	Correct
T_aestivum_b60	1705678	A	A	A	A	A	G	A	A	G	A	Correct	Correct	Correct
T_aestivum_b60	1705706	A	A	G	A	A	G	A	*	*	*	NT Unassigned	NT Unassigned	NT Unassigned
T_aestivum_b60	1705771	A	A	G	A	A	G	A	A	G	A	Correct	Correct	Correct
T_aestivum_b60	1705787	C	G	G	C	G	G	C	G	G	C	Correct	Correct	Correct
T_aestivum_b60	1705807	C	C	C	C	C	G	C	C	G	C	Correct	Correct	Correct
T_aestivum_b60	1705843	A	G	A	A	G	A	A	G	A	A	Correct	Correct	Correct
T_aestivum_b60	1705896	G	G	A	G	G	A	G	G	A	G	Correct	Correct	Correct
T_aestivum_b60	1705947	G	G	G	G	G	C	G	G	C	G	Correct	Correct	Correct
T_aestivum_b60	1705957	C	C	T	C	C	T	C	C	T	C	Correct	Correct	Correct
T_aestivum_b60	1705973	C	C	C	C	C	T	C	C	T	C	Correct	Correct	Correct
T_aestivum_b60	1706008	G	A	A	G	A	A	G	*	*	*	NT Unassigned	NT Unassigned	NT Unassigned
T_aestivum_b60	1714920	C	T	C	C	T	C	C	T	.	C	Correct	Silenced	Correct
T_aestivum_b60	1714965	T	C	0	T	C	C	T	C	.	T	Correct	Silenced	Correct
T_aestivum_b60	1714983	A	G	<	A	G	A	A	G	A	A	Correct	Low Coverage	Correct
T_aestivum_b60	1715043	T	T	T	T	T	C	T	T	C	T	Correct	Correct	Correct
T_aestivum_b60	1715094	C	T	C	C	T	T	C	T	T	C	Correct	Correct	Correct
T_aestivum_b60	1720413	T	C	C	C	C	T	T	C	T	.	Correct	Correct	Silenced
T_aestivum_b60	1720417	G	A	G	G	A	G	G	*	*	*	NT Unassigned	NT Unassigned	NT Unassigned
T_aestivum_b60	1720454	G	A	G	G	A	G	G	A	G	G	Correct	Correct	Correct
T_aestivum_b60	1720594	C	G	C	T	G	C		G	C	T	Correct	Correct	Unassigned
T_aestivum_b60	1720646	G	G	G	G	A	G	G	A	G	G	Correct	Correct	Correct
T_aestivum_b60	1720655	A	G	A	A	G	A	A	G	A	A	Correct	Correct	Correct
T_aestivum_b60	1720706	A	G	A	G	G	A	G	G	A	G	Correct	Correct	Correct
T_aestivum_b60	1720712	A	G	A	G	G	A	G	G	A	G	Correct	Correct	Correct
T_aestivum_b60	1720874	C	C	C	A	C	C	A	C	C	A	Correct	Correct	Correct
T_aestivum_b60	1720877	C	G	C	G	G	C	G	G	C	G	Correct	Correct	Correct
T_aestivum_b60	1720887	G	A	G	A	A	G	A	A	G	A	Correct	Correct	Correct
T_aestivum_b60	1721049	A	G	A	0	G	A	G	G	A	.	Correct	Correct	Silenced
T_aestivum_b60	1721055	C	G	C	0	G	C	G	G	C	.	Correct	Correct	Silenced
T_aestivum_b60	1724190	C	<	G	G	G	C	G	*	*	*	NT Unassigned	NT Unassigned	NT Unassigned
T_aestivum_b60	1724220	G	T	T	C	T	G	C	T	G	.	Correct	Correct	Silenced
T_aestivum_b60	1724232	G	A	G	A	A	G	A	A	G	.	Correct	Correct	Silenced
T_aestivum_b60	1724244	G	A	G	G	A	G	G	A	G	G	Correct	Correct	Correct
T_aestivum_b60	1724283	C	A	G	C	G	C	C	G	C	C	Correct	Correct	Correct
T_aestivum_b60	1724370	G	A	G	A	A	G	A	A	G	A	Correct	Correct	Correct
T_aestivum_b60	1724394	T	C	C	C	C	T	C	C	T	C	Correct	Correct	Correct
T_aestivum_b60	1724412	T	T	T	C		T	C	T	T	C	Unassigned	Correct	Correct
T_aestivum_b60	1724433	C	T	C	T	T	C	T	T	C	T	Correct	Correct	Correct
T_aestivum_b60	1724437	C	C	C	C		C	C	T	C	C	Unassigned	Correct	Correct
T_aestivum_b60	1724448	A	<	A	C	C	A	C	C	A	C	Low Coverage	Correct	Correct
T_aestivum_b60	1737884	T	T	G	G	T		G	*	*	*	NT Unassigned	NT Unassigned	NT Unassigned
T_aestivum_b60	1737917	C	C	C	C	C	G	C	C	G	C	Correct	Correct	Correct
T_aestivum_b60	1737932	A	A	A	A	A	G	A	A	G	A	Correct	Correct	Correct
T_aestivum_b60	1737974	G	G	C	C	G	C	C	G	C	C	Correct	Correct	Correct
T_aestivum_b60	1737986	G	G	G	G	G	A	G	G	A	G	Correct	Correct	Correct
T_aestivum_b60	1737997	T	G	G	G	T	G	G	T	G	G	Correct	Correct	Correct
T_aestivum_b60	1738034	G	G	G	G	G	A	G	G	A	G	Correct	Correct	Correct
T_aestivum_b60	1738042	C	C	C	C	C	G	C	C	G	C	Correct	Correct	Correct
T_aestivum_b60	1738143	G	G	A	A	G	A	A	*	*	*	NT Unassigned	NT Unassigned	NT Unassigned
T_aestivum_b60	1738145	C	C	G	G	C	G	G	*	*	*	NT Unassigned	NT Unassigned	NT Unassigned
T_aestivum_b60	1738174	C	C	C	C	C	T	C	C	T	C	Correct	Correct	Correct
T_aestivum_b60	1766660	G	G	<	C	G	G	C	*	*	*	NT Unassigned	NT Unassigned	NT Unassigned
T_aestivum_b60	1766705	G	G	G	C	G	G	C	G	G	C	Correct	Correct	Correct
T_aestivum_b60	1766711	C	C	C	C	C	T	C	C	T	C	Correct	Correct	Correct
T_aestivum_b60	1766822	T	C	C	C	T	C	C	T	C	C	Correct	Correct	Correct
T_aestivum_b60	1766942	G	G	A	G	G	A	G	G	A	G	Correct	Correct	Correct
T_aestivum_b60	1766972	C	C	G	C	C	G	C	C	G	C	Correct	Correct	Correct
T_aestivum_b60	1767005	G	G	G	C	G	G	C	G	.	C	Correct	Silenced	Correct
T_aestivum_b60	1767074	A	A	A	A	T	A	A	T	A	.	Correct	Correct	Silenced
T_aestivum_b60	1767082	C	C	C	C	C	T	C	C	T	C	Correct	Correct	Correct
T_aestivum_b60	1767087	A	A	G	G	A	G	G	A	G	G	Correct	Correct	Correct
T_aestivum_b60	1767094	C	C	C	C	C	A	C	C	A	C	Correct	Correct	Correct
T_aestivum_b60	1767188	C	C	G	G	C	C	G	C	.	G	Correct	Silenced	Correct
T_aestivum_b60	1799556	T	T	T	C	T	T	C	T	T	C	Correct	Correct	Correct
T_aestivum_b60	1799559	A	A	A	G	A	A	G	A	A	G	Correct	Correct	Correct
T_aestivum_b60	1799720	A	A	A	G	A	A	G	A	A	G	Correct	Correct	Correct
T_aestivum_b60	1799742	C	T	T	T	T	T	T	T	T	C	Correct	Correct	Incorrect
T_aestivum_b60	1799755	A	A	A	G	A	A	G	A	A	G	Correct	Correct	Correct
T_aestivum_b60	1799770	C	C	C	C	T	T	T	C	T	C	Incorrect	Correct	Incorrect
T_aestivum_b60	1799817	A	A	A	G	A	A	G	A	A	G	Correct	Correct	Correct
T_aestivum_b60	1799829	G	A	A	G	A	A	G	.	A	G	Silenced	Correct	Correct
T_aestivum_b60	1799878	C	T	T	C	T	T	C	T	T	C	Correct	Correct	Correct
T_aestivum_b60	1799917	A	C	A	A	C	A	A	C	A	A	Correct	Correct	Correct
T_aestivum_b60	1799923	G	A	G	G	A	G	G	A	G	G	Correct	Correct	Correct
T_aestivum_b60	1799977	C	T	T	T	T	T	C	T	T	C	Correct	Correct	Correct
T_aestivum_b60	1800010	C	T	T	C	T	T	C	T	T	C	Correct	Correct	Correct
T_aestivum_b60	1800169	A	A	A	A	A	G	A	A	G	A	Correct	Correct	Correct
T_aestivum_b60	1800181	C	C	C	C	C	T	C	C	T	C	Correct	Correct	Correct
T_aestivum_b60	1800205	C	T	C	C	T	C	C	T	C	C	Correct	Correct	Correct
T_aestivum_b60	1800256	G	G	G	A	G	G	A	G	G	A	Correct	Correct	Correct
T_aestivum_b60	1800331	T	C	T	T	C	T	T	C	T	T	Correct	Correct	Correct
T_aestivum_b60	1800538	C	C	T	C	C	T	C	C	T	C	Correct	Correct	Correct
T_aestivum_b60	1800559	A	A	A	G	A	A	G	A	A	G	Correct	Correct	Correct
T_aestivum_b60	1800631	C	C	C	C	C	C	T	C	C	T	Correct	Correct	Correct
T_aestivum_b60	1800673	T	T	T	T	T	C	T	T	C	T	Correct	Correct	Correct
T_aestivum_b60	1800676	C	C	C	C	C	T	C	C	T	C	Correct	Correct	Correct
T_aestivum_b60	1800721	A	A	A	G	A	A	G	A	A	G	Correct	Correct	Correct
T_aestivum_b60	1803468	C	C	C	C	C	T	C	*	*	*	NT Unassigned	NT Unassigned	NT Unassigned
T_aestivum_b60	1803504	C	C	C	C	C	T	C	*	*	*	NT Unassigned	NT Unassigned	NT Unassigned
T_aestivum_b60	1803528	C	C	A	C	C	A	C	C	A	C	Correct	Correct	Correct
T_aestivum_b60	1803588	T	T	G	T	T	G	T	T	G	T	Correct	Correct	Correct
T_aestivum_b60	1803666	G	A	A	G	A	A	G	A	A	G	Correct	Correct	Correct
T_aestivum_b60	1803672	A	G	A	A	G	G	A	G	G	A	Correct	Correct	Correct
T_aestivum_b60	1803720	C	T	C	C	T	C	C	T	C	C	Correct	Correct	Correct
T_aestivum_b60	1803756	C	C	C	C	C	T	C	C	T	C	Correct	Correct	Correct
T_aestivum_b60	1803786	C	T	C	T	T	C	C	T	C	C	Correct	Correct	Correct
T_aestivum_b60	1803831	G	A	G	G	A	A	G	A	A	G	Correct	Correct	Correct
T_aestivum_b60	1803852	T	T	T	T	C	T	T	C	T	T	Correct	Correct	Correct
T_aestivum_b60	1803864	C	C	C	C	C	T	C	C	T	C	Correct	Correct	Correct
T_aestivum_b60	1803921	C	T	C	C	T	T	C	T	T	C	Correct	Correct	Correct
T_aestivum_b60	1803924	G	C	C	G	C	C	G	C	C	G	Correct	Correct	Correct
T_aestivum_b60	1803981	T	T	T	T	T	A	T	T	A	T	Correct	Correct	Correct
T_aestivum_b60	1804005	T	C	C	T	C	C	T	C	C	T	Correct	Correct	Correct
T_aestivum_b60	1804011	G	A	A	A	A	A	A	A	A	G	Correct	Correct	Incorrect
T_aestivum_b60	1804062	A	A	A	A	A	G	A	A	G	A	Correct	Correct	Correct
T_aestivum_b60	1804080	T	T	T	T	T	C	T	T	C	T	Correct	Correct	Correct
T_aestivum_b60	1804083	A	A	A	A	A	G	A	A	G	A	Correct	Correct	Correct
T_aestivum_b60	1804101	G	G	G	G	G	A	G	G	A	G	Correct	Correct	Correct
[truncated: 30,996 more rows]
