# Supplementary material for: HANDS: a tool for genome-wide discovery of subgenome-specific base-identity in polyploids
Source: BMC Genomics. 2013 Sep 24;14:653. doi: 10.1186/1471-2164-14-653 (PMC3849207; doi:10.1186/1471-2164-14-653)
Supplement: Additional file 4: Table S5 — HSP characterization using HANDS and NT lines for chromosome 5. [file 1471-2164-14-653-S4.xlsx]

## Sheet: HSP Assignment - Chr 1
Supplementary Table S5
HSP characterization using HANDS and NT lines for chromosome 5. For diploids, '0' corresponds to zero coverage, '<' corresponds to low coverage (less than 3 reads covering the position), and '*' corresponds to positions where an ambiguous was present. For polyploids, blank entries represent unassigned positions, '*' corresponds to positions that could not be assigned using NT lines, and '.' corre…
Reference	Position	Reference	Diploid-A	Diploid-B	Diploid-D	HSP-A	HSP-B	HSP-D	NT-A	NT-B	NT-D	A	B	D
T_aestivum_b60	31074	G	G	G	C	G	G	C	*	*	*	NT Unassigned	NT Unassigned	NT Unassigned
T_aestivum_b60	31077	C	C	C	C	C	T	C	*	*	*	NT Unassigned	NT Unassigned	NT Unassigned
T_aestivum_b60	31092	C	C	G	G	C	G	G	*	*	*	NT Unassigned	NT Unassigned	NT Unassigned
T_aestivum_b60	31116	T	C	C	C	C	T	C	*	*	*	NT Unassigned	NT Unassigned	NT Unassigned
T_aestivum_b60	31227	A	A	T	T	A	T	T	*	*	*	NT Unassigned	NT Unassigned	NT Unassigned
T_aestivum_b60	31252	C	C	T	T	C	T	T	*	*	*	NT Unassigned	NT Unassigned	NT Unassigned
T_aestivum_b60	31260	T	T	T	C	T	T	C	*	*	*	NT Unassigned	NT Unassigned	NT Unassigned
T_aestivum_b60	31281	T	T	C	T	T	C	T	*	*	*	NT Unassigned	NT Unassigned	NT Unassigned
T_aestivum_b60	31293	T	C	T	T	C	T	T	*	*	*	NT Unassigned	NT Unassigned	NT Unassigned
T_aestivum_b60	31306	A	0	A	*	A	A	T	A	A	T	Low Coverage	Correct	Ambiguous Diploid
T_aestivum_b60	31324	T	C	*	C	C		C	C	T	C	Correct	Ambiguous Diploid	Correct
T_aestivum_b60	31327	G	A	*	G	A		G	*	*	*	NT Unassigned	NT Unassigned	NT Unassigned
T_aestivum_b60	31357	T	T	T	T	T	C	T	T	C	T	Correct	Correct	Correct
T_aestivum_b60	31381	G	A	A	G	A	A	G	A	A	G	Correct	Correct	Correct
T_aestivum_b60	31399	C	T	C	C	T	C	C	T	C	C	Correct	Correct	Correct
T_aestivum_b60	31405	T	T	C	T	T	C	T	T	C	T	Correct	Correct	Correct
T_aestivum_b60	31477	A	A	T	A	A	T	A	A	T	A	Correct	Correct	Correct
T_aestivum_b60	31482	A	A	A	G	A	A	G	A	A	G	Correct	Correct	Correct
T_aestivum_b60	31483	C	T	C	C	T	C	C	T	C	C	Correct	Correct	Correct
T_aestivum_b60	31518	G	G	A	G	G	A	G	G	A	G	Correct	Correct	Correct
T_aestivum_b60	31519	C	C	A	C	C	A	C	C	A	C	Correct	Correct	Correct
T_aestivum_b60	31534	C	T	C	C	T	C	C	T	C	C	Correct	Correct	Correct
T_aestivum_b60	31573	A	G	A	A	G	A	A	G	A	A	Correct	Correct	Correct
T_aestivum_b60	31666	C	C	C	C	C	T	C	C	T	C	Correct	Correct	Correct
T_aestivum_b60	31738	G	A	G	G	A	G	G	A	G	G	Correct	Correct	Correct
T_aestivum_b60	31822	C	C	C	T	C	C	T	C	C	T	Correct	Correct	Correct
T_aestivum_b60	31870	T	G	T	T	G	T	T	G	T	T	Correct	Correct	Correct
T_aestivum_b60	31876	A	A	A	T	A	A	T	A	A	T	Correct	Correct	Correct
T_aestivum_b60	31926	G	A	G	G	A	G	G	A	G	G	Correct	Correct	Correct
T_aestivum_b60	31978	T	C	T	T	C	T	T	C	T	T	Correct	Correct	Correct
T_aestivum_b60	32026	C	C	T	C	C	T	C	C	T	C	Correct	Correct	Correct
T_aestivum_b60	32035	T	T	T	T	T	C	T	T	C	T	Correct	Correct	Correct
T_aestivum_b60	32047	T	C	C	T	C	C	T	C	C	T	Correct	Correct	Correct
T_aestivum_b60	32074	A	C	T	A	C	T	A	C	T	A	Correct	Correct	Correct
T_aestivum_b60	32150	A	A	C	A	A	C	A	A	C	.	Correct	Correct	Silenced
T_aestivum_b60	32736	T	T	0	C	T		C	T	.	C	Correct	Silenced	Correct
T_aestivum_b60	32742	A	G	0	A	G		A	G	.	A	Correct	Silenced	Correct
T_aestivum_b60	32808	T	C	0	T	C		T	C	.	T	Correct	Silenced	Correct
T_aestivum_b60	32859	C	T	0	C	T		C	T	.	C	Correct	Silenced	Correct
T_aestivum_b60	33445	C	T	T	C	T	T	C	*	*	*	NT Unassigned	NT Unassigned	NT Unassigned
T_aestivum_b60	33538	G	A	A	A	A	G	A	A	A	G	Correct	Incorrect	Incorrect
T_aestivum_b60	38061	C	0	A	A	A	C	A	*	*	*	NT Unassigned	NT Unassigned	NT Unassigned
T_aestivum_b60	38068	G	T	G	G	T	G	G	T	G	G	Correct	Correct	Correct
T_aestivum_b60	38164	G	A	A	A	A	G	A	A	G	A	Correct	Correct	Correct
T_aestivum_b60	38197	C	A	C	C	A	C	C	A	C	C	Correct	Correct	Correct
T_aestivum_b60	38317	A	G	G	G	G	A	G	G	A	G	Correct	Correct	Correct
T_aestivum_b60	38329	C	T	C	C	T	C	C	T	C	C	Correct	Correct	Correct
T_aestivum_b60	38356	T	C	C	C	C	T	C	C	T	C	Correct	Correct	Correct
T_aestivum_b60	38368	A	C	C	C	C	A	C	C	A	C	Correct	Correct	Correct
T_aestivum_b60	38407	T	T	T	C	T	T	C	T	T	C	Correct	Correct	Correct
T_aestivum_b60	38500	C	T	*	T	T	C	T	T	C	T	Correct	Ambiguous Diploid	Correct
T_aestivum_b60	38602	C	T	T	T	T	C	T	T	C	T	Correct	Correct	Correct
T_aestivum_b60	43640	C	A	C	A	A	C	A	.	C	A	Silenced	Correct	Correct
T_aestivum_b60	43775	A	G	A	G	G	A	G	G	A	G	Correct	Correct	Correct
T_aestivum_b60	43891	G	C	*	C	C	G	C	C	G	C	Correct	Ambiguous Diploid	Correct
T_aestivum_b60	43931	T	T	T	G	G	T	G	T	T	G	Incorrect	Correct	Correct
T_aestivum_b60	44005	C	G	*	G	G	C	G	G	C	G	Correct	Ambiguous Diploid	Correct
T_aestivum_b60	44008	A	T	*	T	T	A	T	T	A	T	Correct	Ambiguous Diploid	Correct
T_aestivum_b60	44051	T	G	G	G	G	T	G	G	T	G	Correct	Correct	Correct
T_aestivum_b60	44146	C	C	C	G	C	C	G	C	C	G	Correct	Correct	Correct
T_aestivum_b60	44153	G	A	G	A	A	G	A	A	G	A	Correct	Correct	Correct
T_aestivum_b60	44164	A	G	A	A	G	A	A	G	A	A	Correct	Correct	Correct
T_aestivum_b60	44200	G	C	G	C	C	G	C	C	G	C	Correct	Correct	Correct
T_aestivum_b60	44203	T	C	C	C	C	T	C	C	T	C	Correct	Correct	Correct
T_aestivum_b60	44215	C	G	0	G	G	C	G	G	C	G	Correct	Low Coverage	Correct
T_aestivum_b60	44321	A	A	A	T	A	A	T	A	A	T	Correct	Correct	Correct
T_aestivum_b60	44359	T	C	C	C	C	T	C	C	T	C	Correct	Correct	Correct
T_aestivum_b60	44380	G	G	G	C	G	G	C	*	*	*	NT Unassigned	NT Unassigned	NT Unassigned
T_aestivum_b60	74617	G	G	G	G	G	T	G	G	T	G	Correct	Correct	Correct
T_aestivum_b60	74623	G	G	G	A	G	G	A	G	G	A	Correct	Correct	Correct
T_aestivum_b60	74656	T	T	G	G	T	G	G	T	G	G	Correct	Correct	Correct
T_aestivum_b60	74767	G	G	G	G	G	G	G	G	A	G	Correct	Incorrect	Correct
T_aestivum_b60	74806	T	T	C	C	T	C	C	T	C	C	Correct	Correct	Correct
T_aestivum_b60	74854	A	G	G	G	A	G	G	A	G	G	Correct	Correct	Correct
T_aestivum_b60	74855	C	C	A	A	C	A	A	C	A	A	Correct	Correct	Correct
T_aestivum_b60	74914	A	A	T	A	A	T	A	A	T	A	Correct	Correct	Correct
T_aestivum_b60	75043	C	C	T	C	C	T	C	C	T	C	Correct	Correct	Correct
T_aestivum_b60	75055	C	T	T	T	T	T	T	C	T	T	Incorrect	Correct	Correct
T_aestivum_b60	75094	G	G	C	G	G	C	G	G	C	G	Correct	Correct	Correct
T_aestivum_b60	75133	G	G	G	G	G	A	G	G	A	G	Correct	Correct	Correct
T_aestivum_b60	75139	C	C	C	T	C	C	T	C	C	T	Correct	Correct	Correct
T_aestivum_b60	75169	C	C	A	C	C	A	C	C	A	C	Correct	Correct	Correct
T_aestivum_b60	75184	C	C	T	C	C	T	C	C	T	C	Correct	Correct	Correct
T_aestivum_b60	75199	T	T	A	T	T	A	T	T	A	T	Correct	Correct	Correct
T_aestivum_b60	75250	G	G	A	G	G		G	G	A	G	Correct	Unassigned	Correct
T_aestivum_b60	75307	G	G	G	A	G	G	A	G	G	A	Correct	Correct	Correct
T_aestivum_b60	75316	A	A	C	A	A		A	A	C	A	Correct	Unassigned	Correct
T_aestivum_b60	75328	T	T	C	C	T	C	C	T	C	C	Correct	Correct	Correct
T_aestivum_b60	75428	A	A	C	A	A	C	A	A	C	A	Correct	Correct	Correct
T_aestivum_b60	75436	T	G	G	G	G	G	G	T	G	G	Incorrect	Correct	Correct
T_aestivum_b60	75478	G	G	A	G	G	A	G	G	A	G	Correct	Correct	Correct
T_aestivum_b60	75487	T	T	C	T	T	C	T	T	C	T	Correct	Correct	Correct
T_aestivum_b60	75490	G	G	A	A	G	A	A	G	A	A	Correct	Correct	Correct
T_aestivum_b60	75517	G	G	A	G	G		G	G	A	G	Correct	Unassigned	Correct
T_aestivum_b60	75547	T	T	A	A	T	A	A	T	A	A	Correct	Correct	Correct
T_aestivum_b60	75604	C	C	T	C	C	T	C	C	T	C	Correct	Correct	Correct
T_aestivum_b60	75607	T	C	C	C	C	C	C	T	C	C	Incorrect	Correct	Correct
T_aestivum_b60	75610	T	T	A	T	T	A	T	T	A	T	Correct	Correct	Correct
T_aestivum_b60	75631	C	C	C	C	C	T	C	C	T	C	Correct	Correct	Correct
T_aestivum_b60	75643	T	T	C	T	T	C	T	T	C	T	Correct	Correct	Correct
T_aestivum_b60	75730	G	G	G	A	G	G	A	G	G	A	Correct	Correct	Correct
T_aestivum_b60	75736	C	C	C	T	C	C	T	C	C	T	Correct	Correct	Correct
T_aestivum_b60	75775	T	T	T	C	T	T	C	T	T	C	Correct	Correct	Correct
T_aestivum_b60	75778	T	T	T	T	T	C	T	T	C	T	Correct	Correct	Correct
T_aestivum_b60	75792	A	A	A	A	A	C	A	A	C	A	Correct	Correct	Correct
T_aestivum_b60	75796	T	T	C	T	T	C	T	T	C	T	Correct	Correct	Correct
T_aestivum_b60	75838	T	T	C	T	T	C	T	T	C	T	Correct	Correct	Correct
T_aestivum_b60	75919	G	G	T	T	G	C	T	G	C	T	Correct	Correct	Correct
T_aestivum_b60	75934	T	T	C	T	T	C	T	T	C	T	Correct	Correct	Correct
T_aestivum_b60	75943	G	G	G	A	G	G	A	G	G	A	Correct	Correct	Correct
T_aestivum_b60	75949	A	A	A	A	A	G	A	A	G	A	Correct	Correct	Correct
T_aestivum_b60	75991	A	A	G	A	A	G	A	A	G	A	Correct	Correct	Correct
T_aestivum_b60	76021	T	T	T	A	T	T	A	T	T	A	Correct	Correct	Correct
T_aestivum_b60	76061	C	A	A	A	A	A	A	C	A	A	Incorrect	Correct	Correct
T_aestivum_b60	76095	A	C	C	C	C	C	C	A	C	C	Incorrect	Correct	Correct
T_aestivum_b60	76102	G	G	G	C	G	G	C	G	G	C	Correct	Correct	Correct
T_aestivum_b60	76123	G	G	T	T	G	T	T	G	T	T	Correct	Correct	Correct
T_aestivum_b60	76204	G	A	A	A	G	A	A	G	A	A	Correct	Correct	Correct
T_aestivum_b60	76280	T	T	C	T	T	C	T	T	C	T	Correct	Correct	Correct
T_aestivum_b60	76339	T	T	C	T	T	C	T	T	C	T	Correct	Correct	Correct
T_aestivum_b60	76351	C	C	T	T	C	T	T	C	T	T	Correct	Correct	Correct
T_aestivum_b60	76357	T	T	T	C	T	T	C	T	T	C	Correct	Correct	Correct
T_aestivum_b60	76405	T	T	T	C	T	T	C	T	T	C	Correct	Correct	Correct
T_aestivum_b60	76408	T	T	T	C	T	T	C	T	T	C	Correct	Correct	Correct
T_aestivum_b60	76515	T	T	T	C	T	T	C	T	T	C	Correct	Correct	Correct
T_aestivum_b60	76672	G	G	A	A	G	A	A	G	.	A	Correct	Silenced	Correct
T_aestivum_b60	76678	A	A	T	T	A	T	T	A	.	T	Correct	Silenced	Correct
T_aestivum_b60	76711	A	T	<	A	T	C	C	*	*	*	NT Unassigned	NT Unassigned	NT Unassigned
T_aestivum_b60	81744	C	G	C	C	G	C	C	G	C	C	Correct	Correct	Correct
T_aestivum_b60	81749	T	G	T	T	G	T	T	G	T	T	Correct	Correct	Correct
T_aestivum_b60	81786	T	G	T	G	G	T	G	G	T	G	Correct	Correct	Correct
T_aestivum_b60	81801	T	G	T	G	G	T	G	G	T	G	Correct	Correct	Correct
T_aestivum_b60	81921	C	T	C	C	T	C	C	T	C	C	Correct	Correct	Correct
T_aestivum_b60	81939	C	C	C	G	C	C	G	C	C	G	Correct	Correct	Correct
T_aestivum_b60	82002	C	C	C	T	C	C	T	C	C	T	Correct	Correct	Correct
T_aestivum_b60	82137	A	C	A	C	C		C	C	A	C	Correct	Unassigned	Correct
T_aestivum_b60	82170	G	G	G	G	G	G	G	A	G	G	Incorrect	Correct	Correct
T_aestivum_b60	82212	G	T	G	G	T		G	T	G	G	Correct	Unassigned	Correct
T_aestivum_b60	82253	A	G	A	G	G	A	G	G	A	G	Correct	Correct	Correct
T_aestivum_b60	82266	C	T	C	T	T	C	T	T	C	T	Correct	Correct	Correct
T_aestivum_b60	82335	T	A	T	A	A	T	A	A	T	A	Correct	Correct	Correct
T_aestivum_b60	114290	C	C	G	G	C	G	G	C	G	G	Correct	Correct	Correct
T_aestivum_b60	114429	C	C	T	C	C	T	C	C	T	C	Correct	Correct	Correct
T_aestivum_b60	114509	G	G	A	G	G	A	G	G	A	G	Correct	Correct	Correct
T_aestivum_b60	114518	C	C	T	C	C	T	C	C	T	C	Correct	Correct	Correct
T_aestivum_b60	114536	C	C	C	G	C	C	G	C	C	G	Correct	Correct	Correct
T_aestivum_b60	114605	C	C	C	G	C	C	G	C	C	G	Correct	Correct	Correct
T_aestivum_b60	114607	A	A	A	A	A	G	A	A	G	A	Correct	Correct	Correct
T_aestivum_b60	114611	G	G	T	G	G	T	G	G	T	G	Correct	Correct	Correct
T_aestivum_b60	114623	G	G	G	A	G	G	A	G	G	A	Correct	Correct	Correct
T_aestivum_b60	114644	G	G	C	C	G	C	C	G	C	C	Correct	Correct	Correct
T_aestivum_b60	114818	A	C	C	C	A	C	C	A	C	C	Correct	Correct	Correct
T_aestivum_b60	114830	C	C	T	C	C	T	C	C	T	C	Correct	Correct	Correct
T_aestivum_b60	114845	A	A	G	G	A	G	G	A	G	G	Correct	Correct	Correct
T_aestivum_b60	130712	G	<	C	G	C	C	G	C	.	G	Low Coverage	Silenced	Correct
T_aestivum_b60	130828	C	G	C	C	G	C	C	G	C	C	Correct	Correct	Correct
T_aestivum_b60	130873	T	C	C	T	C	C	T	C	C	T	Correct	Correct	Correct
T_aestivum_b60	130927	G	C	C	G	C	C	G	C	C	G	Correct	Correct	Correct
T_aestivum_b60	131311	A	G	A	A	G	A	A	G	A	A	Correct	Correct	Correct
T_aestivum_b60	131319	G	A	G	G	A	G	G	A	G	G	Correct	Correct	Correct
T_aestivum_b60	131326	C	T	T	C	T	T	C	T	T	C	Correct	Correct	Correct
T_aestivum_b60	131329	G	G	C	G	G	C	G	G	C	G	Correct	Correct	Correct
T_aestivum_b60	131353	C	A	C	C	A	C	C	A	C	C	Correct	Correct	Correct
T_aestivum_b60	131356	C	T	C	C	T	C	C	T	C	C	Correct	Correct	Correct
T_aestivum_b60	131446	G	T	G	G	T	T	G	T	T	G	Correct	Correct	Correct
T_aestivum_b60	131506	G	A	A	G	A	A	G	A	A	G	Correct	Correct	Correct
T_aestivum_b60	131578	C	C	T	C	C	T	C	C	T	C	Correct	Correct	Correct
T_aestivum_b60	131614	T	A	T	T	A	T	T	A	T	T	Correct	Correct	Correct
T_aestivum_b60	131680	A	A	T	A	A	T	A	A	T	A	Correct	Correct	Correct
T_aestivum_b60	131686	A	C	T	A	C	T	A	C	T	A	Correct	Correct	Correct
T_aestivum_b60	131711	C	T	C	C	T	T	C	T	T	C	Correct	Correct	Correct
T_aestivum_b60	131716	C	C	G	C	C	G	C	C	G	C	Correct	Correct	Correct
T_aestivum_b60	131791	T	G	G	T	G	G	T	G	G	T	Correct	Correct	Correct
T_aestivum_b60	131821	T	C	C	T	C	C	T	C	C	T	Correct	Correct	Correct
T_aestivum_b60	131869	A	C	C	A	C	A	A	C	C	A	Correct	Incorrect	Correct
T_aestivum_b60	131926	G	G	G	G	G	G	G	T	G	G	Incorrect	Correct	Correct
T_aestivum_b60	131968	C	G	G	C	G	C	C	G	C	C	Correct	Correct	Correct
T_aestivum_b60	131977	T	C	T	T	C	T	T	C	T	T	Correct	Correct	Correct
T_aestivum_b60	132001	T	C	T	T	C	T	T	C	T	T	Correct	Correct	Correct
T_aestivum_b60	132037	C	T	T	C	T	T	C	T	T	C	Correct	Correct	Correct
T_aestivum_b60	132055	A	C	A	A	C	A	A	C	A	A	Correct	Correct	Correct
T_aestivum_b60	132112	T	C	T	T	C	T	T	C	T	T	Correct	Correct	Correct
T_aestivum_b60	132123	C	T	0	C	T	C	C	T	C	C	Correct	Low Coverage	Correct
T_aestivum_b60	132127	A	G	0	A	G	G	A	G	G	A	Correct	Low Coverage	Correct
T_aestivum_b60	132327	C	C	C	C	C	T	C	C	T	C	Correct	Correct	Correct
T_aestivum_b60	132332	G	G	G	G	G	A	G	G	A	G	Correct	Correct	Correct
T_aestivum_b60	132420	C	T	T	C	T	T	C	T	T	C	Correct	Correct	Correct
T_aestivum_b60	148465	C	C	C	T	C	C	T	C	C	T	Correct	Correct	Correct
T_aestivum_b60	148491	A	A	A	A	A	G	A	A	G	A	Correct	Correct	Correct
T_aestivum_b60	148495	T	T	C	T	T	C	T	T	C	T	Correct	Correct	Correct
T_aestivum_b60	148537	G	G	G	A	G	G	A	G	G	A	Correct	Correct	Correct
T_aestivum_b60	148582	C	C	T	C	C	T	C	C	T	C	Correct	Correct	Correct
T_aestivum_b60	148585	G	G	C	C	G	C	C	G	C	C	Correct	Correct	Correct
T_aestivum_b60	148589	G	G	G	G	G	A	G	G	A	G	Correct	Correct	Correct
T_aestivum_b60	148597	C	C	C	T	C	C	T	C	C	T	Correct	Correct	Correct
T_aestivum_b60	148663	G	G	G	G	G	A	G	G	A	G	Correct	Correct	Correct
T_aestivum_b60	148750	C	C	T	T	C	C	T	C	C	T	Correct	Correct	Correct
T_aestivum_b60	148810	T	T	C	C	T	C	C	T	C	C	Correct	Correct	Correct
T_aestivum_b60	148846	G	G	*	A	G	G	A	G	G	A	Correct	Ambiguous Diploid	Correct
T_aestivum_b60	148942	T	T	C	C	T	C	C	T	C	C	Correct	Correct	Correct
T_aestivum_b60	148947	G	G	G	T	G	G	T	G	G	T	Correct	Correct	Correct
T_aestivum_b60	148991	G	G	G	A	G	G	A	G	G	A	Correct	Correct	Correct
T_aestivum_b60	148998	G	G	A	A	G	A	A	G	A	A	Correct	Correct	Correct
T_aestivum_b60	162256	A	G	G	G	G	A	G	G	A	G	Correct	Correct	Correct
T_aestivum_b60	162271	A	A	G	G	A	A	G	A	A	G	Correct	Correct	Correct
T_aestivum_b60	162304	T	G	G	G	G	T	G	G	T	G	Correct	Correct	Correct
T_aestivum_b60	162368	C	C	C	A	C	C	A	C	C	A	Correct	Correct	Correct
T_aestivum_b60	162387	C	C	C	T	C	C	T	C	C	T	Correct	Correct	Correct
T_aestivum_b60	162397	A	G	A	A	G	A	A	G	A	A	Correct	Correct	Correct
T_aestivum_b60	162427	A	G	G	G	G	A	G	G	A	G	Correct	Correct	Correct
T_aestivum_b60	162436	G	T	T	T	T	G	T	T	G	T	Correct	Correct	Correct
T_aestivum_b60	162443	C	T	C	C	T	C	C	T	C	C	Correct	Correct	Correct
T_aestivum_b60	162508	G	A	A	G	A	A	G	A	A	G	Correct	Correct	Correct
T_aestivum_b60	162511	T	C	C	T	C	T	T	C	T	T	Correct	Correct	Correct
T_aestivum_b60	162580	G	A	A	G	A	A	G	A	A	G	Correct	Correct	Correct
T_aestivum_b60	162610	T	G	G	T	G	G	T	G	G	T	Correct	Correct	Correct
T_aestivum_b60	162634	T	T	T	T	T	C	T	T	C	T	Correct	Correct	Correct
T_aestivum_b60	162757	A	G	A	A	G	A	A	G	A	A	Correct	Correct	Correct
T_aestivum_b60	162763	G	A	A	G	A	A	G	A	A	G	Correct	Correct	Correct
T_aestivum_b60	162781	A	A	G	A	A	G	A	A	G	A	Correct	Correct	Correct
T_aestivum_b60	162849	T	T	T	T	T	C	T	T	C	T	Correct	Correct	Correct
T_aestivum_b60	162856	G	T	T	G	T	G	G	T	G	G	Correct	Correct	Correct
T_aestivum_b60	162917	C	G	G	C	G	G	C	G	G	C	Correct	Correct	Correct
T_aestivum_b60	162959	C	T	T	C	T	T	C	T	T	C	Correct	Correct	Correct
T_aestivum_b60	221467	T	T	C	C	T	C	C	T	C	C	Correct	Correct	Correct
T_aestivum_b60	221546	T	T	C	T	T	C	T	T	C	T	Correct	Correct	Correct
T_aestivum_b60	221576	A	T	T	A	T	T	A	T	T	A	Correct	Correct	Correct
T_aestivum_b60	221621	T	T	T	C	T	T	C	T	T	C	Correct	Correct	Correct
T_aestivum_b60	221634	A	A	G	A	A	G	A	A	G	A	Correct	Correct	Correct
T_aestivum_b60	221659	A	A	C	A	A	C	A	A	C	A	Correct	Correct	Correct
T_aestivum_b60	221675	T	C	T	T	C	T	T	C	T	T	Correct	Correct	Correct
T_aestivum_b60	221693	T	T	T	T	T	G	T	T	G	T	Correct	Correct	Correct
T_aestivum_b60	221759	C	C	C	T	C	C	T	C	C	T	Correct	Correct	Correct
T_aestivum_b60	221783	A	G	A	A	G	A	A	G	A	A	Correct	Correct	Correct
T_aestivum_b60	221879	C	C	*	C	C	T	C	C	T	C	Correct	Ambiguous Diploid	Correct
T_aestivum_b60	221897	A	A	A	G	A	A	G	A	A	G	Correct	Correct	Correct
T_aestivum_b60	221900	G	G	C	G	G	C	G	G	C	G	Correct	Correct	Correct
T_aestivum_b60	221921	G	A	G	G	A	G	G	A	G	G	Correct	Correct	Correct
T_aestivum_b60	221930	C	C	T	C	C	T	C	C	T	C	Correct	Correct	Correct
T_aestivum_b60	221933	G	G	G	T	G	G	T	G	G	T	Correct	Correct	Correct
T_aestivum_b60	222002	A	G	A	A	G	A	A	G	A	A	Correct	Correct	Correct
T_aestivum_b60	222068	C	T	C	C	T	C	C	T	C	C	Correct	Correct	Correct
T_aestivum_b60	222069	A	G	A	A	G	A	A	G	A	A	Correct	Correct	Correct
T_aestivum_b60	222092	C	C	*	C	C	T	C	C	T	C	Correct	Ambiguous Diploid	Correct
T_aestivum_b60	222176	A	A	G	G	A	G	G	A	G	G	Correct	Correct	Correct
T_aestivum_b60	222269	C	T	C	C	T	C	C	T	C	C	Correct	Correct	Correct
T_aestivum_b60	222333	A	A	A	A	A	A	A	T	A	A	Incorrect	Correct	Correct
T_aestivum_b60	222407	G	G	C	G	G		G	G	C	G	Correct	Unassigned	Correct
T_aestivum_b60	222434	A	A	A	A	A		A	G	A	A	Incorrect	Unassigned	Correct
T_aestivum_b60	222503	C	C	T	C	C	T	C	C	T	C	Correct	Correct	Correct
T_aestivum_b60	222521	A	A	G	A	A	G	A	A	G	A	Correct	Correct	Correct
T_aestivum_b60	222611	C	C	T	C	C		C	C	T	C	Correct	Unassigned	Correct
T_aestivum_b60	222630	C	C	C	C	C		C	G	C	C	Incorrect	Unassigned	Correct
T_aestivum_b60	222645	C	C	C	C	C		C	A	C	C	Incorrect	Unassigned	Correct
T_aestivum_b60	222692	G	G	A	G	G	A	G	G	A	G	Correct	Correct	Correct
T_aestivum_b60	222708	G	G	A	G	G	A	G	G	A	G	Correct	Correct	Correct
T_aestivum_b60	222713	T	T	T	C	T	T	C	T	T	C	Correct	Correct	Correct
T_aestivum_b60	222736	C	C	C	C	C	G	C	C	G	C	Correct	Correct	Correct
T_aestivum_b60	222769	C	C	T	C	C	T	C	C	T	C	Correct	Correct	Correct
T_aestivum_b60	222901	A	A	A	G	A	A	G	A	A	G	Correct	Correct	Correct
T_aestivum_b60	223042	C	C	C	C	C	T	C	C	T	C	Correct	Correct	Correct
T_aestivum_b60	223071	C	<	C	T		C	T	.	C	T	Silenced	Correct	Correct
T_aestivum_b60	231241	A	A	T	T	A	T	T	A	T	T	Correct	Correct	Correct
T_aestivum_b60	231302	C	G	G	G	C	G	G	C	G	G	Correct	Correct	Correct
T_aestivum_b60	231308	G	G	A	G	G	A	G	G	A	G	Correct	Correct	Correct
T_aestivum_b60	231349	A	G	G	G	A	G	G	A	G	G	Correct	Correct	Correct
T_aestivum_b60	231373	T	T	C	C	T	C	C	T	C	C	Correct	Correct	Correct
T_aestivum_b60	231406	T	T	T	C	T	T	C	T	T	C	Correct	Correct	Correct
T_aestivum_b60	231409	C	C	G	G	C	G	G	C	G	G	Correct	Correct	Correct
T_aestivum_b60	231421	C	C	T	T	C	T	T	C	T	T	Correct	Correct	Correct
T_aestivum_b60	231517	C	C	T	T	C	T	T	C	T	T	Correct	Correct	Correct
T_aestivum_b60	231589	G	G	A	A	G	A	A	G	A	A	Correct	Correct	Correct
T_aestivum_b60	231658	A	A	C	C	A	C	C	A	C	C	Correct	Correct	Correct
T_aestivum_b60	231769	G	G	T	T	G	T	T	G	T	T	Correct	Correct	Correct
T_aestivum_b60	231784	A	A	A	G	A	A	G	A	A	G	Correct	Correct	Correct
T_aestivum_b60	231812	C	C	C	T	C	C	T	C	C	T	Correct	Correct	Correct
T_aestivum_b60	231976	G	G	G	G	G	A	G	G	A	G	Correct	Correct	Correct
T_aestivum_b60	232029	G	G	C	C	G	C	C	G	C	C	Correct	Correct	Correct
T_aestivum_b60	232072	T	T	T	C	T	C	C	T	C	C	Correct	Correct	Correct
T_aestivum_b60	232132	A	A	G	G	A	G	G	A	G	G	Correct	Correct	Correct
T_aestivum_b60	232165	T	T	G	G	T	G	G	T	G	G	Correct	Correct	Correct
T_aestivum_b60	232252	C	C	C	T	C	C	T	C	C	T	Correct	Correct	Correct
T_aestivum_b60	232255	G	G	G	A	G	G	A	G	G	A	Correct	Correct	Correct
T_aestivum_b60	232289	T	T	C	C	T	C	C	T	C	C	Correct	Correct	Correct
T_aestivum_b60	232300	T	T	G	G	T	G	G	T	G	G	Correct	Correct	Correct
T_aestivum_b60	232348	T	T	C	C	T	C	C	T	C	C	Correct	Correct	Correct
T_aestivum_b60	232381	T	T	C	C	T	C	C	T	C	C	Correct	Correct	Correct
T_aestivum_b60	232414	T	T	G	G	T	G	G	T	G	G	Correct	Correct	Correct
T_aestivum_b60	232489	T	T	T	T	T	C	T	T	C	T	Correct	Correct	Correct
T_aestivum_b60	232501	T	T	C	C	T	T	C	T	T	C	Correct	Correct	Correct
T_aestivum_b60	232525	G	G	G	A	G	G	A	G	G	A	Correct	Correct	Correct
T_aestivum_b60	232573	G	G	A	A	G	A	A	G	A	A	Correct	Correct	Correct
T_aestivum_b60	232591	A	A	A	T	A	A	T	A	A	T	Correct	Correct	Correct
T_aestivum_b60	232618	T	T	A	A	T	A	A	T	A	A	Correct	Correct	Correct
T_aestivum_b60	232651	A	A	G	G	A	G	G	A	G	G	Correct	Correct	Correct
T_aestivum_b60	232675	A	A	G	G	A	G	G	A	A	G	Correct	Incorrect	Correct
T_aestivum_b60	232708	G	G	A	A	G	A	A	G	G	A	Correct	Incorrect	Correct
T_aestivum_b60	232744	A	A	G	G	A	G	G	A	A	G	Correct	Incorrect	Correct
T_aestivum_b60	232753	C	C	C	T	C	T	T	C	C	T	Correct	Incorrect	Correct
T_aestivum_b60	232936	A	A	G	G	A	G	G	A	G	G	Correct	Correct	Correct
T_aestivum_b60	232942	A	A	*	G	A	G	G	A	G	G	Correct	Ambiguous Diploid	Correct
T_aestivum_b60	233155	C	C	C	A	C	C	A	C	C	A	Correct	Correct	Correct
T_aestivum_b60	233233	G	G	G	A	G	G	A	G	G	A	Correct	Correct	Correct
T_aestivum_b60	233302	T	T	C	C	T	C	C	T	C	C	Correct	Correct	Correct
T_aestivum_b60	233341	T	T	C	C	T	C	C	T	C	C	Correct	Correct	Correct
T_aestivum_b60	233362	C	C	C	G	C	C	G	*	*	*	NT Unassigned	NT Unassigned	NT Unassigned
T_aestivum_b60	233365	T	T	T	C	T	T	C	T	.	C	Correct	Silenced	Correct
T_aestivum_b60	233371	T	T	C	C	T	T	C	T	.	C	Correct	Silenced	Correct
T_aestivum_b60	271946	A	G	G	G	A		G	A	G	G	Correct	Unassigned	Correct
T_aestivum_b60	271965	G	G	G	T	G		T	G	G	T	Correct	Unassigned	Correct
T_aestivum_b60	272007	C	C	C	A	C	C	A	C	C	A	Correct	Correct	Correct
T_aestivum_b60	272123	A	A	C	C	A	C	C	A	C	C	Correct	Correct	Correct
T_aestivum_b60	272239	T	T	G	G	T	G	G	T	G	G	Correct	Correct	Correct
T_aestivum_b60	272287	C	C	C	C	C	T	C	C	T	C	Correct	Correct	Correct
T_aestivum_b60	272323	C	C	C	C	C	T	C	C	T	C	Correct	Correct	Correct
T_aestivum_b60	272335	G	G	A	A	G	A	A	G	A	A	Correct	Correct	Correct
T_aestivum_b60	272432	G	G	A	G	G	A	G	G	A	G	Correct	Correct	Correct
T_aestivum_b60	272443	C	C	T	T	C	T	T	C	T	T	Correct	Correct	Correct
T_aestivum_b60	272497	C	C	C	C	C	T	C	C	T	C	Correct	Correct	Correct
T_aestivum_b60	272527	A	A	G	G	A	G	G	A	G	G	Correct	Correct	Correct
T_aestivum_b60	272543	A	C	C	C	A	C	C	A	C	C	Correct	Correct	Correct
T_aestivum_b60	272560	G	G	A	C	G	A	C	G	A	C	Correct	Correct	Correct
T_aestivum_b60	272602	G	G	A	A	G	A	A	G	A	A	Correct	Correct	Correct
T_aestivum_b60	272605	C	C	C	C	C	T	C	C	T	C	Correct	Correct	Correct
T_aestivum_b60	272674	C	C	T	C	C	T	C	C	T	C	Correct	Correct	Correct
T_aestivum_b60	272711	C	C	A	C	C	A	C	C	A	C	Correct	Correct	Correct
T_aestivum_b60	272948	A	A	A	A	A	G	A	A	G	A	Correct	Correct	Correct
T_aestivum_b60	273055	T	T	A	T	T	A	T	T	A	T	Correct	Correct	Correct
T_aestivum_b60	273079	G	G	G	G	G	A	G	G	A	G	Correct	Correct	Correct
T_aestivum_b60	273478	C	C	T	C	C	T	C	C	T	C	Correct	Correct	Correct
T_aestivum_b60	273543	C	C	C	C	C	T	C	C	T	C	Correct	Correct	Correct
T_aestivum_b60	273652	C	C	T	T	C	T	T	C	T	T	Correct	Correct	Correct
T_aestivum_b60	273787	C	C	T	C	C	T	C	C	T	C	Correct	Correct	Correct
T_aestivum_b60	273823	C	C	T	T	C	T	T	C	T	T	Correct	Correct	Correct
T_aestivum_b60	273877	C	C	T	T	C	T	T	C	T	T	Correct	Correct	Correct
T_aestivum_b60	273901	G	A	A	A	G	A	A	G	A	A	Correct	Correct	Correct
T_aestivum_b60	274063	C	C	C	T	C	C	T	C	C	T	Correct	Correct	Correct
T_aestivum_b60	274125	G	G	G	G	G	G	T	G	G	T	Correct	Correct	Correct
T_aestivum_b60	274127	T	T	C	T	T	C	T	T	C	T	Correct	Correct	Correct
T_aestivum_b60	274271	A	A	A	A	A	A	C	A	A	C	Correct	Correct	Correct
T_aestivum_b60	297439	G	G	A	0	G	A		G	A	.	Correct	Correct	Silenced
T_aestivum_b60	297487	A	A	G	0	A	G		A	G	.	Correct	Correct	Silenced
T_aestivum_b60	299861	C	G	G	C	G	G	C	.	G	C	Silenced	Correct	Correct
T_aestivum_b60	299892	C	T	T	C	T	C	C	.	T	C	Silenced	Incorrect	Correct
T_aestivum_b60	299910	A	A	A	A	G	A	A	.	G	A	Silenced	Incorrect	Correct
T_aestivum_b60	299925	A	T	T	A	T	A	A	.	T	A	Silenced	Incorrect	Correct
T_aestivum_b60	299961	G	T	G	G	T	G	G	.	T	G	Silenced	Incorrect	Correct
T_aestivum_b60	300025	A	A	C	A		C	A	.	C	A	Silenced	Correct	Correct
T_aestivum_b60	300028	C	A	A	C		A	C	.	A	C	Silenced	Correct	Correct
T_aestivum_b60	300142	C	C	C	C	T	C	C	.	T	C	Silenced	Incorrect	Correct
T_aestivum_b60	320432	A	G	A	A	G	A	A	G	A	A	Correct	Correct	Correct
T_aestivum_b60	320489	A	A	A	G	A	A	G	A	A	G	Correct	Correct	Correct
T_aestivum_b60	320576	C	T	T	T	T	T	T	T	C	T	Correct	Incorrect	Correct
T_aestivum_b60	320579	G	G	G	G	A	G	G	A	G	G	Correct	Correct	Correct
T_aestivum_b60	320777	T	C	C	C	C	T	C	C	T	C	Correct	Correct	Correct
T_aestivum_b60	320873	T	C	T	T	C	T	T	C	T	T	Correct	Correct	Correct
T_aestivum_b60	320886	G	G	G	G	A	G	G	A	G	G	Correct	Correct	Correct
T_aestivum_b60	320936	T	C	T	T	C	T	T	C	T	T	Correct	Correct	Correct
T_aestivum_b60	320964	T	T	T	A	T	T	A	T	T	A	Correct	Correct	Correct
T_aestivum_b60	320975	C	T	T	T	T	C	T	T	C	T	Correct	Correct	Correct
T_aestivum_b60	334391	A	G	A	0	G	A		*	*	*	NT Unassigned	NT Unassigned	NT Unassigned
T_aestivum_b60	334399	T	C	T	0	C	T		C	T	.	Correct	Correct	Silenced
T_aestivum_b60	334569	G	A	A	G	A	G	G	A	G	G	Correct	Correct	Correct
T_aestivum_b60	334587	A	A	A	G	A	A	G	A	A	G	Correct	Correct	Correct
T_aestivum_b60	334599	C	A	A	A	A	C	A	A	C	A	Correct	Correct	Correct
T_aestivum_b60	334608	G	T	G	G	T	G	G	T	G	G	Correct	Correct	Correct
T_aestivum_b60	334629	G	G	G	G	G	A	G	G	A	G	Correct	Correct	Correct
T_aestivum_b60	334665	A	G	G	A	G	G	A	G	G	A	Correct	Correct	Correct
T_aestivum_b60	334691	C	T	C	C	T	C	C	T	C	C	Correct	Correct	Correct
T_aestivum_b60	334695	G	A	A	G	A	A	G	A	A	G	Correct	Correct	Correct
T_aestivum_b60	334698	C	C	C	C	C	T	C	C	T	C	Correct	Correct	Correct
T_aestivum_b60	334703	C	G	G	C	G	G	C	G	G	C	Correct	Correct	Correct
T_aestivum_b60	334740	G	G	G	A	G	G	A	G	G	A	Correct	Correct	Correct
T_aestivum_b60	334778	T	C	C	C	C	T	C	C	T	C	Correct	Correct	Correct
T_aestivum_b60	334781	T	T	T	C	T	T	C	T	T	C	Correct	Correct	Correct
T_aestivum_b60	334785	A	A	A	C	A	A	C	A	A	C	Correct	Correct	Correct
T_aestivum_b60	334788	A	G	A	A	G	A	A	*	*	*	NT Unassigned	NT Unassigned	NT Unassigned
T_aestivum_b60	334797	C	T	C	C	T	C	C	T	C	C	Correct	Correct	Correct
T_aestivum_b60	334813	T	T	T	C	T	T	C	T	T	C	Correct	Correct	Correct
T_aestivum_b60	334821	G	A	G	A	A	G	A	A	G	A	Correct	Correct	Correct
T_aestivum_b60	334858	A	T	A	A	T	A	A	T	A	A	Correct	Correct	Correct
T_aestivum_b60	334878	A	G	A	A	G	A	A	G	A	A	Correct	Correct	Correct
T_aestivum_b60	334879	T	A	T	A	A	T	A	A	T	A	Correct	Correct	Correct
T_aestivum_b60	334885	A	G	A	A	G	A	A	*	*	*	NT Unassigned	NT Unassigned	NT Unassigned
T_aestivum_b60	334908	A	G	A	G	G	A	G	G	A	G	Correct	Correct	Correct
T_aestivum_b60	335048	A	G	A	G	G	A	G	G	A	G	Correct	Correct	Correct
T_aestivum_b60	335058	T	C	T	C	C	T	C	C	T	C	Correct	Correct	Correct
T_aestivum_b60	335063	T	T	T	A	T	T	A	*	*	*	NT Unassigned	NT Unassigned	NT Unassigned
T_aestivum_b60	335066	A	G	A	G	G	A	G	G	A	G	Correct	Correct	Correct
T_aestivum_b60	335105	A	A	A	A	G	A	A	G	A	A	Correct	Correct	Correct
T_aestivum_b60	335164	T	G	T	0	G	T	G	G	T	.	Correct	Correct	Silenced
T_aestivum_b60	335210	C	T	C	0	T	C	T	T	C	T	Correct	Correct	Low Coverage
T_aestivum_b60	335256	G	G	A	G	G	A	G	G	A	G	Correct	Correct	Correct
T_aestivum_b60	335274	A	A	G	A	A	G	A	A	G	A	Correct	Correct	Correct
T_aestivum_b60	335304	A	G	A	G	G	A	G	G	A	G	Correct	Correct	Correct
T_aestivum_b60	335383	T	C	T	T	C	T	C	C	T	T	Correct	Correct	Incorrect
T_aestivum_b60	335426	A	A	G	A	A	G	A	A	G	A	Correct	Correct	Correct
T_aestivum_b60	335507	G	G	A	A	G	A		G	A	A	Correct	Correct	Unassigned
T_aestivum_b60	335522	C	C	C	T	C			C	C	T	Correct	Unassigned	Unassigned
T_aestivum_b60	335543	C	C	A	C	C	A		*	*	*	NT Unassigned	NT Unassigned	NT Unassigned
T_aestivum_b60	335561	G	A	G	G	A	G		*	*	*	NT Unassigned	NT Unassigned	NT Unassigned
T_aestivum_b60	348402	A	G	G	G	G	G	A	G	G	A	Correct	Correct	Correct
T_aestivum_b60	348427	C	C	G	C	G	G	C	C	G	C	Incorrect	Correct	Correct
T_aestivum_b60	348501	G	C	C	G	C	C	G	C	C	G	Correct	Correct	Correct
T_aestivum_b60	348510	C	C	C	C	C	G	C	C	G	C	Correct	Correct	Correct
T_aestivum_b60	348534	T	C	C	T	C	T	T	*	*	*	NT Unassigned	NT Unassigned	NT Unassigned
T_aestivum_b60	348558	A	A	G	A	A	G	A	A	G	A	Correct	Correct	Correct
T_aestivum_b60	348582	T	C	T	T	C	T	T	*	*	*	NT Unassigned	NT Unassigned	NT Unassigned
T_aestivum_b60	348622	T	C	T	T	C	C	T	C	C	T	Correct	Correct	Correct
T_aestivum_b60	348630	T	T	T	T	T	C	T	T	C	T	Correct	Correct	Correct
T_aestivum_b60	348675	C	G	G	C	G	G	C	G	G	C	Correct	Correct	Correct
T_aestivum_b60	348678	C	T	T	C	T	T	C	T	T	C	Correct	Correct	Correct
T_aestivum_b60	348726	A	A	A	A	A	G	A	A	G	A	Correct	Correct	Correct
T_aestivum_b60	348729	A	G	G	A	G	G	A	G	G	A	Correct	Correct	Correct
T_aestivum_b60	348750	G	A	A	G	A	A	G	A	A	G	Correct	Correct	Correct
T_aestivum_b60	348768	A	G	*	A	G	G	A	G	G	A	Correct	Ambiguous Diploid	Correct
T_aestivum_b60	348843	T	T	T	T	T	A	T	T	A	T	Correct	Correct	Correct
T_aestivum_b60	348888	C	T	C	C	T	C	C	*	*	*	NT Unassigned	NT Unassigned	NT Unassigned
T_aestivum_b60	348924	T	G	G	T	G	G	T	G	G	T	Correct	Correct	Correct
T_aestivum_b60	348933	T	C	T	T	C	T	T	*	*	*	NT Unassigned	NT Unassigned	NT Unassigned
T_aestivum_b60	348966	G	A	A	G	A	A	G	A	A	G	Correct	Correct	Correct
T_aestivum_b60	348990	A	G	A	A	G	A	A	*	*	*	NT Unassigned	NT Unassigned	NT Unassigned
T_aestivum_b60	348993	G	G	G	G	G	A	G	G	A	G	Correct	Correct	Correct
T_aestivum_b60	349002	C	T	T	C	T	T	C	T	T	C	Correct	Correct	Correct
T_aestivum_b60	349068	C	T	T	C	T	T	C	T	T	C	Correct	Correct	Correct
T_aestivum_b60	349072	G	A	A	A	A	A	G	A	A	G	Correct	Correct	Correct
T_aestivum_b60	349098	T	C	*	T	C	C	T	C	C	T	Correct	Ambiguous Diploid	Correct
T_aestivum_b60	349101	C	C	*	C	C	T	C	C	T	C	Correct	Ambiguous Diploid	Correct
T_aestivum_b60	349158	G	G	G	G	G	A	G	G	A	G	Correct	Correct	Correct
T_aestivum_b60	349179	T	C	*	T	C	T	T	*	*	*	NT Unassigned	NT Unassigned	NT Unassigned
T_aestivum_b60	349182	T	C	*	T	C	C	T	C	C	T	Correct	Ambiguous Diploid	Correct
T_aestivum_b60	349329	G	G	G	G	A	G	G	*	*	*	NT Unassigned	NT Unassigned	NT Unassigned
T_aestivum_b60	349413	T	C	*	T	C	C	T	C	C	T	Correct	Ambiguous Diploid	Correct
T_aestivum_b60	349473	G	G	G	G	G	A	G	G	A	G	Correct	Correct	Correct
T_aestivum_b60	349488	A	G	A	A	G	A	A	*	*	*	NT Unassigned	NT Unassigned	NT Unassigned
T_aestivum_b60	349500	G	A	A	G	A	A	G	A	A	G	Correct	Correct	Correct
T_aestivum_b60	349527	C	C	C	C	C	T	C	C	T	C	Correct	Correct	Correct
T_aestivum_b60	349551	T	C	T	T	C	T	T	*	*	*	NT Unassigned	NT Unassigned	NT Unassigned
T_aestivum_b60	349578	A	G	G	A	G	A	A	*	*	*	NT Unassigned	NT Unassigned	NT Unassigned
T_aestivum_b60	349605	A	A	A	A	A	G	A	A	G	A	Correct	Correct	Correct
T_aestivum_b60	349608	C	C	C	C	C	A	C	C	A	C	Correct	Correct	Correct
T_aestivum_b60	349611	T	T	T	T	T	G	T	T	G	T	Correct	Correct	Correct
T_aestivum_b60	349659	T	C	T	T	C	C	T	C	C	T	Correct	Correct	Correct
T_aestivum_b60	349719	C	T	T	C	T	T	C	T	T	C	Correct	Correct	Correct
T_aestivum_b60	349722	C	T	C	C	T	T	C	T	T	C	Correct	Correct	Correct
T_aestivum_b60	349776	T	C	T	T	C	T	T	*	*	*	NT Unassigned	NT Unassigned	NT Unassigned
T_aestivum_b60	349803	G	G	G	G	G	A	G	G	A	G	Correct	Correct	Correct
T_aestivum_b60	349830	G	G	A	G	G	G	G	*	*	*	NT Unassigned	NT Unassigned	NT Unassigned
T_aestivum_b60	349911	T	T	T	T	T	A	T	T	A	T	Correct	Correct	Correct
T_aestivum_b60	349922	A	A	T	A	A	T	A	A	T	A	Correct	Correct	Correct
T_aestivum_b60	349956	A	G	C	A	G	C	A	.	C	A	Silenced	Correct	Correct
T_aestivum_b60	349987	C	C	T	C	C	T	C	C	T	C	Correct	Correct	Correct
T_aestivum_b60	350007	C	C	C	C	C	T	C	C	T	C	Correct	Correct	Correct
T_aestivum_b60	350043	G	G	G	G	G	A	G	G	A	G	Correct	Correct	Correct
T_aestivum_b60	350064	T	C	T	T	C	T	T	*	*	*	NT Unassigned	NT Unassigned	NT Unassigned
T_aestivum_b60	350160	C	C	A	C	C	A	C	C	A	C	Correct	Correct	Correct
T_aestivum_b60	350196	C	C	T	C	C	T	C	C	T	C	Correct	Correct	Correct
T_aestivum_b60	350211	T	C	C	T	C	C	T	C	C	T	Correct	Correct	Correct
T_aestivum_b60	360186	T	T	<	<	T	C	T	*	*	*	NT Unassigned	NT Unassigned	NT Unassigned
T_aestivum_b60	360198	T	T	C	C	T	C	T	*	*	*	NT Unassigned	NT Unassigned	NT Unassigned
T_aestivum_b60	360219	T	T	T	T	T	C	T	T	C	T	Correct	Correct	Correct
T_aestivum_b60	360220	T	T	T	T	A	T	A	A	T	T	Correct	Correct	Incorrect
T_aestivum_b60	360237	G	G	G	G	G	C	G	G	C	G	Correct	Correct	Correct
T_aestivum_b60	360326	G	G	G	G	G	A	G	G	A	.	Correct	Correct	Silenced
T_aestivum_b60	360378	A	A	A	A	A	G	A	A	G	A	Correct	Correct	Correct
T_aestivum_b60	360512	C	C	C	T	C	C	T	C	C	T	Correct	Correct	Correct
T_aestivum_b60	360558	C	T	T	T	T	C	T	T	C	T	Correct	Correct	Correct
T_aestivum_b60	360624	G	A	A	A	A		A	A	G	A	Correct	Unassigned	Correct
T_aestivum_b60	360696	C	C	C	G	C	C	G	C	C	G	Correct	Correct	Correct
T_aestivum_b60	360699	G	T	G	G	T	G	G	T	G	G	Correct	Correct	Correct
T_aestivum_b60	360709	C	G	C	C	G	C	C	G	C	C	Correct	Correct	Correct
T_aestivum_b60	360717	A	G	G	G	G	A	G	G	A	G	Correct	Correct	Correct
T_aestivum_b60	360735	G	C	C	C	C		C	C	G	C	Correct	Unassigned	Correct
T_aestivum_b60	360795	G	A	G	G	A	G	G	A	G	G	Correct	Correct	Correct
T_aestivum_b60	360813	G	A	A	A	A	G	A	A	G	A	Correct	Correct	Correct
T_aestivum_b60	360827	C	T	T	T	T	C	T	T	C	T	Correct	Correct	Correct
T_aestivum_b60	360852	A	G	A	A	G	A	A	G	A	A	Correct	Correct	Correct
T_aestivum_b60	360855	T	G	G	G	G	T	G	G	T	G	Correct	Correct	Correct
T_aestivum_b60	360886	T	T	G	G	T	T	G	T	T	G	Correct	Correct	Correct
T_aestivum_b60	360891	T	C	T	T	C	T	T	C	T	T	Correct	Correct	Correct
T_aestivum_b60	360924	C	C	G	G	C	C	G	C	C	G	Correct	Correct	Correct
T_aestivum_b60	360930	A	C	C	C	C	A	C	C	A	C	Correct	Correct	Correct
T_aestivum_b60	361005	C	C	T	T	C	C	T	C	C	T	Correct	Correct	Correct
T_aestivum_b60	361086	T	G	T	T	G	T	T	G	T	T	Correct	Correct	Correct
T_aestivum_b60	361089	G	A	G	G	A	G	G	A	G	G	Correct	Correct	Correct
T_aestivum_b60	361110	G	A	A	G	A	G	G	A	G	G	Correct	Correct	Correct
T_aestivum_b60	361113	G	G	G	A	G	G	A	G	G	A	Correct	Correct	Correct
T_aestivum_b60	361128	A	G	G	A	G	A	A	G	A	A	Correct	Correct	Correct
T_aestivum_b60	361167	G	A	G	G	A	G	G	A	G	G	Correct	Correct	Correct
T_aestivum_b60	361176	A	G	G	A	G	A	A	G	A	A	Correct	Correct	Correct
T_aestivum_b60	361200	G	G	G	A	G	G	A	G	G	A	Correct	Correct	Correct
T_aestivum_b60	361210	C	C	T	T	C	C	T	C	C	T	Correct	Correct	Correct
T_aestivum_b60	361227	T	T	T	C	T	T	C	T	T	C	Correct	Correct	Correct
T_aestivum_b60	361233	G	A	G	G	A	G	G	A	G	G	Correct	Correct	Correct
T_aestivum_b60	361245	T	T	T	C	T	T	C	T	T	C	Correct	Correct	Correct
T_aestivum_b60	361293	C	G	G	G	G	C	G	G	C	G	Correct	Correct	Correct
T_aestivum_b60	361311	C	G	C	C	G	C	C	G	C	C	Correct	Correct	Correct
T_aestivum_b60	361332	C	C	C	A	C	C	A	C	C	A	Correct	Correct	Correct
T_aestivum_b60	361356	G	G	G	C	A	G	C	A	G	C	Correct	Correct	Correct
T_aestivum_b60	361386	G	C	G	G	C	G	G	C	G	G	Correct	Correct	Correct
T_aestivum_b60	361418	A	C	A	C	C	A	C	C	A	C	Correct	Correct	Correct
T_aestivum_b60	361429	A	G	G	G	G	A	G	G	A	G	Correct	Correct	Correct
T_aestivum_b60	361434	A	G	A	G	G	A	G	G	A	G	Correct	Correct	Correct
T_aestivum_b60	379587	A	G	G	A	A	G	A	G	G	A	Incorrect	Correct	Correct
T_aestivum_b60	379662	G	G	A	G	G	A	G	G	A	G	Correct	Correct	Correct
T_aestivum_b60	379698	C	C	T	C	C	T	C	C	T	C	Correct	Correct	Correct
T_aestivum_b60	379710	T	A	A	T	A	A	T	A	A	T	Correct	Correct	Correct
T_aestivum_b60	379713	C	C	T	C	C	T	C	C	T	C	Correct	Correct	Correct
T_aestivum_b60	379817	T	G	G	T	G	G	T	G	G	T	Correct	Correct	Correct
T_aestivum_b60	379818	G	G	C	G	G	C	G	G	C	G	Correct	Correct	Correct
T_aestivum_b60	379831	C	G	G	C	G	G	C	G	G	C	Correct	Correct	Correct
T_aestivum_b60	379888	C	T	T	C	T	T	C	*	*	*	NT Unassigned	NT Unassigned	NT Unassigned
T_aestivum_b60	380085	A	A	A	A	G	G	A	A	G	A	Incorrect	Correct	Correct
T_aestivum_b60	427455	C	C	C	T	C	C	T	C	C	T	Correct	Correct	Correct
T_aestivum_b60	427480	T	T	T	A	T	T	A	T	T	A	Correct	Correct	Correct
T_aestivum_b60	427618	G	C	G	C	C	G	C	*	*	*	NT Unassigned	NT Unassigned	NT Unassigned
T_aestivum_b60	427630	G	G	G	A	G	A	A	G	A	A	Correct	Correct	Correct
T_aestivum_b60	427666	G	A	G	A	A	G	A	A	G	A	Correct	Correct	Correct
T_aestivum_b60	427684	A	G	G	G	G	A	G	G	A	G	Correct	Correct	Correct
T_aestivum_b60	427846	G	A	G	G	A	G	G	A	G	G	Correct	Correct	Correct
T_aestivum_b60	427942	G	0	G	G	G	G	G	*	*	*	NT Unassigned	NT Unassigned	NT Unassigned
T_aestivum_b60	443026	C	C	C	A	C	C	A	C	C	A	Correct	Correct	Correct
T_aestivum_b60	443054	G	G	C	C	G	C	C	G	C	C	Correct	Correct	Correct
T_aestivum_b60	443077	T	G	G	G	T	G	G	T	G	G	Correct	Correct	Correct
T_aestivum_b60	443161	C	C	C	G	C	G	G	C	G	G	Correct	Correct	Correct
T_aestivum_b60	443215	A	A	G	G	A	G	G	A	G	G	Correct	Correct	Correct
T_aestivum_b60	443245	G	G	C	C	G	C	C	G	C	C	Correct	Correct	Correct
T_aestivum_b60	443260	C	C	T	C	C	T	C	C	T	C	Correct	Correct	Correct
T_aestivum_b60	443299	C	C	G	G	C	G	G	C	G	G	Correct	Correct	Correct
T_aestivum_b60	459519	C	C	G	G	C	G	G	C	G	G	Correct	Correct	Correct
T_aestivum_b60	459553	G	G	G	T	G	G	T	G	G	T	Correct	Correct	Correct
T_aestivum_b60	459609	A	G	A	G	A	A	G	A	A	G	Correct	Correct	Correct
T_aestivum_b60	459628	G	G	G	A	G	G	A	G	G	A	Correct	Correct	Correct
T_aestivum_b60	459639	C	G	G	G	C	C	G	C	G	G	Correct	Incorrect	Correct
T_aestivum_b60	459663	C	C	G	G	C	C	G	C	G	G	Correct	Incorrect	Correct
T_aestivum_b60	459684	G	C	C	G	G	C	G	G	C	G	Correct	Correct	Correct
T_aestivum_b60	459702	C	C	C	C	C	T	C	C	T	C	Correct	Correct	Correct
T_aestivum_b60	459717	T	G	T	C	T	T	C	T	T	C	Correct	Correct	Correct
T_aestivum_b60	459719	A	A	A	G	A	A	G	A	A	G	Correct	Correct	Correct
T_aestivum_b60	459723	G	G	G	A	G	G	A	G	G	A	Correct	Correct	Correct
T_aestivum_b60	459732	T	T	T	C	T	T	C	T	T	C	Correct	Correct	Correct
T_aestivum_b60	459738	C	T	C	C	T	C	C	T	C	C	Correct	Correct	Correct
T_aestivum_b60	459795	A	G	G	A	G	A	A	G	A	A	Correct	Correct	Correct
T_aestivum_b60	459801	T	C	T	T	C	T	T	C	T	T	Correct	Correct	Correct
T_aestivum_b60	459872	C	C	G	C	C	G	C	C	G	C	Correct	Correct	Correct
T_aestivum_b60	459899	C	C	C	C	C	C	C	T	C	C	Incorrect	Correct	Correct
T_aestivum_b60	459902	G	G	G	G	G	A	G	G	A	G	Correct	Correct	Correct
T_aestivum_b60	459953	T	T	T	T	T	C	T	T	C	T	Correct	Correct	Correct
T_aestivum_b60	459959	G	G	G	G	G	A	G	G	A	G	Correct	Correct	Correct
T_aestivum_b60	459992	G	G	G	G	G	T	G	G	T	G	Correct	Correct	Correct
T_aestivum_b60	460020	G	C	G	G	C	G	G	C	G	G	Correct	Correct	Correct
T_aestivum_b60	460043	C	C	C	A	C	C	A	C	C	A	Correct	Correct	Correct
T_aestivum_b60	460046	A	A	A	A	A	G	A	A	G	A	Correct	Correct	Correct
T_aestivum_b60	460172	T	T	T	T	T	A	T	T	A	T	Correct	Correct	Correct
T_aestivum_b60	460187	G	G	A	A	G	G	A	G	G	A	Correct	Correct	Correct
T_aestivum_b60	460198	C	C	C	C	C	T	C	C	T	C	Correct	Correct	Correct
T_aestivum_b60	460199	A	A	A	A	A	G	A	A	G	A	Correct	Correct	Correct
T_aestivum_b60	460313	G	G	A	A	G	G	A	G	G	A	Correct	Correct	Correct
T_aestivum_b60	460315	C	C	C	G	C	G	G	C	C	G	Correct	Incorrect	Correct
T_aestivum_b60	460356	G	<	G	A	A	G	A	.	G	A	Silenced	Correct	Correct
T_aestivum_b60	460398	C	0	T	T	T	T	T	.	C	T	Silenced	Incorrect	Correct
T_aestivum_b60	494839	G	C	G	G	C	G	G	C	G	G	Correct	Correct	Correct
T_aestivum_b60	495346	G	G	G	G	T	T	G	T	G	G	Correct	Incorrect	Correct
T_aestivum_b60	495358	G	C	G	G	A	G	G	A	G	G	Correct	Correct	Correct
T_aestivum_b60	495439	A	A	T	T	A	A	T	*	*	*	NT Unassigned	NT Unassigned	NT Unassigned
T_aestivum_b60	495487	C	T	C	C	T	C	C	T	C	C	Correct	Correct	Correct
T_aestivum_b60	495493	T	T	C	C	T	T	C	*	*	*	NT Unassigned	NT Unassigned	NT Unassigned
T_aestivum_b60	495514	T	C	C	C	C	T	C	C	T	C	Correct	Correct	Correct
T_aestivum_b60	495574	C	C	C	T	C	C	T	C	C	T	Correct	Correct	Correct
T_aestivum_b60	495637	A	G	G	G	G	A	G	G	A	G	Correct	Correct	Correct
T_aestivum_b60	495655	T	C	T	C	C	T	C	C	T	C	Correct	Correct	Correct
T_aestivum_b60	495659	A	G	A	A	G	A	A	G	A	A	Correct	Correct	Correct
T_aestivum_b60	495662	C	C	C	C	C	C	T	C	C	T	Correct	Correct	Correct
T_aestivum_b60	495776	A	G	A	A	G	A	A	G	A	A	Correct	Correct	Correct
T_aestivum_b60	495799	G	G	G	T	G	G	T	G	G	T	Correct	Correct	Correct
T_aestivum_b60	495811	A	G	A	A	G	A	A	G	A	A	Correct	Correct	Correct
T_aestivum_b60	495900	C	C	C	T	C	C	T	C	C	T	Correct	Correct	Correct
T_aestivum_b60	495982	T	G	G	G	G	T	G	G	T	G	Correct	Correct	Correct
T_aestivum_b60	496002	G	G	G	A	G	G	A	G	G	A	Correct	Correct	Correct
T_aestivum_b60	496027	A	A	A	A	G	A	A	G	A	A	Correct	Correct	Correct
T_aestivum_b60	496054	C	T	T	T	T	C	T	T	C	T	Correct	Correct	Correct
T_aestivum_b60	496103	A	A	A	C	A	A	C	A	A	C	Correct	Correct	Correct
T_aestivum_b60	501329	C	C	G	G	C	G	G	C	C	G	Correct	Incorrect	Correct
T_aestivum_b60	501686	T	T	C	C	T	C	C	*	*	*	NT Unassigned	NT Unassigned	NT Unassigned
T_aestivum_b60	501716	T	T	T	C	T	T	C	T	T	C	Correct	Correct	Correct
T_aestivum_b60	501740	T	T	C	C	T	T	C	*	*	*	NT Unassigned	NT Unassigned	NT Unassigned
T_aestivum_b60	501755	C	T	C	T	C	C	T	C	C	T	Correct	Correct	Correct
T_aestivum_b60	501770	G	G	G	T	G	G	T	G	G	T	Correct	Correct	Correct
T_aestivum_b60	501848	T	T	T	C	T	T	C	T	T	C	Correct	Correct	Correct
T_aestivum_b60	501890	T	T	*	C	T	C	C	*	*	*	NT Unassigned	NT Unassigned	NT Unassigned
T_aestivum_b60	501926	A	A	*	A	A	G	A	A	G	A	Correct	Ambiguous Diploid	Correct
T_aestivum_b60	501948	C	C	C	A	C	C	A	C	C	A	Correct	Correct	Correct
T_aestivum_b60	501974	C	C	T	T	C	T	T	*	*	*	NT Unassigned	NT Unassigned	NT Unassigned
T_aestivum_b60	501983	T	T	T	C	T	T	C	T	T	C	Correct	Correct	Correct
T_aestivum_b60	502013	G	G	C	T	G	T	T	*	*	*	NT Unassigned	NT Unassigned	NT Unassigned
T_aestivum_b60	502046	G	G	A	A	G	A	A	*	*	*	NT Unassigned	NT Unassigned	NT Unassigned
T_aestivum_b60	502052	T	T	T	C	T	T	C	T	T	C	Correct	Correct	Correct
T_aestivum_b60	502079	G	G	G	A	G	A	A	*	*	*	NT Unassigned	NT Unassigned	NT Unassigned
T_aestivum_b60	502118	A	A	G	G	A	G	G	*	*	*	NT Unassigned	NT Unassigned	NT Unassigned
T_aestivum_b60	502130	T	T	T	T	T	C	T	T	C	T	Correct	Correct	Correct
T_aestivum_b60	502211	C	C	C	C	C	G	C	C	G	C	Correct	Correct	Correct
T_aestivum_b60	502334	G	G	A	A	G	A	A	*	*	*	NT Unassigned	NT Unassigned	NT Unassigned
T_aestivum_b60	506967	G	G	G	G	G	A	G	A	.	G	Incorrect	Silenced	Correct
T_aestivum_b60	507027	G	G	G	G	G	A	G	A	.	G	Incorrect	Silenced	Correct
T_aestivum_b60	507072	C	T	0	C	C	T	C	*	*	*	NT Unassigned	NT Unassigned	NT Unassigned
T_aestivum_b60	535128	C	C	C	G	G	C	G	C	C	G	Incorrect	Correct	Correct
T_aestivum_b60	535138	G	C	G	G	C	C	G	C	C	G	Correct	Correct	Correct
T_aestivum_b60	535141	C	C	C	C	C	T	C	C	T	C	Correct	Correct	Correct
T_aestivum_b60	535175	T	T	T	T	T	A	T	T	A	T	Correct	Correct	Correct
T_aestivum_b60	535176	C	C	C	C	C	G	C	C	G	C	Correct	Correct	Correct
T_aestivum_b60	535195	T	T	T	T	T	C	T	T	C	T	Correct	Correct	Correct
T_aestivum_b60	535267	C	C	C	C	C	T	C	C	T	C	Correct	Correct	Correct
T_aestivum_b60	535284	A	G	A	A	G	A	A	G	A	A	Correct	Correct	Correct
T_aestivum_b60	535571	T	T	T	A	T	T	A	T	T	A	Correct	Correct	Correct
T_aestivum_b60	535654	T	T	T	T	C	C	T	T	C	T	Incorrect	Correct	Correct
T_aestivum_b60	535777	C	0	C	C	A	A	C	.	A	C	Silenced	Correct	Correct
T_aestivum_b60	535815	A	0	A	T	T		T	T	A	T	Low Coverage	Unassigned	Correct
T_aestivum_b60	535830	T	0	T	C	C	T	C	*	*	*	NT Unassigned	NT Unassigned	NT Unassigned
T_aestivum_b60	549631	A	A	0	0	A	T		A	T	.	Correct	Low Coverage	Silenced
T_aestivum_b60	549637	A	A	0	0	A	G		A	G	.	Correct	Low Coverage	Silenced
T_aestivum_b60	549667	C	C	0	0	C	G		C	G	.	Correct	Low Coverage	Silenced
T_aestivum_b60	549699	C	C	0	0	C	T		C	T	.	Correct	Low Coverage	Silenced
T_aestivum_b60	549713	T	T	0	0	T	G		T	G	.	Correct	Low Coverage	Silenced
T_aestivum_b60	550202	G	G	A	A	A	A	A	G	A	A	Incorrect	Correct	Correct
T_aestivum_b60	550255	A	A	A	A	A	G	A	A	G	A	Correct	Correct	Correct
T_aestivum_b60	550359	A	G	A	G	G	A	G	G	A	G	Correct	Correct	Correct
T_aestivum_b60	550380	T	C	T	C	C	T	C	C	T	C	Correct	Correct	Correct
T_aestivum_b60	550406	C	T	C	T	T	C	T	T	C	T	Correct	Correct	Correct
T_aestivum_b60	550410	T	G	T	G	G	T	G	G	T	G	Correct	Correct	Correct
T_aestivum_b60	550416	A	A	A	A	A	T	A	A	T	A	Correct	Correct	Correct
T_aestivum_b60	550425	A	A	A	G	G	A	G	G	A	G	Correct	Correct	Correct
T_aestivum_b60	550431	C	T	C	T	C	C	T	C	C	T	Correct	Correct	Correct
T_aestivum_b60	550491	G	A	A	A	A	G	A	A	G	A	Correct	Correct	Correct
T_aestivum_b60	550587	C	T	T	T	T	C	T	T	C	T	Correct	Correct	Correct
T_aestivum_b60	550614	T	C	C	C	C	T	C	C	T	C	Correct	Correct	Correct
T_aestivum_b60	550647	G	A	A	A	A	G	A	A	G	A	Correct	Correct	Correct
T_aestivum_b60	550749	A	A	A	C	A	G	C	A	G	C	Correct	Correct	Correct
T_aestivum_b60	562265	C	0	0	0				*	*	*	NT Unassigned	NT Unassigned	NT Unassigned
T_aestivum_b60	562369	G	0	0	0				T	G	T	Low Coverage	Low Coverage	Low Coverage
T_aestivum_b60	562372	A	0	0	0				G	A	G	Low Coverage	Low Coverage	Low Coverage
T_aestivum_b60	562446	G	0	0	0				C	G	C	Low Coverage	Low Coverage	Low Coverage
T_aestivum_b60	562453	G	0	0	0				C	G	C	Low Coverage	Low Coverage	Low Coverage
T_aestivum_b60	562526	G	0	0	0				A	G	A	Low Coverage	Low Coverage	Low Coverage
T_aestivum_b60	562528	T	0	0	0				C	T	C	Low Coverage	Low Coverage	Low Coverage
T_aestivum_b60	562601	C	0	0	0				T	C	T	Low Coverage	Low Coverage	Low Coverage
T_aestivum_b60	562607	T	0	0	0				C	T	C	Low Coverage	Low Coverage	Low Coverage
T_aestivum_b60	562623	A	0	0	0				T	A	T	Low Coverage	Low Coverage	Low Coverage
T_aestivum_b60	562653	G	0	0	0				T	G	T	Low Coverage	Low Coverage	Low Coverage
T_aestivum_b60	609679	T	T	T	T	T	G	T	T	G	T	Correct	Correct	Correct
T_aestivum_b60	609693	C	C	C	A	C	C	A	C	C	A	Correct	Correct	Correct
T_aestivum_b60	609708	G	G	G	C	G	G	C	G	G	C	Correct	Correct	Correct
T_aestivum_b60	609711	C	C	C	C	C	T	C	C	T	C	Correct	Correct	Correct
T_aestivum_b60	609735	A	A	C	C	A	C	C	A	C	C	Correct	Correct	Correct
T_aestivum_b60	609736	C	C	G	G	C	G	G	C	G	G	Correct	Correct	Correct
T_aestivum_b60	609750	T	T	T	G	T	G	G	T	G	G	Correct	Correct	Correct
T_aestivum_b60	609861	G	G	G	A	G	G	A	G	G	A	Correct	Correct	Correct
T_aestivum_b60	609918	T	T	C	C	T	C	C	T	C	C	Correct	Correct	Correct
T_aestivum_b60	609948	G	G	G	C	G	G	C	G	G	C	Correct	Correct	Correct
T_aestivum_b60	609951	C	C	T	T	C	T	T	C	T	T	Correct	Correct	Correct
T_aestivum_b60	609984	T	C	C	C	T	C	C	T	C	C	Correct	Correct	Correct
T_aestivum_b60	610005	T	C	C	C	T	C	C	T	C	C	Correct	Correct	Correct
T_aestivum_b60	610038	T	T	C	C	T	C	C	T	C	C	Correct	Correct	Correct
T_aestivum_b60	610062	G	G	C	C	G	C	C	G	C	C	Correct	Correct	Correct
T_aestivum_b60	610077	A	A	0	G	A	G	G	A	G	G	Correct	Low Coverage	Correct
T_aestivum_b60	610083	G	G	0	C	G	C	C	G	C	C	Correct	Low Coverage	Correct
T_aestivum_b60	610104	T	T	C	C	T	C	C	T	C	C	Correct	Correct	Correct
T_aestivum_b60	610122	A	A	G	G	A	G	G	A	G	G	Correct	Correct	Correct
T_aestivum_b60	610149	A	A	G	A	A	G	A	A	G	A	Correct	Correct	Correct
T_aestivum_b60	610173	G	G	G	C	G	G	C	G	G	C	Correct	Correct	Correct
T_aestivum_b60	610200	G	G	G	G	G	A	G	G	A	G	Correct	Correct	Correct
T_aestivum_b60	610227	A	A	G	A	A	G	A	A	G	A	Correct	Correct	Correct
T_aestivum_b60	610260	G	G	G	A	G	G	A	G	G	A	Correct	Correct	Correct
T_aestivum_b60	610337	A	A	T	A	A	T	A	A	T	A	Correct	Correct	Correct
T_aestivum_b60	610350	A	A	A	G	A	A	G	A	A	G	Correct	Correct	Correct
T_aestivum_b60	610358	C	C	C	T	C	C	T	C	C	T	Correct	Correct	Correct
T_aestivum_b60	610418	T	A	A	A	T	A	A	T	A	A	Correct	Correct	Correct
T_aestivum_b60	610426	A	A	G	G	A	G	G	A	G	G	Correct	Correct	Correct
T_aestivum_b60	610515	A	A	A	G	A	A	G	A	A	G	Correct	Correct	Correct
T_aestivum_b60	610619	A	G	G	G	G	G	G	A	G	G	Incorrect	Correct	Correct
T_aestivum_b60	610686	C	C	C	A	C	C	A	C	C	A	Correct	Correct	Correct
T_aestivum_b60	610721	T	T	T	A	T	T	A	T	T	A	Correct	Correct	Correct
T_aestivum_b60	649471	A	A	G	G	A	G	G	A	G	G	Correct	Correct	Correct
T_aestivum_b60	649492	C	C	C	T	C	C	T	C	C	T	Correct	Correct	Correct
T_aestivum_b60	649496	G	A	A	A	G	A	A	G	A	A	Correct	Correct	Correct
T_aestivum_b60	649552	T	T	C	C	T	C	C	T	C	C	Correct	Correct	Correct
T_aestivum_b60	649637	G	G	A	A	G	A	A	G	A	A	Correct	Correct	Correct
T_aestivum_b60	660120	G	C	G	C	C	G	G	C	G	C	Correct	Correct	Incorrect
T_aestivum_b60	660291	C	T	C	0	T	C	C	T	C	.	Correct	Correct	Silenced
T_aestivum_b60	660315	G	A	0	G	A	G	G	A	G	G	Correct	Low Coverage	Correct
T_aestivum_b60	660351	C	C	C	C	T	C	C	T	C	C	Correct	Correct	Correct
T_aestivum_b60	660357	C	T	C	<	T	C	C	T	C	C	Correct	Correct	Low Coverage
T_aestivum_b60	660369	A	C	A	A	C	A	A	C	A	A	Correct	Correct	Correct
T_aestivum_b60	660374	C	C	C	C	G	C	C	G	C	C	Correct	Correct	Correct
T_aestivum_b60	660430	C	T	C	T	T	C	T	T	C	T	Correct	Correct	Correct
T_aestivum_b60	660436	C	T	C	T	T	C	T	T	C	T	Correct	Correct	Correct
T_aestivum_b60	660439	C	T	C	T	T	C	T	T	C	T	Correct	Correct	Correct
T_aestivum_b60	660460	G	A	G	G	A	G	G	A	G	G	Correct	Correct	Correct
T_aestivum_b60	660526	T	T	C	C	T	C	C	T	C	C	Correct	Correct	Correct
T_aestivum_b60	660547	A	A	G	G	A	G	G	A	G	G	Correct	Correct	Correct
T_aestivum_b60	660595	A	G	A	A	G	A	A	G	A	A	Correct	Correct	Correct
T_aestivum_b60	660612	G	A	G	G	A	G	G	A	G	G	Correct	Correct	Correct
T_aestivum_b60	660622	G	A	G	G	A	G	G	A	G	G	Correct	Correct	Correct
T_aestivum_b60	660676	C	C	T	C	C	T	C	C	T	C	Correct	Correct	Correct
T_aestivum_b60	660793	C	T	C	C	T	C	C	T	C	C	Correct	Correct	Correct
T_aestivum_b60	660799	C	T	C	C	T	C	C	T	C	C	Correct	Correct	Correct
T_aestivum_b60	660823	T	T	T	A	T	T	A	T	T	A	Correct	Correct	Correct
T_aestivum_b60	661018	G	G	G	G	G	A	G	G	A	G	Correct	Correct	Correct
T_aestivum_b60	661120	A	A	A	G	A	A	G	A	A	G	Correct	Correct	Correct
T_aestivum_b60	661192	G	A	A	A	A	G	A	A	G	A	Correct	Correct	Correct
T_aestivum_b60	665987	C	C	<	0	C	G		C	G	.	Correct	Low Coverage	Silenced
T_aestivum_b60	665992	A	A	0	G	A	G		A	G	G	Correct	Low Coverage	Unassigned
T_aestivum_b60	665995	G	G	A	A	G	G	A	G	G	A	Correct	Correct	Correct
T_aestivum_b60	666020	C	C	T	C	C	T	C	C	T	C	Correct	Correct	Correct
T_aestivum_b60	666036	A	C	C	C	A	C	C	A	C	C	Correct	Correct	Correct
T_aestivum_b60	666261	C	C	C	C	C	T	C	C	T	C	Correct	Correct	Correct
T_aestivum_b60	666548	A	A	G	G	A	G	G	A	G	G	Correct	Correct	Correct
T_aestivum_b60	666562	G	G	C	C	G	C	C	G	C	C	Correct	Correct	Correct
T_aestivum_b60	666584	G	G	A	G	G	A	G	G	A	G	Correct	Correct	Correct
T_aestivum_b60	666601	A	A	T	A	A	T	A	A	T	A	Correct	Correct	Correct
T_aestivum_b60	683571	C	C	C	C	C	C	C	T	C	C	Incorrect	Correct	Correct
T_aestivum_b60	683988	C	C	C	C	C	T	C	C	T	C	Correct	Correct	Correct
T_aestivum_b60	683989	T	A	A	A	T	T	A	A	T	A	Incorrect	Correct	Correct
T_aestivum_b60	684009	A	G	G	G	G	G	G	G	A	G	Correct	Incorrect	Correct
T_aestivum_b60	684021	G	A	G	G	A	A	G	A	G	G	Correct	Incorrect	Correct
T_aestivum_b60	684039	G	A	G	G	A	G	G	A	G	G	Correct	Correct	Correct
T_aestivum_b60	684090	G	A	G	G	A	G	G	A	G	G	Correct	Correct	Correct
T_aestivum_b60	684114	C	T	C	C	T	C	C	T	C	C	Correct	Correct	Correct
T_aestivum_b60	684123	T	C	C	C	C	C	C	*	*	*	NT Unassigned	NT Unassigned	NT Unassigned
T_aestivum_b60	684821	A	*	T	T	A	T		*	*	*	NT Unassigned	NT Unassigned	NT Unassigned
T_aestivum_b60	684835	C	T	C	C	T	C	C	T	C	C	Correct	Correct	Correct
T_aestivum_b60	684841	C	C	G	G	C	C	G	C	C	G	Correct	Correct	Correct
T_aestivum_b60	684844	T	T	C	C	T	T	C	T	T	C	Correct	Correct	Correct
T_aestivum_b60	684910	A	G	G	G	G	A	G	G	A	G	Correct	Correct	Correct
T_aestivum_b60	684912	A	A	G	G	A	A	G	A	A	G	Correct	Correct	Correct
T_aestivum_b60	684922	G	G	*	G	T	G	G	T	G	G	Correct	Ambiguous Diploid	Correct
T_aestivum_b60	684946	G	A	G	G	A	G	G	A	G	G	Correct	Correct	Correct
T_aestivum_b60	684954	C	C	C	T	C	C	T	C	C	T	Correct	Correct	Correct
T_aestivum_b60	684987	C	C	C	T	C	C	T	C	C	T	Correct	Correct	Correct
T_aestivum_b60	684988	C	C	C	C	G	C	C	G	C	C	Correct	Correct	Correct
T_aestivum_b60	685003	C	T	T	T	T	C	C	T	C	T	Correct	Correct	Incorrect
T_aestivum_b60	685013	G	C	C	G	C	G	G	C	G	G	Correct	Correct	Correct
T_aestivum_b60	685037	C	T	C	C	T	C	C	T	C	C	Correct	Correct	Correct
T_aestivum_b60	697513	G	0	A	G	G	A	G	.	A	G	Silenced	Correct	Correct
T_aestivum_b60	697522	T	0	C	T	T	C	T	.	C	T	Silenced	Correct	Correct
T_aestivum_b60	697554	A	A	A	A	A	G	A	A	G	A	Correct	Correct	Correct
T_aestivum_b60	697583	G	G	C	G	A	C	G	A	C	G	Correct	Correct	Correct
T_aestivum_b60	697618	G	C	C	G	C	G	G	C	G	G	Correct	Correct	Correct
T_aestivum_b60	697723	C	G	G	C	G	G	C	G	G	C	Correct	Correct	Correct
T_aestivum_b60	697738	C	C	T	C	C	T	C	C	T	C	Correct	Correct	Correct
T_aestivum_b60	697795	G	A	G	G	A	A	G	A	A	G	Correct	Correct	Correct
T_aestivum_b60	697819	G	G	G	G	G	C	G	G	C	G	Correct	Correct	Correct
T_aestivum_b60	697851	A	G	G	A	G	G	A	G	G	A	Correct	Correct	Correct
T_aestivum_b60	697873	A	A	A	A	A	G	A	A	G	A	Correct	Correct	Correct
T_aestivum_b60	697909	A	C	C	A	C	C	A	C	C	A	Correct	Correct	Correct
T_aestivum_b60	697925	G	C	C	G	C	C	G	C	C	G	Correct	Correct	Correct
T_aestivum_b60	698008	C	C	C	C	C	A	C	C	A	C	Correct	Correct	Correct
T_aestivum_b60	698029	G	T	T	G	T	T	G	T	T	G	Correct	Correct	Correct
T_aestivum_b60	698035	A	G	G	A	G	G	A	*	*	*	NT Unassigned	NT Unassigned	NT Unassigned
T_aestivum_b60	698040	C	A	A	C	A	A	C	A	A	C	Correct	Correct	Correct
T_aestivum_b60	698062	A	G	A	A	G	A	A	G	A	A	Correct	Correct	Correct
T_aestivum_b60	698083	C	T	C	C	T	C	C	T	C	C	Correct	Correct	Correct
T_aestivum_b60	698089	C	C	T	C	C	T	C	C	T	C	Correct	Correct	Correct
T_aestivum_b60	698194	G	G	G	G	G	A	G	G	A	G	Correct	Correct	Correct
T_aestivum_b60	698207	C	C	C	C	C	T	C	C	T	C	Correct	Correct	Correct
T_aestivum_b60	698216	A	G	G	A	G	G	A	G	G	A	Correct	Correct	Correct
T_aestivum_b60	698266	C	T	C	C	T	C	C	T	C	C	Correct	Correct	Correct
T_aestivum_b60	698338	T	T	G	T	T	G	T	T	G	T	Correct	Correct	Correct
T_aestivum_b60	698341	C	C	C	C	C	T	C	A	T	C	Incorrect	Correct	Correct
T_aestivum_b60	698348	T	T	T	T	C	T	T	C	T	T	Correct	Correct	Correct
T_aestivum_b60	698353	T	C	C	T	C	C	T	C	C	T	Correct	Correct	Correct
T_aestivum_b60	698377	T	C	T	T	C	T	T	C	T	T	Correct	Correct	Correct
T_aestivum_b60	698386	A	A	C	A	A	C	A	A	C	A	Correct	Correct	Correct
T_aestivum_b60	698401	G	G	G	G	G	A	G	G	A	G	Correct	Correct	Correct
T_aestivum_b60	698413	A	G	A	A	G	A	A	G	A	A	Correct	Correct	Correct
T_aestivum_b60	698458	A	G	G	A	G	G	A	G	G	A	Correct	Correct	Correct
T_aestivum_b60	698476	C	C	T	C	C	T	C	C	T	C	Correct	Correct	Correct
T_aestivum_b60	698524	A	T	A	A	T	T	A	T	T	A	Correct	Correct	Correct
T_aestivum_b60	698626	G	G	G	G	G	T	G	G	T	G	Correct	Correct	Correct
T_aestivum_b60	698671	A	T	T	A	T	T	A	T	T	A	Correct	Correct	Correct
T_aestivum_b60	698674	G	A	G	G	A	G	G	A	G	G	Correct	Correct	Correct
T_aestivum_b60	698743	G	C	C	G	C	C	G	C	C	G	Correct	Correct	Correct
T_aestivum_b60	698851	G	C	C	G	C	C	G	C	C	G	Correct	Correct	Correct
T_aestivum_b60	698875	A	G	G	A	G	G	A	G	G	A	Correct	Correct	Correct
T_aestivum_b60	698889	G	A	A	G	A	A	G	*	*	*	NT Unassigned	NT Unassigned	NT Unassigned
T_aestivum_b60	698896	C	T	0	C	T	C	C	T	C	C	Correct	Low Coverage	Correct
T_aestivum_b60	704738	C	T	C	T	T	C	T	T	C	T	Correct	Correct	Correct
T_aestivum_b60	704778	G	A	G	G	A	G	G	A	G	G	Correct	Correct	Correct
T_aestivum_b60	704789	A	G	A	G	G	A	G	G	A	G	Correct	Correct	Correct
T_aestivum_b60	704803	C	C	T	T	C	T	T	C	T	T	Correct	Correct	Correct
T_aestivum_b60	704825	G	G	<	G	G	T	G	G	T	G	Correct	Low Coverage	Correct
T_aestivum_b60	704827	A	A	<	A	A	T	A	A	T	A	Correct	Low Coverage	Correct
T_aestivum_b60	704894	A	A	G	G	A	G	G	A	G	G	Correct	Correct	Correct
T_aestivum_b60	704906	G	A	A	A	G	A	A	G	A	A	Correct	Correct	Correct
T_aestivum_b60	704933	G	G	C	C	G	C	C	G	C	C	Correct	Correct	Correct
T_aestivum_b60	704942	G	G	A	A	G	A	A	G	A	A	Correct	Correct	Correct
T_aestivum_b60	704977	T	T	C	C	T	C	C	T	C	C	Correct	Correct	Correct
T_aestivum_b60	704983	G	A	A	A	G	A	A	G	A	A	Correct	Correct	Correct
T_aestivum_b60	704997	A	C	C	C	A	C	C	*	*	*	NT Unassigned	NT Unassigned	NT Unassigned
T_aestivum_b60	705193	T	T	T	C	T	T	C	T	T	C	Correct	Correct	Correct
T_aestivum_b60	705245	T	T	C	C	T	C	C	T	C	C	Correct	Correct	Correct
T_aestivum_b60	705749	T	T	T	C	T	T	C	T	T	C	Correct	Correct	Correct
T_aestivum_b60	705750	C	C	C	T	C	C	T	C	C	T	Correct	Correct	Correct
T_aestivum_b60	705812	A	A	A	G	A	A	G	A	A	G	Correct	Correct	Correct
T_aestivum_b60	705830	A	A	G	G	A	G	G	A	G	G	Correct	Correct	Correct
T_aestivum_b60	705848	T	T	C	C	T	C	C	T	C	C	Correct	Correct	Correct
T_aestivum_b60	705881	G	A	A	G	A	A	G	A	A	G	Correct	Correct	Correct
T_aestivum_b60	705890	C	C	A	C	C	A	C	C	A	C	Correct	Correct	Correct
T_aestivum_b60	705956	A	A	G	A	A	G	A	A	G	A	Correct	Correct	Correct
T_aestivum_b60	705998	C	G	G	C	G	G	C	G	G	C	Correct	Correct	Correct
T_aestivum_b60	706007	A	G	G	G	G	G	A	G	G	A	Correct	Correct	Correct
T_aestivum_b60	706020	A	T	A	A	T	A	A	T	A	A	Correct	Correct	Correct
T_aestivum_b60	706058	A	G	A	A	G	A	A	G	A	A	Correct	Correct	Correct
T_aestivum_b60	706061	G	G	C	G	G	C	G	G	C	G	Correct	Correct	Correct
T_aestivum_b60	706064	G	A	A	G	A	A	G	A	A	G	Correct	Correct	Correct
T_aestivum_b60	706128	G	G	G	G	G	T	G	G	T	G	Correct	Correct	Correct
T_aestivum_b60	710060	G	0	G	G	G	A	G	.	A	G	Silenced	Correct	Correct
T_aestivum_b60	710176	G	0	G	G	G	T	G	.	T	G	Silenced	Correct	Correct
T_aestivum_b60	710191	T	0	G	G		G	G	G	G	T	Low Coverage	Correct	Incorrect
T_aestivum_b60	710256	C	C	G	C	C	G	C	.	G	C	Silenced	Correct	Correct
T_aestivum_b60	710315	G	G	G	G	G	A	G	G	A	G	Correct	Correct	Correct
T_aestivum_b60	710476	G	*	G	G		G	G	*	*	*	NT Unassigned	NT Unassigned	NT Unassigned
T_aestivum_b60	710580	C	C	C	C	C	A	C	C	A	C	Correct	Correct	Correct
T_aestivum_b60	710581	C	*	C	C		C	C	*	*	*	NT Unassigned	NT Unassigned	NT Unassigned
T_aestivum_b60	710599	A	*	A	A		A	A	*	*	*	NT Unassigned	NT Unassigned	NT Unassigned
T_aestivum_b60	710605	G	C	C	G	C	C	G	C	C	G	Correct	Correct	Correct
T_aestivum_b60	710748	A	A	A	*	A	G		A	G	A	Correct	Correct	Ambiguous Diploid
T_aestivum_b60	710840	A	A	A	A	A	G	A	A	G	A	Correct	Correct	Correct
T_aestivum_b60	711070	A	<	G	A	A	G	A	.	G	A	Silenced	Correct	Correct
T_aestivum_b60	711089	G	0	A	G	G	A	G	*	*	*	NT Unassigned	NT Unassigned	NT Unassigned
T_aestivum_b60	736252	G	G	G	G		A	G	G	A	G	Unassigned	Correct	Correct
T_aestivum_b60	736282	G	G	C	G	G	C	G	G	C	G	Correct	Correct	Correct
T_aestivum_b60	736315	C	C	C	C	C	A	C	C	A	C	Correct	Correct	Correct
T_aestivum_b60	736375	T	C	C	T	C	C	T	C	C	T	Correct	Correct	Correct
T_aestivum_b60	736430	T	C	C	T	C	T	T	*	*	*	NT Unassigned	NT Unassigned	NT Unassigned
T_aestivum_b60	736456	T	C	C	T	C	C	T	C	C	T	Correct	Correct	Correct
T_aestivum_b60	736480	G	C	G	G		A	G	C	A	G	Unassigned	Correct	Correct
T_aestivum_b60	736501	T	G	T	T	G	T	T	G	T	T	Correct	Correct	Correct
T_aestivum_b60	736544	G	A	A	G	A	A	G	A	A	G	Correct	Correct	Correct
T_aestivum_b60	736669	C	T	C	C	T	C	C	T	C	C	Correct	Correct	Correct
T_aestivum_b60	760167	G	G	T	A	G	A	A	G	A	A	Correct	Correct	Correct
T_aestivum_b60	760218	G	G	C	G	G	C	G	G	C	G	Correct	Correct	Correct
T_aestivum_b60	760226	G	G	A	A	G	A	A	G	A	A	Correct	Correct	Correct
T_aestivum_b60	760255	G	G	G	G	G	A	G	G	A	G	Correct	Correct	Correct
T_aestivum_b60	760356	C	C	C	C	C	T	C	C	T	C	Correct	Correct	Correct
T_aestivum_b60	760434	G	G	G	G	G	C	G	G	C	G	Correct	Correct	Correct
T_aestivum_b60	760449	C	C	G	G	C	G	G	C	G	G	Correct	Correct	Correct
T_aestivum_b60	760482	C	C	C	T	C	C	T	C	C	T	Correct	Correct	Correct
T_aestivum_b60	760488	C	C	C	C	C	T	C	C	T	C	Correct	Correct	Correct
T_aestivum_b60	760491	C	C	C	C	C	T	C	C	T	C	Correct	Correct	Correct
T_aestivum_b60	760569	G	G	G	G	G	C	G	G	C	G	Correct	Correct	Correct
T_aestivum_b60	760601	C	C	G	C	C	G	C	C	G	C	Correct	Correct	Correct
T_aestivum_b60	760611	G	G	0	C	G	C	C	*	*	*	NT Unassigned	NT Unassigned	NT Unassigned
T_aestivum_b60	773391	G	A	A	A	A	G	G	A	G	A	Correct	Correct	Incorrect
T_aestivum_b60	773448	C	A	C	C	A	C	C	*	*	*	NT Unassigned	NT Unassigned	NT Unassigned
T_aestivum_b60	773487	A	G	G	G	G	A	G	G	A	G	Correct	Correct	Correct
T_aestivum_b60	773509	A	C	C	C	C	A	C	C	A	C	Correct	Correct	Correct
T_aestivum_b60	773613	G	T	G	G	T	G	G	*	*	*	NT Unassigned	NT Unassigned	NT Unassigned
T_aestivum_b60	773700	G	G	G	T	G	G	T	G	G	T	Correct	Correct	Correct
T_aestivum_b60	773745	A	G	G	G	G	A	G	G	A	G	Correct	Correct	Correct
T_aestivum_b60	773748	T	T	C	C	T	T	C	T	T	C	Correct	Correct	Correct
T_aestivum_b60	773751	G	A	A	A	A	G	A	A	G	A	Correct	Correct	Correct
T_aestivum_b60	773844	T	T	T	C	T	T	C	T	T	C	Correct	Correct	Correct
T_aestivum_b60	773884	C	C	C	T	C	C	T	C	C	T	Correct	Correct	Correct
T_aestivum_b60	773971	T	C	T	T	C	T	T	*	*	*	NT Unassigned	NT Unassigned	NT Unassigned
T_aestivum_b60	774066	A	A	A	C	A	A	C	A	A	C	Correct	Correct	Correct
T_aestivum_b60	774080	C	T	T	T	T	C	T	T	C	T	Correct	Correct	Correct
T_aestivum_b60	774108	C	A	C	C	A	C	C	*	*	*	NT Unassigned	NT Unassigned	NT Unassigned
T_aestivum_b60	774116	A	G	A	A	G	A	A	*	*	*	NT Unassigned	NT Unassigned	NT Unassigned
T_aestivum_b60	774138	C	T	C	C	T	C	C	*	*	*	NT Unassigned	NT Unassigned	NT Unassigned
T_aestivum_b60	774291	A	G	A	A	G	A	A	*	*	*	NT Unassigned	NT Unassigned	NT Unassigned
T_aestivum_b60	774309	T	T	T	A	T	T	A	T	T	A	Correct	Correct	Correct
T_aestivum_b60	774343	G	A	A	A	A	G	A	A	G	A	Correct	Correct	Correct
T_aestivum_b60	774350	T	C	T	C	C	T	C	C	T	C	Correct	Correct	Correct
T_aestivum_b60	774367	T	G	T	G	G	T	G	G	T	G	Correct	Correct	Correct
T_aestivum_b60	774370	G	A	A	A	A	G	A	A	G	A	Correct	Correct	Correct
T_aestivum_b60	774375	C	T	C	C	T	C	C	*	*	*	NT Unassigned	NT Unassigned	NT Unassigned
T_aestivum_b60	774384	T	T	T	C	T	T	C	T	T	C	Correct	Correct	Correct
T_aestivum_b60	774443	A	G	G	G	G	A	G	G	A	G	Correct	Correct	Correct
T_aestivum_b60	774483	A	A	A	C	A	A	C	A	A	C	Correct	Correct	Correct
T_aestivum_b60	774513	G	G	G	T	G	G	T	G	G	T	Correct	Correct	Correct
T_aestivum_b60	774528	C	C	C	T	C	C	T	C	C	T	Correct	Correct	Correct
T_aestivum_b60	774571	G	A	G	G	A	G	G	*	*	*	NT Unassigned	NT Unassigned	NT Unassigned
T_aestivum_b60	774681	C	T	T	T	T	C	T	T	C	T	Correct	Correct	Correct
T_aestivum_b60	774691	T	A	A	A	A	T	A	A	T	A	Correct	Correct	Correct
T_aestivum_b60	774730	T	C	C	C	C	T	C	C	T	C	Correct	Correct	Correct
T_aestivum_b60	774771	G	A	G	G	A	G	G	*	*	*	NT Unassigned	NT Unassigned	NT Unassigned
T_aestivum_b60	774828	T	C	C	C	C	T	C	C	T	C	Correct	Correct	Correct
T_aestivum_b60	774876	A	0	A	G	G	A	G	.	A	G	Silenced	Correct	Correct
T_aestivum_b60	774879	C	0	C	G	G	C	G	.	C	G	Silenced	Correct	Correct
T_aestivum_b60	774932	C	T	<	0	T	C	T	*	*	*	NT Unassigned	NT Unassigned	NT Unassigned
T_aestivum_b60	792352	C	C	C	A	C	C	A	C	C	A	Correct	Correct	Correct
T_aestivum_b60	792424	C	C	C	T	C	C	T	C	C	T	Correct	Correct	Correct
T_aestivum_b60	792550	T	T	T	C	T	T	C	T	T	C	Correct	Correct	Correct
T_aestivum_b60	792694	T	T	T	C	T	T	C	T	T	C	Correct	Correct	Correct
T_aestivum_b60	792856	C	T	C	C	T	C	C	T	C	C	Correct	Correct	Correct
T_aestivum_b60	792988	G	G	G	A	G	G	A	G	G	A	Correct	Correct	Correct
T_aestivum_b60	793183	G	G	T	G	G	T	G	G	T	G	Correct	Correct	Correct
T_aestivum_b60	793318	A	A	G	A	A	G	A	A	G	A	Correct	Correct	Correct
T_aestivum_b60	793357	C	T	C	C	T	C	C	T	C	C	Correct	Correct	Correct
T_aestivum_b60	793540	C	C	T	C	C	T	C	C	T	C	Correct	Correct	Correct
T_aestivum_b60	793653	C	C	C	C		C	C	T	C	C	Unassigned	Correct	Correct
T_aestivum_b60	793720	T	T	C	T	T	C	T	T	C	T	Correct	Correct	Correct
T_aestivum_b60	793750	G	A	G	G		G	G	A	G	G	Unassigned	Correct	Correct
T_aestivum_b60	793776	T	C	C	C		C	C	T	C	C	Unassigned	Correct	Correct
T_aestivum_b60	798755	A	A	A	G	A	A	G	A	A	G	Correct	Correct	Correct
T_aestivum_b60	798779	C	C	C	T	C	C	T	C	C	T	Correct	Correct	Correct
T_aestivum_b60	798795	T	C	T	C	C	T	C	C	T	C	Correct	Correct	Correct
T_aestivum_b60	798860	A	G	A	G	G	A	G	G	A	G	Correct	Correct	Correct
T_aestivum_b60	798875	G	T	T	T	T	T	T	*	*	*	NT Unassigned	NT Unassigned	NT Unassigned
T_aestivum_b60	798876	G	A	A	A	A	A	A	*	*	*	NT Unassigned	NT Unassigned	NT Unassigned
T_aestivum_b60	798916	C	C	C	T	C	C	T	C	C	T	Correct	Correct	Correct
T_aestivum_b60	799039	G	G	G	C	G	G	C	G	G	C	Correct	Correct	Correct
T_aestivum_b60	799107	G	G	G	G	G	T	G	T	G	G	Incorrect	Incorrect	Correct
T_aestivum_b60	799135	G	G	G	G	A	A	G	A	G	G	Correct	Incorrect	Correct
T_aestivum_b60	799197	A	G	G	G	G	A	G	G	A	G	Correct	Correct	Correct
T_aestivum_b60	799202	A	A	A	G	A	A	G	A	A	G	Correct	Correct	Correct
T_aestivum_b60	799219	T	C	C	C	C	T	C	C	T	C	Correct	Correct	Correct
T_aestivum_b60	813259	C	C	C	G	C	C	G	C	C	G	Correct	Correct	Correct
T_aestivum_b60	813325	T	C	T	T	C	T	T	C	T	T	Correct	Correct	Correct
T_aestivum_b60	813355	G	A	G	G	A	G	G	A	G	G	Correct	Correct	Correct
T_aestivum_b60	813361	A	G	G	G	G	G	G	G	A	G	Correct	Incorrect	Correct
T_aestivum_b60	813403	T	C	T	T	C	T	T	*	*	*	NT Unassigned	NT Unassigned	NT Unassigned
T_aestivum_b60	813490	G	A	G	G	A	G	G	A	G	G	Correct	Correct	Correct
T_aestivum_b60	813499	G	A	G	G	A	G	G	A	G	G	Correct	Correct	Correct
T_aestivum_b60	813520	C	T	C	C	T	C	C	T	C	C	Correct	Correct	Correct
T_aestivum_b60	813538	T	C	T	T	C	T	T	C	T	T	Correct	Correct	Correct
T_aestivum_b60	813586	G	G	G	T	G	G	T	G	G	T	Correct	Correct	Correct
T_aestivum_b60	813640	T	A	T	T	A	T	T	A	T	T	Correct	Correct	Correct
T_aestivum_b60	813746	G	A	A	A	A	G	A	A	G	A	Correct	Correct	Correct
T_aestivum_b60	813808	C	T	T	T	T	C	T	T	C	T	Correct	Correct	Correct
T_aestivum_b60	813833	G	G	G	G	C	G	G	C	G	G	Correct	Correct	Correct
T_aestivum_b60	813844	T	T	T	C	T	T	C	T	T	C	Correct	Correct	Correct
T_aestivum_b60	813862	C	C	C	G	C	C	G	C	C	G	Correct	Correct	Correct
T_aestivum_b60	813877	G	A	A	A	A	G	A	A	G	A	Correct	Correct	Correct
T_aestivum_b60	813901	C	C	C	T	C	C	T	C	C	T	Correct	Correct	Correct
T_aestivum_b60	813952	T	T	T	C	C	T	C	T	T	C	Incorrect	Correct	Correct
T_aestivum_b60	814001	T	T	T	C	C	T	C	T	T	C	Incorrect	Correct	Correct
T_aestivum_b60	814006	T	A	T	A	A	T	A	.	T	A	Silenced	Correct	Correct
T_aestivum_b60	814009	C	T	C	T	T	C	T	.	C	T	Silenced	Correct	Correct
T_aestivum_b60	814012	T	T	T	C	C	T	C	.	T	C	Silenced	Correct	Correct
T_aestivum_b60	815269	C	A	<	A	A	C	A	*	*	*	NT Unassigned	NT Unassigned	NT Unassigned
T_aestivum_b60	817232	A	A	A	T	A	A	T	A	A	T	Correct	Correct	Correct
T_aestivum_b60	817237	A	G	A	A	G	A	A	G	A	A	Correct	Correct	Correct
T_aestivum_b60	817316	G	G	<	G	G	G	G	T	G	G	Incorrect	Low Coverage	Correct
T_aestivum_b60	817410	G	C	*	G	C	G	G	C	G	G	Correct	Ambiguous Diploid	Correct
T_aestivum_b60	817413	C	T	*	C	T	C	C	T	C	C	Correct	Ambiguous Diploid	Correct
T_aestivum_b60	817575	G	G	*	G	G	A	G	G	A	G	Correct	Ambiguous Diploid	Correct
T_aestivum_b60	817584	C	C	*	C	C	T	C	C	T	C	Correct	Ambiguous Diploid	Correct
T_aestivum_b60	817659	C	C	T	T	C	T	T	C	T	T	Correct	Correct	Correct
T_aestivum_b60	817758	C	C	G	G	C	C	G	C	G	G	Correct	Incorrect	Correct
T_aestivum_b60	817791	T	T	T	C	T	T	C	T	T	C	Correct	Correct	Correct
T_aestivum_b60	817848	C	T	T	C	T	T	C	T	C	C	Correct	Incorrect	Correct
T_aestivum_b60	817886	A	A	A	G	A	G	G	A	G	G	Correct	Correct	Correct
T_aestivum_b60	817893	A	A	A	A	A	G	A	A	G	A	Correct	Correct	Correct
T_aestivum_b60	817928	C	A	C	C	A	C	C	A	C	C	Correct	Correct	Correct
T_aestivum_b60	817936	A	C	*	A	C	A	A	C	A	A	Correct	Ambiguous Diploid	Correct
T_aestivum_b60	817997	C	T	T	T	T	C	T	T	C	T	Correct	Correct	Correct
T_aestivum_b60	818098	C	G	G	G	G	G	G	G	C	G	Correct	Incorrect	Correct
T_aestivum_b60	818106	C	T	C	C	T	C	C	T	C	C	Correct	Correct	Correct
T_aestivum_b60	818116	G	C	G	G	C	G	G	C	G	G	Correct	Correct	Correct
T_aestivum_b60	818120	C	T	C	C	T	C	C	T	C	C	Correct	Correct	Correct
T_aestivum_b60	818186	A	A	A	G	A	A	G	A	A	G	Correct	Correct	Correct
T_aestivum_b60	818204	G	A	G	G	A	G	G	A	G	G	Correct	Correct	Correct
T_aestivum_b60	818207	T	C	T	T	C	T	T	C	T	T	Correct	Correct	Correct
T_aestivum_b60	818316	G	G	A	A	G	A	A	G	A	A	Correct	Correct	Correct
T_aestivum_b60	818335	C	C	T	T	C	T	T	C	T	T	Correct	Correct	Correct
T_aestivum_b60	818389	A	A	A	T	A	A	T	A	A	T	Correct	Correct	Correct
T_aestivum_b60	818393	A	A	A	G	A	A	G	A	A	G	Correct	Correct	Correct
T_aestivum_b60	869310	G	C	G	G	C	C	G	C	C	G	Correct	Correct	Correct
T_aestivum_b60	869340	C	G	C	C	G	C	C	G	C	C	Correct	Correct	Correct
T_aestivum_b60	869379	C	C	C	C	C	T	C	C	T	C	Correct	Correct	Correct
T_aestivum_b60	869391	C	C	C	C	C	T	C	C	T	C	Correct	Correct	Correct
T_aestivum_b60	869424	G	C	G	G	C	G	G	C	G	G	Correct	Correct	Correct
T_aestivum_b60	869460	G	G	C	G	G	C	G	G	C	G	Correct	Correct	Correct
T_aestivum_b60	870168	G	G	A	A	G	A	A	G	A	A	Correct	Correct	Correct
T_aestivum_b60	870256	T	T	C	C	T	C	C	T	C	C	Correct	Correct	Correct
T_aestivum_b60	870347	T	T	T	C	T	T	C	T	T	C	Correct	Correct	Correct
T_aestivum_b60	870368	C	A	A	A		A	A	C	A	A	Unassigned	Correct	Correct
T_aestivum_b60	870481	A	A	G	G	A	G	G	A	G	G	Correct	Correct	Correct
T_aestivum_b60	870522	G	G	G	T	G	G	T	G	G	T	Correct	Correct	Correct
T_aestivum_b60	900249	G	0	0	0				G	C	G	Low Coverage	Low Coverage	Low Coverage
T_aestivum_b60	900267	C	0	0	0				C	A	C	Low Coverage	Low Coverage	Low Coverage
T_aestivum_b60	900280	A	0	0	0				A	G	A	Low Coverage	Low Coverage	Low Coverage
T_aestivum_b60	900326	A	0	0	0				*	*	*	NT Unassigned	NT Unassigned	NT Unassigned
T_aestivum_b60	900353	T	0	0	0				*	*	*	NT Unassigned	NT Unassigned	NT Unassigned
T_aestivum_b60	900409	G	0	0	0				G	A	G	Low Coverage	Low Coverage	Low Coverage
T_aestivum_b60	900481	G	0	0	0				G	A	G	Low Coverage	Low Coverage	Low Coverage
T_aestivum_b60	900715	T	0	0	0				.	C	T	Silenced	Low Coverage	Low Coverage
T_aestivum_b60	910024	T	T	T	C	T	T	C	T	T	C	Correct	Correct	Correct
T_aestivum_b60	910082	A	A	C	C	A	C	C	A	C	C	Correct	Correct	Correct
T_aestivum_b60	910162	G	G	A	A	G	A	A	G	A	A	Correct	Correct	Correct
T_aestivum_b60	910175	G	G	A	G	G	A	G	G	A	G	Correct	Correct	Correct
T_aestivum_b60	910190	C	C	T	T	C	T	T	C	T	T	Correct	Correct	Correct
T_aestivum_b60	910231	C	C	T	T	C	T	T	C	T	T	Correct	Correct	Correct
T_aestivum_b60	910282	G	G	C	C	G	C	C	*	*	*	NT Unassigned	NT Unassigned	NT Unassigned
T_aestivum_b60	915654	T	G	T	A	A	T	A	.	T	A	Silenced	Correct	Correct
T_aestivum_b60	915669	T	T	T	C	C	T	C	T	T	C	Incorrect	Correct	Correct
T_aestivum_b60	915720	C	T	C	T	T	C	T	.	C	T	Silenced	Correct	Correct
T_aestivum_b60	915736	C	T	T	T	T	C	T	T	C	T	Correct	Correct	Correct
T_aestivum_b60	915749	T	C	C	C	C	T	C	C	T	C	Correct	Correct	Correct
T_aestivum_b60	915798	A	G	A	G	G	A	G	G	A	G	Correct	Correct	Correct
T_aestivum_b60	915807	A	G	A	G	G	A	G	G	A	G	Correct	Correct	Correct
T_aestivum_b60	915893	G	A	G	G	A	G	G	A	G	G	Correct	Correct	Correct
T_aestivum_b60	916027	A	G	A	A	G	A	A	G	A	A	Correct	Correct	Correct
T_aestivum_b60	916028	C	C	C	C	C	T	C	C	T	C	Correct	Correct	Correct
T_aestivum_b60	916125	C	T	C	C	T	C	C	T	C	C	Correct	Correct	Correct
T_aestivum_b60	916179	C	T	T	T	T	C	T	T	C	T	Correct	Correct	Correct
T_aestivum_b60	916191	C	C	C	T	C	C	T	C	C	T	Correct	Correct	Correct
T_aestivum_b60	916204	G	G	C	C	G	C	C	G	C	C	Correct	Correct	Correct
T_aestivum_b60	916233	G	G	G	G	G	A	G	G	A	G	Correct	Correct	Correct
T_aestivum_b60	916242	T	T	T	T	T	C	T	T	C	T	Correct	Correct	Correct
T_aestivum_b60	916245	G	G	G	G	G	A	G	G	A	G	Correct	Correct	Correct
T_aestivum_b60	916299	C	C	C	C	C	A	C	C	A	C	Correct	Correct	Correct
T_aestivum_b60	916335	C	C	T	T	C	T	T	C	T	T	Correct	Correct	Correct
T_aestivum_b60	916350	T	T	T	T	T	A	T	T	A	T	Correct	Correct	Correct
T_aestivum_b60	916377	T	T	G	G	T	G	G	T	G	G	Correct	Correct	Correct
T_aestivum_b60	916380	G	G	G	G	G	A	G	G	A	G	Correct	Correct	Correct
T_aestivum_b60	916498	G	G	G	C	G	G	C	G	G	C	Correct	Correct	Correct
T_aestivum_b60	916566	G	G	G	G	G	A	G	G	A	G	Correct	Correct	Correct
T_aestivum_b60	916665	A	A	G	G	A	G	G	A	G	G	Correct	Correct	Correct
T_aestivum_b60	916716	G	A	G	A	A	G	A	A	G	A	Correct	Correct	Correct
T_aestivum_b60	916763	T	G	G	G	T	G	G	T	G	G	Correct	Correct	Correct
T_aestivum_b60	916767	T	T	A	A	T	A	A	T	A	A	Correct	Correct	Correct
T_aestivum_b60	916794	A	A	0	A	A	G	A	A	G	A	Correct	Low Coverage	Correct
T_aestivum_b60	924645	A	<	A	G	A	A	G	A	A	G	Low Coverage	Correct	Correct
T_aestivum_b60	924687	G	0	C	A	A	G	A	*	*	*	NT Unassigned	NT Unassigned	NT Unassigned
T_aestivum_b60	924692	G	<	G	A	A	G	A	A	G	A	Low Coverage	Correct	Correct
T_aestivum_b60	924698	A	A	A	T	T	A	T	A	A	T	Incorrect	Correct	Correct
T_aestivum_b60	924805	T	G	G	G	G	T	G	G	T	G	Correct	Correct	Correct
T_aestivum_b60	924866	C	T	C	T	T	C	T	T	C	T	Correct	Correct	Correct
T_aestivum_b60	924867	C	G	C	G	G	C	G	G	C	G	Correct	Correct	Correct
T_aestivum_b60	924926	G	G	G	G	G	G	G	A	G	G	Incorrect	Correct	Correct
T_aestivum_b60	924935	C	T	T	T	T	C	T	T	C	T	Correct	Correct	Correct
T_aestivum_b60	924958	G	G	G	G	G	G	G	T	G	G	Incorrect	Correct	Correct
T_aestivum_b60	924963	T	T	T	C	T	T	C	T	T	C	Correct	Correct	Correct
T_aestivum_b60	924968	A	A	A	G	A	A	G	A	A	G	Correct	Correct	Correct
T_aestivum_b60	925000	T	A	T	T	A	T	T	A	T	T	Correct	Correct	Correct
T_aestivum_b60	925006	G	G	G	C	G	G	C	G	G	C	Correct	Correct	Correct
T_aestivum_b60	925055	G	G	G	A	G	G	A	G	G	A	Correct	Correct	Correct
T_aestivum_b60	925058	G	C	G	C	C	G	C	C	G	C	Correct	Correct	Correct
T_aestivum_b60	925092	T	C	C	C	C	T	C	C	T	C	Correct	Correct	Correct
T_aestivum_b60	925093	C	T	C	C	T	C	C	T	C	C	Correct	Correct	Correct
T_aestivum_b60	925115	A	G	A	A	G	A	A	G	A	A	Correct	Correct	Correct
T_aestivum_b60	925129	A	T	A	A	T	A	A	T	A	A	Correct	Correct	Correct
T_aestivum_b60	925184	C	T	C	T	T	C	T	T	C	T	Correct	Correct	Correct
T_aestivum_b60	925192	A	A	A	T	A	A	T	A	A	T	Correct	Correct	Correct
T_aestivum_b60	925193	C	C	C	T	C	C	T	C	C	T	Correct	Correct	Correct
T_aestivum_b60	925201	C	C	C	C	T	C	C	T	C	C	Correct	Correct	Correct
T_aestivum_b60	925293	C	T	C	T	T	C	T	T	C	T	Correct	Correct	Correct
T_aestivum_b60	925330	T	C	T	C	C	T	C	C	T	C	Correct	Correct	Correct
T_aestivum_b60	925336	C	C	C	G	C	C	G	C	C	G	Correct	Correct	Correct
T_aestivum_b60	925390	G	G	G	A	G	G	A	G	G	A	Correct	Correct	Correct
T_aestivum_b60	925411	A	A	A	A	A	G	A	A	G	A	Correct	Correct	Correct
T_aestivum_b60	925418	C	T	C	C	T	C	C	T	C	C	Correct	Correct	Correct
T_aestivum_b60	925480	G	C	T	G	C	G	G	C	G	G	Correct	Correct	Correct
T_aestivum_b60	925501	T	C	T	C	C	T	C	C	T	C	Correct	Correct	Correct
T_aestivum_b60	925571	A	G	A	A	G	A	A	G	A	A	Correct	Correct	Correct
T_aestivum_b60	925622	A	G	A	G	G	A	G	G	A	G	Correct	Correct	Correct
T_aestivum_b60	925694	T	T	T	A	T	T	A	T	T	A	Correct	Correct	Correct
T_aestivum_b60	925819	C	C	C	G	C	C	G	C	C	G	Correct	Correct	Correct
T_aestivum_b60	925885	G	A	G	G	A	G	G	A	G	G	Correct	Correct	Correct
T_aestivum_b60	958446	G	0	A	G	G	A	G	.	A	G	Silenced	Correct	Correct
T_aestivum_b60	958495	T	T	C	T	T	C	T	T	C	T	Correct	Correct	Correct
T_aestivum_b60	958819	C	C	C	C	C	T	C	C	T	C	Correct	Correct	Correct
T_aestivum_b60	958891	C	T	T	T	T	T	C	T	T	C	Correct	Correct	Correct
T_aestivum_b60	958904	C	T	T	C	T	T	C	T	T	C	Correct	Correct	Correct
T_aestivum_b60	958909	C	C	T	C	C	T	C	C	T	C	Correct	Correct	Correct
T_aestivum_b60	958954	T	C	T	T	C	T	T	C	T	T	Correct	Correct	Correct
T_aestivum_b60	958960	T	C	C	T	C	C	T	C	C	T	Correct	Correct	Correct
T_aestivum_b60	958979	G	G	G	G	A	G	G	A	G	G	Correct	Correct	Correct
T_aestivum_b60	958981	T	C	T	T	C	T	T	C	T	T	Correct	Correct	Correct
T_aestivum_b60	959218	G	A	G	A	A	G	A	A	G	A	Correct	Correct	Correct
T_aestivum_b60	959335	A	G	A	G	G	A	G	G	A	G	Correct	Correct	Correct
T_aestivum_b60	959362	G	T	T	T	T	G	T	T	G	T	Correct	Correct	Correct
T_aestivum_b60	959395	T	C	T	C	C	T	C	C	T	C	Correct	Correct	Correct
T_aestivum_b60	959422	G	A	A	A	A	G	A	A	G	A	Correct	Correct	Correct
T_aestivum_b60	959540	A	A	A	G	A	G	G	A	G	.	Correct	Correct	Silenced
T_aestivum_b60	959582	C	C	G	G	C	G	C	C	G	.	Correct	Correct	Silenced
T_aestivum_b60	959602	A	A	C	C	A	C	A	A	C	.	Correct	Correct	Silenced
T_aestivum_b60	960143	C	G	G	G	G	C	G	G	C	G	Correct	Correct	Correct
T_aestivum_b60	960179	G	C	C	C	C	G	C	C	G	C	Correct	Correct	Correct
T_aestivum_b60	960185	G	C	G	C	C	G	C	C	G	C	Correct	Correct	Correct
T_aestivum_b60	960239	G	C	C	C	C	G	C	C	G	C	Correct	Correct	Correct
T_aestivum_b60	960242	G	C	C	C	C	G	C	C	G	C	Correct	Correct	Correct
T_aestivum_b60	960326	G	C	C	C	C	G	C	C	G	C	Correct	Correct	Correct
T_aestivum_b60	960329	G	C	C	C	C	G	C	C	G	C	Correct	Correct	Correct
T_aestivum_b60	960335	C	G	*	C	G	C	C	*	*	*	NT Unassigned	NT Unassigned	NT Unassigned
T_aestivum_b60	960371	G	C	C	C	C	G	C	C	G	C	Correct	Correct	Correct
T_aestivum_b60	960443	C	G	G	C	G	C	C	*	*	*	NT Unassigned	NT Unassigned	NT Unassigned
T_aestivum_b60	960446	G	C	C	G	C	G	G	*	*	*	NT Unassigned	NT Unassigned	NT Unassigned
T_aestivum_b60	960474	G	A	A	A	A	G	A	A	G	A	Correct	Correct	Correct
T_aestivum_b60	960482	G	C	*	C	C	G	C	C	G	C	Correct	Ambiguous Diploid	Correct
T_aestivum_b60	960497	G	C	G	C	C	G	C	C	G	C	Correct	Correct	Correct
T_aestivum_b60	960542	G	C	C	C	C	G	C	C	G	C	Correct	Correct	Correct
T_aestivum_b60	960557	G	C	C	C	C	G	C	C	G	C	Correct	Correct	Correct
T_aestivum_b60	960596	G	C	C	C	C	G	C	C	G	C	Correct	Correct	Correct
T_aestivum_b60	960608	C	C	C	G	C	C	G	C	C	G	Correct	Correct	Correct
T_aestivum_b60	960611	C	G	C	G	G	C	G	G	C	G	Correct	Correct	Correct
T_aestivum_b60	960671	G	C	C	G	C	G	G	*	*	*	NT Unassigned	NT Unassigned	NT Unassigned
T_aestivum_b60	960678	C	G	G	G	G	C	G	G	C	G	Correct	Correct	Correct
T_aestivum_b60	960725	G	C	C	C	C	G	C	C	G	C	Correct	Correct	Correct
T_aestivum_b60	960770	A	C	*	C	C	A	C	C	A	C	Correct	Ambiguous Diploid	Correct
T_aestivum_b60	960797	A	A	A	C	A	A	C	A	A	C	Correct	Correct	Correct
T_aestivum_b60	960830	A	C	C	C	C	A	C	C	A	C	Correct	Correct	Correct
T_aestivum_b60	960833	T	C	C	T	C	T	T	*	*	*	NT Unassigned	NT Unassigned	NT Unassigned
T_aestivum_b60	960836	G	C	C	C	C	G	C	C	G	C	Correct	Correct	Correct
T_aestivum_b60	960869	A	C	A	A	C	A	A	*	*	*	NT Unassigned	NT Unassigned	NT Unassigned
T_aestivum_b60	960902	G	A	A	A	A	G	A	A	G	A	Correct	Correct	Correct
T_aestivum_b60	960911	A	A	*	T	A	A	T	A	A	T	Correct	Ambiguous Diploid	Correct
T_aestivum_b60	960941	T	T	T	C	T	T	C	T	T	C	Correct	Correct	Correct
T_aestivum_b60	960944	C	C	C	C	C	C	G	C	C	G	Correct	Correct	Correct
T_aestivum_b60	960947	G	T	G	G	T	G	G	*	*	*	NT Unassigned	NT Unassigned	NT Unassigned
T_aestivum_b60	960978	A	T	A	T	T	A	T	T	A	T	Correct	Correct	Correct
T_aestivum_b60	961018	T	T	T	C	T	T	C	T	T	C	Correct	Correct	Correct
T_aestivum_b60	961019	A	A	A	C	A	A	C	A	A	C	Correct	Correct	Correct
T_aestivum_b60	961066	C	A	C	C	A	C	C	*	*	*	NT Unassigned	NT Unassigned	NT Unassigned
T_aestivum_b60	961068	C	C	C	T	C	C	T	C	C	T	Correct	Correct	Correct
T_aestivum_b60	962729	G	A	G	G	A	G	G	A	G	G	Correct	Correct	Correct
T_aestivum_b60	962776	T	T	C	T	T	C	T	T	C	T	Correct	Correct	Correct
T_aestivum_b60	962813	G	A	G	G	A	G	G	A	G	G	Correct	Correct	Correct
T_aestivum_b60	962816	G	G	C	G	G	C	G	G	C	G	Correct	Correct	Correct
T_aestivum_b60	962867	T	A	A	T	A	A	T	A	A	T	Correct	Correct	Correct
T_aestivum_b60	962886	T	C	T	T	C	C	T	C	C	T	Correct	Correct	Correct
T_aestivum_b60	962918	A	T	T	A	T	T	A	T	T	A	Correct	Correct	Correct
T_aestivum_b60	963104	A	G	G	A	G	G	A	G	G	A	Correct	Correct	Correct
T_aestivum_b60	963389	A	G	A	A	G	A	A	G	A	A	Correct	Correct	Correct
T_aestivum_b60	963395	C	T	T	C	T	T	C	T	T	C	Correct	Correct	Correct
T_aestivum_b60	963464	A	G	G	A	G	G	A	G	G	A	Correct	Correct	Correct
T_aestivum_b60	963467	C	A	A	C	A	A	C	A	A	C	Correct	Correct	Correct
T_aestivum_b60	963500	T	C	C	T	C	C	T	C	C	T	Correct	Correct	Correct
T_aestivum_b60	963507	C	T	T	C	T	T	C	T	T	C	Correct	Correct	Correct
T_aestivum_b60	963572	T	C	T	T	C	T	T	C	T	T	Correct	Correct	Correct
T_aestivum_b60	963679	T	C	C	T	C	C	T	.	C	T	Silenced	Correct	Correct
T_aestivum_b60	963859	A	G	G	A	G	G	A	G	G	A	Correct	Correct	Correct
T_aestivum_b60	963876	T	T	T	T	T	T	T	*	*	*	NT Unassigned	NT Unassigned	NT Unassigned
T_aestivum_b60	963901	T	G	G	T	G	G	T	G	.	T	Correct	Silenced	Correct
T_aestivum_b60	963906	A	A	A	A	A	A	A	*	*	*	NT Unassigned	NT Unassigned	NT Unassigned
T_aestivum_b60	966175	T	T	T	T	T	C	T	.	C	T	Silenced	Correct	Correct
T_aestivum_b60	966213	C	A	A	C	C	A	C	.	A	C	Silenced	Correct	Correct
T_aestivum_b60	966290	T	T	T	T	T	A	T	T	A	T	Correct	Correct	Correct
T_aestivum_b60	966291	T	T	T	T	T	C	T	T	C	T	Correct	Correct	Correct
T_aestivum_b60	966300	A	A	A	A	A	G	A	A	G	A	Correct	Correct	Correct
T_aestivum_b60	966328	G	G	G	G	G	A	G	A	A	G	Incorrect	Correct	Correct
T_aestivum_b60	966400	G	G	G	G	G	G	G	G	A	G	Correct	Incorrect	Correct
T_aestivum_b60	966484	A	A	A	A	A	G	A	G	A	A	Incorrect	Incorrect	Correct
T_aestivum_b60	966523	T	G	T	T	T	G	T	G	T	T	Incorrect	Incorrect	Correct
T_aestivum_b60	966553	G	G	G	G	G	G	G	G	G	A	Correct	Correct	Incorrect
T_aestivum_b60	966565	C	C	C	C	C	T	C	T	C	C	Incorrect	Incorrect	Correct
T_aestivum_b60	966589	T	C	T	T	T	C	T	C	T	T	Incorrect	Incorrect	Correct
T_aestivum_b60	966652	C	T	C	C	C	A	C	A	C	C	Incorrect	Incorrect	Correct
T_aestivum_b60	966661	G	A	G	G	A	G	G	G	A	G	Incorrect	Incorrect	Correct
T_aestivum_b60	966688	G	G	G	G	G	A	G	A	G	G	Incorrect	Incorrect	Correct
T_aestivum_b60	966709	G	G	A	G	G	G	G	G	A	G	Correct	Incorrect	Correct
T_aestivum_b60	966715	A	A	A	A	A	A	A	A	G	A	Correct	Incorrect	Correct
T_aestivum_b60	966766	A	G	A	A	G	A	A	G	A	A	Correct	Correct	Correct
T_aestivum_b60	966784	A	G	*	*	G	A		*	*	*	NT Unassigned	NT Unassigned	NT Unassigned
T_aestivum_b60	966835	A	A	A	A	A	G	A	A	G	A	Correct	Correct	Correct
T_aestivum_b60	966898	A	A	*	A	A		A	A	G	A	Correct	Ambiguous Diploid	Correct
T_aestivum_b60	966940	G	G	G	G	G		G	G	G	C	Correct	Unassigned	Incorrect
T_aestivum_b60	966982	G	G	G	G	G	A	G	G	A	G	Correct	Correct	Correct
T_aestivum_b60	966997	A	G	G	G	A	G	G	*	*	*	NT Unassigned	NT Unassigned	NT Unassigned
T_aestivum_b60	967021	C	A	*	C	A		C	A	G	.	Correct	Ambiguous Diploid	Silenced
T_aestivum_b60	967251	A	C	A	A	C	A	A	*	*	*	NT Unassigned	NT Unassigned	NT Unassigned
T_aestivum_b60	972604	C	<	G	C	G	G	C	G	C	C	Low Coverage	Incorrect	Correct
T_aestivum_b60	972609	T	0	C	T	C	C	T	C	T	T	Low Coverage	Incorrect	Correct
T_aestivum_b60	972618	T	0	0	T	G	G	T	G	.	T	Low Coverage	Silenced	Correct
T_aestivum_b60	972636	A	G	G	A	G	G	A	G	.	A	Correct	Silenced	Correct
T_aestivum_b60	972651	C	T	C	C	T	T	C	T	.	C	Correct	Silenced	Correct
T_aestivum_b60	972668	G	A	G	G	A	A	G	A	G	G	Correct	Incorrect	Correct
T_aestivum_b60	972752	G	A	A	G	A	A	G	A	.	G	Correct	Silenced	Correct
T_aestivum_b60	972785	A	G	G	A	G	G	A	G	.	A	Correct	Silenced	Correct
T_aestivum_b60	972795	T	C	C	C	C	C	T	C	C	T	Correct	Correct	Correct
T_aestivum_b60	972867	G	T	T	G	T	T	G	T	T	G	Correct	Correct	Correct
T_aestivum_b60	973041	C	G	G	C	G	G	C	G	G	C	Correct	Correct	Correct
T_aestivum_b60	981149	C	G	G	C	G	C		G	G	C	Correct	Incorrect	Unassigned
T_aestivum_b60	981159	T	A	T	A	C	T		A	C	T	Incorrect	Incorrect	Unassigned
T_aestivum_b60	981197	T	C	C	C	C	T	T	.	C	T	Silenced	Incorrect	Correct
T_aestivum_b60	981237	C	G	G	G		G	C	.	G	C	Silenced	Correct	Correct
T_aestivum_b60	981389	C	T	C	C	T	C	C	T	C	C	Correct	Correct	Correct
T_aestivum_b60	981443	C	C	C	C	C	T	C	C	T	C	Correct	Correct	Correct
T_aestivum_b60	981449	C	T	T	T	T	T	T	T	T	C	Correct	Correct	Incorrect
T_aestivum_b60	981482	C	C	T	C	C	T	C	C	T	C	Correct	Correct	Correct
T_aestivum_b60	981551	G	T	T	G	T	T	G	T	T	G	Correct	Correct	Correct
T_aestivum_b60	981581	C	T	T	C	T	T	C	T	T	C	Correct	Correct	Correct
T_aestivum_b60	981599	C	T	C	T	T	C	T	T	C	C	Correct	Correct	Incorrect
T_aestivum_b60	981608	T	A	G	G	A	G	A	A	G	T	Correct	Correct	Incorrect
T_aestivum_b60	982067	C	T	0	C	T		C	*	*	*	NT Unassigned	NT Unassigned	NT Unassigned
T_aestivum_b60	982202	G	A	G	G	A	G	G	*	*	*	NT Unassigned	NT Unassigned	NT Unassigned
T_aestivum_b60	982997	T	C	T	C	C	T	C	C	T	C	Correct	Correct	Correct
T_aestivum_b60	983048	A	T	A	A	T	A	A	T	A	A	Correct	Correct	Correct
T_aestivum_b60	983087	G	A	G	G	A	G	G	A	G	G	Correct	Correct	Correct
T_aestivum_b60	983142	G	G	G	G	A	G	G	A	G	G	Correct	Correct	Correct
T_aestivum_b60	983246	A	A	A	G	A		G	A	A	G	Correct	Unassigned	Correct
T_aestivum_b60	983324	G	G	C	G	G	C	G	G	C	G	Correct	Correct	Correct
T_aestivum_b60	983456	T	T	T	T	T	C	T	T	C	T	Correct	Correct	Correct
T_aestivum_b60	983465	A	A	G	A	A	G	A	A	G	A	Correct	Correct	Correct
T_aestivum_b60	983517	G	A	G	G	A	G	G	A	G	G	Correct	Correct	Correct
T_aestivum_b60	983519	T	G	T	T	G	T	T	G	T	T	Correct	Correct	Correct
T_aestivum_b60	983579	C	T	C	C	T	C	C	T	C	C	Correct	Correct	Correct
T_aestivum_b60	983646	G	A	G	G	G	C	G	G	C	G	Correct	Correct	Correct
T_aestivum_b60	983813	G	G	G	A	G	G	A	G	G	A	Correct	Correct	Correct
T_aestivum_b60	983866	T	T	G	G	T	G	G	*	*	*	NT Unassigned	NT Unassigned	NT Unassigned
T_aestivum_b60	1014919	A	A	G	G	A		G	A	G	G	Correct	Unassigned	Correct
T_aestivum_b60	1014928	C	C	C	T	C		T	*	*	*	NT Unassigned	NT Unassigned	NT Unassigned
T_aestivum_b60	1014975	T	T	C	C	T	C	C	T	C	C	Correct	Correct	Correct
T_aestivum_b60	1014985	A	A	G	G	A	G	G	A	G	G	Correct	Correct	Correct
T_aestivum_b60	1015124	T	T	G	G	T	A	G	*	*	*	NT Unassigned	NT Unassigned	NT Unassigned
T_aestivum_b60	1015129	T	T	G	G	T	C	G	*	*	*	NT Unassigned	NT Unassigned	NT Unassigned
T_aestivum_b60	1015147	C	C	C	T	C	C	T	C	C	T	Correct	Correct	Correct
T_aestivum_b60	1015183	C	C	C	G	C	C	G	C	C	G	Correct	Correct	Correct
T_aestivum_b60	1015214	G	G	G	A	G	G	A	G	G	A	Correct	Correct	Correct
T_aestivum_b60	1015220	T	T	T	C	T	T	C	T	T	C	Correct	Correct	Correct
T_aestivum_b60	1015279	C	C	T	T	C	T	T	C	T	T	Correct	Correct	Correct
T_aestivum_b60	1015296	G	A	<	A	G	A	A	G	A	A	Correct	Low Coverage	Correct
T_aestivum_b60	1015313	C	C	T	T	C	T	T	C	T	T	Correct	Correct	Correct
T_aestivum_b60	1015450	T	T	C	C	T	T	C	T	C	C	Correct	Incorrect	Correct
T_aestivum_b60	1056501	C	A	C	C	A	C	C	*	*	*	NT Unassigned	NT Unassigned	NT Unassigned
T_aestivum_b60	1056510	G	A	A	A	A	G	A	A	G	A	Correct	Correct	Correct
T_aestivum_b60	1056540	T	A	A	A	A	T	A	A	T	A	Correct	Correct	Correct
T_aestivum_b60	1056555	T	T	T	C	T	T	C	T	T	C	Correct	Correct	Correct
T_aestivum_b60	1056561	G	T	T	T	T	G	T	T	G	T	Correct	Correct	Correct
T_aestivum_b60	1056702	C	T	T	T	T	C	T	T	C	T	Correct	Correct	Correct
T_aestivum_b60	1056705	T	T	T	C	T	T	C	T	T	C	Correct	Correct	Correct
T_aestivum_b60	1056777	T	C	C	T	C		T	*	*	*	NT Unassigned	NT Unassigned	NT Unassigned
T_aestivum_b60	1056792	T	T	T	C	T	T	C	T	T	C	Correct	Correct	Correct
T_aestivum_b60	1056804	C	T	T	C	T	C	C	*	*	*	NT Unassigned	NT Unassigned	NT Unassigned
T_aestivum_b60	1056822	C	T	T	C	T	C	C	*	*	*	NT Unassigned	NT Unassigned	NT Unassigned
T_aestivum_b60	1056855	T	G	T	T	G	T	T	*	*	*	NT Unassigned	NT Unassigned	NT Unassigned
T_aestivum_b60	1056867	C	C	C	A	C	C	A	C	C	A	Correct	Correct	Correct
T_aestivum_b60	1056873	C	T	T	T	T	C	T	T	C	T	Correct	Correct	Correct
T_aestivum_b60	1056921	A	A	A	G	A	A	G	A	A	G	Correct	Correct	Correct
T_aestivum_b60	1056922	T	T	T	C	T	T	C	T	T	C	Correct	Correct	Correct
T_aestivum_b60	1056945	A	A	A	T	A	A	T	A	A	T	Correct	Correct	Correct
T_aestivum_b60	1056960	A	G	A	A	G	A	A	*	*	*	NT Unassigned	NT Unassigned	NT Unassigned
T_aestivum_b60	1056966	C	C	C	C	G	C	C	*	*	*	NT Unassigned	NT Unassigned	NT Unassigned
T_aestivum_b60	1057041	A	A	A	G	A	A	G	A	A	G	Correct	Correct	Correct
T_aestivum_b60	1057050	C	T	C	C	T	C	C	*	*	*	NT Unassigned	NT Unassigned	NT Unassigned
T_aestivum_b60	1057062	C	C	C	T	C	C	T	C	C	T	Correct	Correct	Correct
T_aestivum_b60	1057068	C	T	T	T	T	C	T	T	C	T	Correct	Correct	Correct
T_aestivum_b60	1057071	T	C	T	T	C	T	T	*	*	*	NT Unassigned	NT Unassigned	NT Unassigned
T_aestivum_b60	1057137	A	A	A	G	A	A	G	A	A	G	Correct	Correct	Correct
T_aestivum_b60	1057140	G	A	A	A	A	G	A	A	G	A	Correct	Correct	Correct
T_aestivum_b60	1057200	G	C	C	C	C	G	C	C	G	C	Correct	Correct	Correct
T_aestivum_b60	1057251	C	C	C	G	C	C	G	C	C	G	Correct	Correct	Correct
T_aestivum_b60	1057266	A	A	*	A	A	G	A	A	G	A	Correct	Ambiguous Diploid	Correct
T_aestivum_b60	1057269	G	G	G	A	G	G	A	G	G	A	Correct	Correct	Correct
T_aestivum_b60	1057324	A	A	A	T	A	A	T	A	A	T	Correct	Correct	Correct
T_aestivum_b60	1057330	C	C	C	T	C	C	T	C	C	T	Correct	Correct	Correct
T_aestivum_b60	1057374	G	G	A	A	G	A	A	*	*	*	NT Unassigned	NT Unassigned	NT Unassigned
T_aestivum_b60	1057432	C	C	C	T	C	C	T	C	C	T	Correct	Correct	Correct
T_aestivum_b60	1057447	A	A	*	A	A	G	A	A	G	A	Correct	Ambiguous Diploid	Correct
T_aestivum_b60	1057507	T	T	C	T	T	C	T	T	C	T	Correct	Correct	Correct
T_aestivum_b60	1057573	G	A	A	G	A	G	G	*	*	*	NT Unassigned	NT Unassigned	NT Unassigned
T_aestivum_b60	1059578	A	A	T	T	A	T	A	A	T	T	Correct	Correct	Incorrect
T_aestivum_b60	1059588	A	A	G	A	A	G	A	*	*	*	NT Unassigned	NT Unassigned	NT Unassigned
T_aestivum_b60	1059623	C	C	T	C	C	T	C	C	T	C	Correct	Correct	Correct
T_aestivum_b60	1059624	A	A	A	A	A	G	A	A	G	A	Correct	Correct	Correct
T_aestivum_b60	1059821	C	C	T	C	C	T	C	C	T	C	Correct	Correct	Correct
T_aestivum_b60	1059897	G	G	A	G	G	A	G	G	A	G	Correct	Correct	Correct
T_aestivum_b60	1060033	A	C	C	C	C	C	C	A	C	C	Incorrect	Correct	Correct
T_aestivum_b60	1060168	C	C	T	C	C	T	C	C	T	C	Correct	Correct	Correct
T_aestivum_b60	1107464	C	T	C	T	C	C	T	T	C	T	Incorrect	Correct	Correct
T_aestivum_b60	1107502	A	A	A	G	A	G	G	A	A	G	Correct	Incorrect	Correct
T_aestivum_b60	1107547	G	C	G	G	C	G	G	C	G	G	Correct	Correct	Correct
T_aestivum_b60	1107618	G	A	G	A	A	G	A	A	G	A	Correct	Correct	Correct
T_aestivum_b60	1107668	A	T	A	A	A	A	A	T	A	A	Incorrect	Correct	Correct
T_aestivum_b60	1107695	A	G	A	A	G	A	A	G	A	A	Correct	Correct	Correct
T_aestivum_b60	1107721	G	G	G	G	A	G	G	A	G	G	Correct	Correct	Correct
T_aestivum_b60	1107727	G	G	G	A	G	G	A	G	G	A	Correct	Correct	Correct
T_aestivum_b60	1107793	G	G	G	G	T	G	G	T	G	G	Correct	Correct	Correct
T_aestivum_b60	1107799	G	A	G	A	A	G	A	A	G	A	Correct	Correct	Correct
T_aestivum_b60	1107800	G	A	G	A	A	G	A	.	G	A	Silenced	Correct	Correct
T_aestivum_b60	1107818	C	T	C	T	T	C	T	T	C	T	Correct	Correct	Correct
T_aestivum_b60	1107839	T	T	T	C	T	T	C	T	T	C	Correct	Correct	Correct
T_aestivum_b60	1107849	G	G	C	G	G	C	G	G	C	G	Correct	Correct	Correct
T_aestivum_b60	1107854	G	G	G	C	G	G	C	G	G	C	Correct	Correct	Correct
T_aestivum_b60	1107900	T	T	T	C	T	T	C	T	T	C	Correct	Correct	Correct
T_aestivum_b60	1107920	C	T	T	T	C	T	T	C	T	T	Correct	Correct	Correct
T_aestivum_b60	1107921	C	C	T	C	C	T	C	C	T	C	Correct	Correct	Correct
T_aestivum_b60	1108106	A	G	A	A	G	A	A	G	A	A	Correct	Correct	Correct
T_aestivum_b60	1108124	T	C	T	T	C	T	T	C	T	T	Correct	Correct	Correct
T_aestivum_b60	1108136	A	C	A	A	C	A	A	C	A	A	Correct	Correct	Correct
T_aestivum_b60	1108144	A	A	A	G	A	A	G	A	A	G	Correct	Correct	Correct
T_aestivum_b60	1108154	A	A	G	A	A	G	A	A	G	A	Correct	Correct	Correct
T_aestivum_b60	1108550	T	T	T	T			T	T	C	T	Unassigned	Unassigned	Correct
T_aestivum_b60	1108586	T	T	T	T			T	C	T	T	Unassigned	Unassigned	Correct
T_aestivum_b60	1108700	A	A	A	G	A	A	G	A	A	G	Correct	Correct	Correct
T_aestivum_b60	1108754	A	A	A	G	A	A	G	A	A	G	Correct	Correct	Correct
T_aestivum_b60	1108820	G	G	G	G	G	A	G	G	A	G	Correct	Correct	Correct
T_aestivum_b60	1108914	G	A	G	G	A	G	G	A	G	G	Correct	Correct	Correct
T_aestivum_b60	1108943	T	T	T	C	T	T	C	T	T	C	Correct	Correct	Correct
T_aestivum_b60	1109024	G	C	G	G	C	G	G	C	G	G	Correct	Correct	Correct
T_aestivum_b60	1109081	G	G	A	G	G	A	G	G	A	G	Correct	Correct	Correct
T_aestivum_b60	1109111	T	T	C	C	T	C	C	T	C	C	Correct	Correct	Correct
T_aestivum_b60	1143044	G	G	G	A	G	G	A	G	G	A	Correct	Correct	Correct
T_aestivum_b60	1143047	T	T	T	A	T	T	A	T	T	A	Correct	Correct	Correct
T_aestivum_b60	1143085	C	C	C	T	C	C	T	C	C	T	Correct	Correct	Correct
T_aestivum_b60	1143125	G	G	G	C	G	G	C	G	G	C	Correct	Correct	Correct
T_aestivum_b60	1143133	C	C	T	C	C	T	C	C	T	C	Correct	Correct	Correct
T_aestivum_b60	1143172	C	C	C	A	C	C	A	C	C	A	Correct	Correct	Correct
T_aestivum_b60	1143202	A	G	G	G	G	G	G	A	G	G	Incorrect	Correct	Correct
T_aestivum_b60	1143241	A	A	A	G	A	A	G	A	A	G	Correct	Correct	Correct
T_aestivum_b60	1143274	T	T	C	C	T	C	C	T	C	C	Correct	Correct	Correct
T_aestivum_b60	1143284	T	T	T	C	T	T	C	T	T	C	Correct	Correct	Correct
T_aestivum_b60	1143340	G	G	A	A	G	A	A	G	A	A	Correct	Correct	Correct
T_aestivum_b60	1143379	G	G	T	C	G	T	C	G	T	C	Correct	Correct	Correct
T_aestivum_b60	1143470	A	A	C	A	A	C	A	A	C	A	Correct	Correct	Correct
T_aestivum_b60	1143488	T	T	C	C	T	C	C	T	C	C	Correct	Correct	Correct
T_aestivum_b60	1147457	G	G	C	C	G	C	C	G	C	C	Correct	Correct	Correct
T_aestivum_b60	1147568	A	A	C	C	A	C	C	A	C	C	Correct	Correct	Correct
T_aestivum_b60	1147622	C	C	T	C	C	T	C	C	T	C	Correct	Correct	Correct
T_aestivum_b60	1147653	G	G	G	G	G	A	G	G	A	G	Correct	Correct	Correct
T_aestivum_b60	1147778	A	A	*	T	A	T	T	A	T	T	Correct	Ambiguous Diploid	Correct
T_aestivum_b60	1147793	C	C	T	T	C	T	T	C	T	T	Correct	Correct	Correct
T_aestivum_b60	1147934	T	T	A	A	T	A	T	T	A	A	Correct	Correct	Incorrect
T_aestivum_b60	1148429	C	C	C	A	C	C	A	C	C	A	Correct	Correct	Correct
T_aestivum_b60	1148577	A	A	G	G	A	G	G	A	G	G	Correct	Correct	Correct
T_aestivum_b60	1148617	C	C	T	A	C	T	A	C	T	A	Correct	Correct	Correct
T_aestivum_b60	1155373	T	G	G	T	G	G	T	G	G	T	Correct	Correct	Correct
T_aestivum_b60	1155405	T	A	A	T	A	A	T	A	A	T	Correct	Correct	Correct
T_aestivum_b60	1155587	G	C	G	G	C	C	G	C	G	G	Correct	Incorrect	Correct
T_aestivum_b60	1155611	A	G	G	A	G	G	A	G	A	A	Correct	Incorrect	Correct
T_aestivum_b60	1155650	A	G	G	A	G	G	A	G	G	A	Correct	Correct	Correct
T_aestivum_b60	1155713	C	G	G	C	G	G	C	G	G	C	Correct	Correct	Correct
T_aestivum_b60	1155755	A	G	G	A	G	G	A	G	G	A	Correct	Correct	Correct
T_aestivum_b60	1155776	G	C	C	G	C	C	G	C	C	G	Correct	Correct	Correct
T_aestivum_b60	1163099	A	G	0	A	G	G	A	G	.	A	Correct	Silenced	Correct
T_aestivum_b60	1163107	A	G	G	A	G	G	A	G	G	A	Correct	Correct	Correct
T_aestivum_b60	1163109	A	G	G	A	G	G	A	G	G	A	Correct	Correct	Correct
T_aestivum_b60	1163190	C	G	C	C	G	G	C	G	G	C	Correct	Correct	Correct
T_aestivum_b60	1163195	C	C	T	C	C	T	C	C	T	C	Correct	Correct	Correct
T_aestivum_b60	1163282	A	G	G	A	G	G	A	G	G	A	Correct	Correct	Correct
T_aestivum_b60	1163287	T	C	C	T	C	C	T	C	C	T	Correct	Correct	Correct
T_aestivum_b60	1163320	T	C	T	T	C	T	T	C	T	T	Correct	Correct	Correct
T_aestivum_b60	1163338	A	T	T	A	T	T	A	T	T	A	Correct	Correct	Correct
T_aestivum_b60	1163356	C	C	C	C	C	T	C	C	T	C	Correct	Correct	Correct
T_aestivum_b60	1163358	C	C	T	C	C	T	C	C	T	C	Correct	Correct	Correct
T_aestivum_b60	1163364	G	C	G	G	C	G	G	C	G	G	Correct	Correct	Correct
T_aestivum_b60	1163388	C	C	T	C	C	T	C	C	T	C	Correct	Correct	Correct
T_aestivum_b60	1163448	C	C	C	C	T	C	C	T	C	C	Correct	Correct	Correct
T_aestivum_b60	1163453	C	T	T	C	T	T	C	T	T	C	Correct	Correct	Correct
T_aestivum_b60	1163467	C	C	G	C	C	G	C	C	G	C	Correct	Correct	Correct
T_aestivum_b60	1163517	C	T	T	C	T	T	C	T	T	C	Correct	Correct	Correct
T_aestivum_b60	1163574	G	T	G	G	T	G	G	T	G	G	Correct	Correct	Correct
T_aestivum_b60	1163612	A	G	A	A	G	A	A	G	A	A	Correct	Correct	Correct
T_aestivum_b60	1163643	G	C	G	G	C	G	G	C	G	G	Correct	Correct	Correct
T_aestivum_b60	1209017	C	T	C	C	T	C	C	T	C	C	Correct	Correct	Correct
T_aestivum_b60	1209110	A	G	G	<	G	G	A	G	A	.	Correct	Incorrect	Silenced
T_aestivum_b60	1209131	G	A	G	G	A	G	G	A	G	.	Correct	Correct	Silenced
T_aestivum_b60	1209140	C	C	C	C	C	G	G	C	G	.	Correct	Correct	Silenced
T_aestivum_b60	1209176	G	G	G	G	G	A	A	G	A	.	Correct	Correct	Silenced
T_aestivum_b60	1209344	T	A	T	T	A	T	T	*	*	*	NT Unassigned	NT Unassigned	NT Unassigned
T_aestivum_b60	1209401	A	G	<	A	G	A	A	G	A	A	Correct	Low Coverage	Correct
T_aestivum_b60	1209422	G	G	<	G	G	A	G	G	A	.	Correct	Low Coverage	Silenced
T_aestivum_b60	1209440	G	A	A	A	A	G	A	*	*	*	NT Unassigned	NT Unassigned	NT Unassigned
T_aestivum_b60	1209527	G	G	A	G	G	A	G	G	A	G	Correct	Correct	Correct
T_aestivum_b60	1209548	C	C	C	T	C	C	T	C	C	T	Correct	Correct	Correct
T_aestivum_b60	1209553	A	A	A	C	A	A	C	A	A	C	Correct	Correct	Correct
T_aestivum_b60	1209590	C	T	C	C	T	C	C	T	C	C	Correct	Correct	Correct
T_aestivum_b60	1209635	G	G	G	G	G	C	G	G	C	G	Correct	Correct	Correct
T_aestivum_b60	1209755	G	A	G	G	G	A	G	G	A	G	Correct	Correct	Correct
T_aestivum_b60	1209770	G	G	G	G	G	A	G	G	A	G	Correct	Correct	Correct
T_aestivum_b60	1209803	T	T	T	T	T	C	T	T	C	T	Correct	Correct	Correct
T_aestivum_b60	1209874	G	G	G	G	G	A	G	G	A	G	Correct	Correct	Correct
T_aestivum_b60	1209944	T	T	T	A	T	T	A	T	T	A	Correct	Correct	Correct
T_aestivum_b60	1210058	G	A	A	G	A	G	G	A	G	G	Correct	Correct	Correct
T_aestivum_b60	1250415	C	T	*	C	T	T	C	*	*	*	NT Unassigned	NT Unassigned	NT Unassigned
T_aestivum_b60	1250428	G	A	A	G	A	A	G	A	.	G	Correct	Silenced	Correct
T_aestivum_b60	1250552	G	G	G	G	G	G	G	G	T	G	Correct	Incorrect	Correct
T_aestivum_b60	1250557	G	C	*	G	C	C	G	C	G	G	Correct	Ambiguous Diploid	Correct
T_aestivum_b60	1250578	T	C	C	T	C	C	T	C	C	T	Correct	Correct	Correct
T_aestivum_b60	1250698	C	T	*	C	T		C	T	C	C	Correct	Ambiguous Diploid	Correct
T_aestivum_b60	1250773	T	T	T	T	C	T	T	C	T	T	Correct	Correct	Correct
T_aestivum_b60	1250896	T	C	T	T	C	T	T	C	T	T	Correct	Correct	Correct
T_aestivum_b60	1251097	G	A	A	G	A	G	G	A	G	G	Correct	Correct	Correct
T_aestivum_b60	1251154	T	A	A	T	A	A	T	A	A	T	Correct	Correct	Correct
T_aestivum_b60	1251170	T	C	C	T	C	C	T	C	C	T	Correct	Correct	Correct
T_aestivum_b60	1251238	T	C	T	T	C	T	T	C	T	T	Correct	Correct	Correct
T_aestivum_b60	1251271	A	A	G	G	A	A	G	A	A	G	Correct	Correct	Correct
T_aestivum_b60	1251358	C	C	C	C	T	C	C	T	C	C	Correct	Correct	Correct
T_aestivum_b60	1251508	A	A	G	A	A	G	A	A	G	A	Correct	Correct	Correct
T_aestivum_b60	1251529	C	C	C	C	C	T	C	C	T	C	Correct	Correct	Correct
T_aestivum_b60	1251601	C	T	C	C	T	C	C	T	C	C	Correct	Correct	Correct
T_aestivum_b60	1251643	A	G	G	G	G		G	G	G	A	Correct	Unassigned	Incorrect
T_aestivum_b60	1251721	C	C	C	C	C	T	C	C	T	C	Correct	Correct	Correct
T_aestivum_b60	1251751	T	T	T	T	T	C	T	T	C	T	Correct	Correct	Correct
T_aestivum_b60	1251778	A	A	G	G	A	G	G	A	G	G	Correct	Correct	Correct
T_aestivum_b60	1251802	T	T	T	A	T	A	A	T	A	A	Correct	Correct	Correct
T_aestivum_b60	1251871	T	T	G	T	T	C	G	T	C	G	Correct	Correct	Correct
T_aestivum_b60	1251885	C	C	C	C	C	T	C	C	T	T	Correct	Correct	Incorrect
T_aestivum_b60	1251950	C	C	C	C	C	A	C	C	A	C	Correct	Correct	Correct
T_aestivum_b60	1252032	A	A	C	C	A	C	C	A	C	C	Correct	Correct	Correct
T_aestivum_b60	1256189	A	A	T	C	A	T	C	A	T	C	Correct	Correct	Correct
T_aestivum_b60	1256213	G	G	A	G	G	A	G	G	A	G	Correct	Correct	Correct
T_aestivum_b60	1256562	T	T	C	C	T	C	C	T	C	C	Correct	Correct	Correct
T_aestivum_b60	1256686	C	C	C	A	C	C	A	C	C	A	Correct	Correct	Correct
T_aestivum_b60	1256943	C	C	C	C	C	T	C	C	T	C	Correct	Correct	Correct
T_aestivum_b60	1257081	C	C	C	T	C	C	T	C	C	T	Correct	Correct	Correct
T_aestivum_b60	1257084	C	C	T	T	C	T	T	C	T	T	Correct	Correct	Correct
T_aestivum_b60	1257099	G	G	G	A	G	G	A	G	G	A	Correct	Correct	Correct
T_aestivum_b60	1257177	G	T	T	T	T		T	G	T	T	Incorrect	Unassigned	Correct
T_aestivum_b60	1257228	G	G	G	G	G	A	G	G	A	G	Correct	Correct	Correct
T_aestivum_b60	1257231	T	T	C	T	T	C	T	T	C	T	Correct	Correct	Correct
T_aestivum_b60	1257234	T	T	T	T	T	C	T	T	C	T	Correct	Correct	Correct
T_aestivum_b60	1257390	G	G	C	C	G	C	C	G	C	C	Correct	Correct	Correct
T_aestivum_b60	1257504	G	C	C	C	C	C	C	G	T	C	Incorrect	Incorrect	Correct
T_aestivum_b60	1257513	A	A	C	A	A	A	A	A	C	A	Correct	Incorrect	Correct
T_aestivum_b60	1257663	C	C	T	T	C	T	T	C	T	T	Correct	Correct	Correct
T_aestivum_b60	1257678	T	T	A	A	T	A	A	T	A	A	Correct	Correct	Correct
T_aestivum_b60	1257687	C	C	T	T	C	T	T	C	T	T	Correct	Correct	Correct
T_aestivum_b60	1257752	T	T	C	C	T	C	C	*	*	*	NT Unassigned	NT Unassigned	NT Unassigned
T_aestivum_b60	1257781	G	G	A	G	G	A	G	*	*	*	NT Unassigned	NT Unassigned	NT Unassigned
T_aestivum_b60	1257820	A	A	A	A	A	G	A	*	*	*	NT Unassigned	NT Unassigned	NT Unassigned
T_aestivum_b60	1257842	A	A	0	T	A	T	T	A	T	T	Correct	Low Coverage	Correct
T_aestivum_b60	1257848	C	C	0	T	C	T	T	C	T	T	Correct	Low Coverage	Correct
T_aestivum_b60	1257890	A	A	A	G	A	A	G	A	A	G	Correct	Correct	Correct
T_aestivum_b60	1257949	T	T	*	A	T	A	T	*	*	*	NT Unassigned	NT Unassigned	NT Unassigned
T_aestivum_b60	1258034	C	C	C	C	C	T	C	C	T	C	Correct	Correct	Correct
T_aestivum_b60	1258073	C	C	C	T	C	C	T	C	C	T	Correct	Correct	Correct
T_aestivum_b60	1258112	G	G	G	A	G	G	A	G	G	A	Correct	Correct	Correct
T_aestivum_b60	1258167	A	*	*	*	G	G	A	*	*	*	NT Unassigned	NT Unassigned	NT Unassigned
T_aestivum_b60	1258168	G	G	G	G	G	C	G	*	*	*	NT Unassigned	NT Unassigned	NT Unassigned
T_aestivum_b60	1258259	T	T	C	C	T	C	C	T	C	C	Correct	Correct	Correct
T_aestivum_b60	1258280	A	A	T	A	A	T	A	A	T	A	Correct	Correct	Correct
T_aestivum_b60	1258286	C	C	C	T	C	C	T	C	C	T	Correct	Correct	Correct
T_aestivum_b60	1258289	C	C	T	C	C	T	C	C	T	C	Correct	Correct	Correct
T_aestivum_b60	1258349	G	A	G	G	A	A	G	G	A	G	Incorrect	Correct	Correct
T_aestivum_b60	1258455	T	T	T	C	T	G	C	T	G	C	Correct	Correct	Correct
T_aestivum_b60	1258463	A	C	C	C	A	C	C	A	C	C	Correct	Correct	Correct
T_aestivum_b60	1258464	T	T	T	T	T	G	T	T	G	T	Correct	Correct	Correct
T_aestivum_b60	1258480	C	T	T	T	T	T	T	C	T	T	Incorrect	Correct	Correct
T_aestivum_b60	1258514	C	C	C	A	C	C	A	C	C	A	Correct	Correct	Correct
T_aestivum_b60	1258571	T	T	C	C	T	C	C	T	C	C	Correct	Correct	Correct
T_aestivum_b60	1258605	A	T	T	*	T	T		*	*	*	NT Unassigned	NT Unassigned	NT Unassigned
T_aestivum_b60	1264968	G	C	G	T	C	G	T	C	G	T	Correct	Correct	Correct
T_aestivum_b60	1264972	C	G	C	C	G	C	C	G	C	C	Correct	Correct	Correct
T_aestivum_b60	1265056	G	C	C	C	C	G	C	C	G	C	Correct	Correct	Correct
T_aestivum_b60	1265075	C	A	C	A	A	C	A	A	C	A	Correct	Correct	Correct
T_aestivum_b60	1265076	C	A	C	A	A	C	A	A	C	A	Correct	Correct	Correct
T_aestivum_b60	1265108	T	T	T	T	T	T	C	T	T	C	Correct	Correct	Correct
T_aestivum_b60	1265300	T	C	T	T	C	T	T	C	T	T	Correct	Correct	Correct
T_aestivum_b60	1265306	T	T	T	C	T	T	C	T	T	C	Correct	Correct	Correct
T_aestivum_b60	1265327	C	C	C	T	C	C	T	C	C	T	Correct	Correct	Correct
T_aestivum_b60	1288310	A	C	*	A	C		A	C	C	A	Correct	Ambiguous Diploid	Correct
T_aestivum_b60	1288413	G	G	*	G	G	A	G	G	A	G	Correct	Ambiguous Diploid	Correct
T_aestivum_b60	1288457	T	C	C	C	C	C	C	C	C	T	Correct	Correct	Incorrect
T_aestivum_b60	1288542	G	T	G	G	T	G	G	T	G	G	Correct	Correct	Correct
T_aestivum_b60	1288544	G	A	A	G	A	G	G	A	G	G	Correct	Correct	Correct
T_aestivum_b60	1288607	G	C	G	G	C	G	G	C	G	G	Correct	Correct	Correct
T_aestivum_b60	1288670	A	G	A	A	G	A	A	G	A	A	Correct	Correct	Correct
T_aestivum_b60	1288715	C	T	C	C	T	C	C	T	C	C	Correct	Correct	Correct
T_aestivum_b60	1288748	A	G	A	A	G	A	A	G	A	A	Correct	Correct	Correct
T_aestivum_b60	1288760	T	C	C	T	C	C	T	C	C	T	Correct	Correct	Correct
T_aestivum_b60	1288868	C	C	C	C	C	C	C	C	T	C	Correct	Incorrect	Correct
T_aestivum_b60	1288900	T	T	T	T	T	T	T	T	C	T	Correct	Incorrect	Correct
T_aestivum_b60	1288902	G	A	G	G	A	G	G	A	G	G	Correct	Correct	Correct
T_aestivum_b60	1288913	T	C	T	T	C	T	T	C	T	T	Correct	Correct	Correct
T_aestivum_b60	1289215	T	T	C	T	T	C	T	T	C	T	Correct	Correct	Correct
T_aestivum_b60	1289221	A	G	G	G	G	G	A	G	G	A	Correct	Correct	Correct
T_aestivum_b60	1289273	T	C	C	T	C	C	T	C	C	T	Correct	Correct	Correct
T_aestivum_b60	1289298	G	C	C	C	C	C	C	C	C	G	Correct	Correct	Incorrect
T_aestivum_b60	1289320	T	C	C	T	C	C	C	C	C	T	Correct	Correct	Incorrect
T_aestivum_b60	1289342	G	G	G	G	G	A	G	G	A	G	Correct	Correct	Correct
T_aestivum_b60	1289368	C	C	C	T	T	C	T	T	C	C	Correct	Correct	Incorrect
T_aestivum_b60	1289392	T	T	C	T	T	C	T	T	C	T	Correct	Correct	Correct
T_aestivum_b60	1289440	G	G	*	A	G	A	G	G	A	G	Correct	Ambiguous Diploid	Correct
T_aestivum_b60	1289443	G	A	G	G	A	G	G	A	G	G	Correct	Correct	Correct
T_aestivum_b60	1289473	T	T	T	T	T	C	T	T	C	T	Correct	Correct	Correct
T_aestivum_b60	1289534	A	G	A	A	G	A	A	G	A	A	Correct	Correct	Correct
T_aestivum_b60	1289539	T	T	C	C	T	C	T	T	C	T	Correct	Correct	Correct
T_aestivum_b60	1289560	A	G	*	G	G	G	A	G	G	A	Correct	Ambiguous Diploid	Correct
T_aestivum_b60	1289587	G	G	G	G	G	A	G	G	A	G	Correct	Correct	Correct
T_aestivum_b60	1289603	G	C	<	C	C	C	G	C	C	G	Correct	Low Coverage	Correct
T_aestivum_b60	1289604	G	G	G	G	G	A	G	G	A	G	Correct	Correct	Correct
T_aestivum_b60	1289736	G	G	G	G	G	T	G	G	T	G	Correct	Correct	Correct
T_aestivum_b60	1297699	A	A	G	G	A	G	G	A	G	.	Correct	Correct	Silenced
T_aestivum_b60	1297702	C	C	G	C	C	G	C	C	G	.	Correct	Correct	Silenced
T_aestivum_b60	1297861	A	A	A	G	A	A	G	A	A	G	Correct	Correct	Correct
T_aestivum_b60	1297876	C	C	T	T	C	T	C	C	T	C	Correct	Correct	Correct
T_aestivum_b60	1297915	G	G	A	A	G	A		G	A	G	Correct	Correct	Unassigned
T_aestivum_b60	1297927	C	C	T	C	C	T		C	T	C	Correct	Correct	Unassigned
T_aestivum_b60	1297933	T	T	C	C	T	C	C	T	C	C	Correct	Correct	Correct
T_aestivum_b60	1298005	A	C	0	C	A	C	C	A	C	C	Correct	Low Coverage	Correct
T_aestivum_b60	1298076	T	T	T	G	T	G	G	*	*	*	NT Unassigned	NT Unassigned	NT Unassigned
T_aestivum_b60	1311898	C	C	C	C	C	T	C	C	T	C	Correct	Correct	Correct
T_aestivum_b60	1311901	A	A	A	A	A	G	A	A	G	A	Correct	Correct	Correct
T_aestivum_b60	1312043	A	G	A	A	G	A	A	G	A	A	Correct	Correct	Correct
T_aestivum_b60	1312086	A	A	G	A	A	G	A	A	G	A	Correct	Correct	Correct
T_aestivum_b60	1312118	C	T	T	T	T	T	C	T	T	C	Correct	Correct	Correct
T_aestivum_b60	1312143	C	G	C	C	G	C	C	G	C	C	Correct	Correct	Correct
T_aestivum_b60	1312205	G	A	G	G	A	G	G	A	G	G	Correct	Correct	Correct
T_aestivum_b60	1312214	A	G	G	A	G	G	A	G	G	A	Correct	Correct	Correct
T_aestivum_b60	1312247	G	G	C	G	G	C	G	G	C	G	Correct	Correct	Correct
T_aestivum_b60	1312265	T	C	T	T	C	T	T	C	T	T	Correct	Correct	Correct
T_aestivum_b60	1312269	T	C	C	T	C	C	T	C	C	T	Correct	Correct	Correct
T_aestivum_b60	1312277	G	G	A	G	G	A	G	G	A	G	Correct	Correct	Correct
T_aestivum_b60	1312301	C	A	A	C	A	A	C	A	A	C	Correct	Correct	Correct
T_aestivum_b60	1312375	G	A	G	G	A	G	G	A	G	G	Correct	Correct	Correct
T_aestivum_b60	1312382	G	A	G	G	A	G	G	A	G	G	Correct	Correct	Correct
T_aestivum_b60	1312400	A	A	A	A	A	G	A	A	G	A	Correct	Correct	Correct
T_aestivum_b60	1312428	T	C	C	T	C	C	T	C	C	T	Correct	Correct	Correct
T_aestivum_b60	1312433	G	G	A	G	G	A	G	G	A	G	Correct	Correct	Correct
T_aestivum_b60	1312460	G	C	G	G	C	G	G	C	G	G	Correct	Correct	Correct
T_aestivum_b60	1312484	T	C	C	T	C		T	C	C	T	Correct	Unassigned	Correct
T_aestivum_b60	1312521	C	C	C	C	C	T	C	C	T	C	Correct	Correct	Correct
T_aestivum_b60	1312523	C	C	C	C	C	T	C	C	T	C	Correct	Correct	Correct
T_aestivum_b60	1312538	C	G	A	C	C	A	C	.	A	C	Silenced	Correct	Correct
T_aestivum_b60	1312540	C	T	T	C	T	T	C	.	T	C	Silenced	Correct	Correct
T_aestivum_b60	1312585	T	T	C	T	T	C	T	T	C	T	Correct	Correct	Correct
T_aestivum_b60	1312592	C	T	C	C	T	C	C	T	C	C	Correct	Correct	Correct
T_aestivum_b60	1312631	T	A	A	T	A	A	T	A	A	T	Correct	Correct	Correct
T_aestivum_b60	1312652	G	G	G	G	G	A	G	G	A	G	Correct	Correct	Correct
T_aestivum_b60	1312682	T	C	C	T	C	C	T	C	C	T	Correct	Correct	Correct
T_aestivum_b60	1312709	G	G	T	G	G	T	G	G	T	G	Correct	Correct	Correct
T_aestivum_b60	1312733	T	C	C	T	C	C	T	C	C	T	Correct	Correct	Correct
T_aestivum_b60	1312745	T	T	T	T	T	G	T	T	G	T	Correct	Correct	Correct
T_aestivum_b60	1312805	T	T	T	T	T	T	T	A	T	T	Incorrect	Correct	Correct
T_aestivum_b60	1312830	C	T	C	C	T	C	C	T	C	C	Correct	Correct	Correct
T_aestivum_b60	1312844	T	T	T	T	T	C	T	T	C	T	Correct	Correct	Correct
T_aestivum_b60	1312913	G	G	A	G	G	A	G	G	A	G	Correct	Correct	Correct
T_aestivum_b60	1312971	C	C	T	C	C	T	C	C	T	C	Correct	Correct	Correct
T_aestivum_b60	1313108	G	G	A	G	G	A	G	G	A	G	Correct	Correct	Correct
T_aestivum_b60	1313183	T	C	C	T	C	C	T	C	C	T	Correct	Correct	Correct
T_aestivum_b60	1313192	G	A	G	G	A	G	G	A	G	G	Correct	Correct	Correct
T_aestivum_b60	1313216	G	G	G	G	G	A	G	G	A	G	Correct	Correct	Correct
T_aestivum_b60	1313245	C	T	T	C	T	T	C	T	T	C	Correct	Correct	Correct
T_aestivum_b60	1313336	G	G	C	G	G	C	G	G	C	G	Correct	Correct	Correct
T_aestivum_b60	1313346	A	G	A	A	G	A	A	G	A	A	Correct	Correct	Correct
T_aestivum_b60	1313378	G	G	C	G	G	C	G	G	C	G	Correct	Correct	Correct
T_aestivum_b60	1313384	T	C	T	T	C	T	T	C	T	T	Correct	Correct	Correct
T_aestivum_b60	1313425	C	C	C	C	C	T	C	C	T	C	Correct	Correct	Correct
T_aestivum_b60	1313450	T	C	C	T	C	C	T	C	C	T	Correct	Correct	Correct
T_aestivum_b60	1313465	C	C	G	C	C	G	C	C	G	C	Correct	Correct	Correct
T_aestivum_b60	1313474	G	G	A	G	G	A	G	G	A	G	Correct	Correct	Correct
T_aestivum_b60	1313509	C	C	C	C	C	G	C	C	G	C	Correct	Correct	Correct
T_aestivum_b60	1313519	T	C	T	T	C	T	T	C	T	T	Correct	Correct	Correct
T_aestivum_b60	1313567	T	C	C	T	C	C	T	C	C	T	Correct	Correct	Correct
T_aestivum_b60	1313591	C	C	C	C	C	T	C	C	T	C	Correct	Correct	Correct
T_aestivum_b60	1313621	T	C	C	T	C	C	T	C	C	T	Correct	Correct	Correct
T_aestivum_b60	1313645	C	C	C	C	C	G	C	C	G	C	Correct	Correct	Correct
T_aestivum_b60	1313691	G	G	G	G	G	A	G	G	A	G	Correct	Correct	Correct
T_aestivum_b60	1313722	T	C	C	T	C	C	T	C	C	T	Correct	Correct	Correct
T_aestivum_b60	1313728	T	C	C	T	C	C	T	C	C	T	Correct	Correct	Correct
T_aestivum_b60	1313764	C	T	T	C	T	T	C	T	T	C	Correct	Correct	Correct
T_aestivum_b60	1343035	T	0	C	T	C	C		.	C	T	Silenced	Correct	Unassigned
T_aestivum_b60	1343071	G	G	G	G	G	G	G	G	C	G	Correct	Incorrect	Correct
T_aestivum_b60	1343119	C	C	C	C	C	C	C	C	T	C	Correct	Incorrect	Correct
T_aestivum_b60	1343143	G	T	T	G	T		G	T	T	G	Correct	Unassigned	Correct
T_aestivum_b60	1343182	C	T	T	C	T	T	C	T	T	C	Correct	Correct	Correct
T_aestivum_b60	1343222	G	A	A	G	A	A	G	A	A	G	Correct	Correct	Correct
T_aestivum_b60	1343266	G	G	G	G	G	A	G	G	A	G	Correct	Correct	Correct
T_aestivum_b60	1343269	A	G	G	A	G	G	A	G	G	A	Correct	Correct	Correct
T_aestivum_b60	1343339	G	G	G	G	T		G	T	G	G	Correct	Unassigned	Correct
T_aestivum_b60	1343439	G	C	G	G	C	C	G	C	C	G	Correct	Correct	Correct
T_aestivum_b60	1343494	T	C	T	T	C	T	T	C	T	T	Correct	Correct	Correct
T_aestivum_b60	1343670	G	T	G	G	T	G	G	T	G	G	Correct	Correct	Correct
T_aestivum_b60	1343675	G	A	G	G	A	G	G	A	G	G	Correct	Correct	Correct
T_aestivum_b60	1343708	C	C	C	C	C	T	C	C	T	C	Correct	Correct	Correct
T_aestivum_b60	1343735	C	T	T	C	T	T	C	T	T	C	Correct	Correct	Correct
T_aestivum_b60	1343747	C	T	T	C	T	T	C	T	T	C	Correct	Correct	Correct
T_aestivum_b60	1343777	G	A	A	G	A	G	G	A	G	G	Correct	Correct	Correct
T_aestivum_b60	1343783	T	T	C	T	T	C	T	T	C	T	Correct	Correct	Correct
T_aestivum_b60	1343828	G	A	A	G	A	A	G	A	A	G	Correct	Correct	Correct
T_aestivum_b60	1343922	T	C	T	T	C	T	T	C	T	T	Correct	Correct	Correct
T_aestivum_b60	1343960	C	C	C	C	T	C	C	T	C	C	Correct	Correct	Correct
T_aestivum_b60	1344043	A	A	T	A	A	T	A	A	T	A	Correct	Correct	Correct
T_aestivum_b60	1344053	T	C	T	T	C	T	T	C	T	T	Correct	Correct	Correct
T_aestivum_b60	1344192	T	0	G	T		G	T	*	*	*	NT Unassigned	NT Unassigned	NT Unassigned
T_aestivum_b60	1344208	A	0	G	A		G	A	*	*	*	NT Unassigned	NT Unassigned	NT Unassigned
T_aestivum_b60	1353202	G	G	C	C	G	C	C	G	C	C	Correct	Correct	Correct
T_aestivum_b60	1353227	T	T	C	T	T	C	T	T	C	T	Correct	Correct	Correct
T_aestivum_b60	1353289	T	C	C	C	T	C	C	T	C	C	Correct	Correct	Correct
T_aestivum_b60	1353315	C	C	T	T	C	T	T	C	T	T	Correct	Correct	Correct
T_aestivum_b60	1353502	T	T	T	G	T	T	G	T	T	G	Correct	Correct	Correct
T_aestivum_b60	1353533	A	A	G	G	A	G	G	A	G	G	Correct	Correct	Correct
T_aestivum_b60	1353571	T	C	C	C	T	C	C	T	C	C	Correct	Correct	Correct
T_aestivum_b60	1353616	C	C	C	A	C	C	A	C	C	A	Correct	Correct	Correct
T_aestivum_b60	1353643	G	G	A	G	G	A	G	G	A	G	Correct	Correct	Correct
T_aestivum_b60	1353655	T	T	T	C	T	T	C	T	T	C	Correct	Correct	Correct
T_aestivum_b60	1353677	A	A	A	C	A	A	C	A	A	C	Correct	Correct	Correct
T_aestivum_b60	1353683	T	T	T	C	T	T	C	T	T	C	Correct	Correct	Correct
T_aestivum_b60	1353730	A	A	G	A	A	G	A	A	G	A	Correct	Correct	Correct
T_aestivum_b60	1353754	T	T	C	T	T	C	T	T	C	T	Correct	Correct	Correct
T_aestivum_b60	1353787	T	T	C	T	T	C	T	T	C	T	Correct	Correct	Correct
T_aestivum_b60	1353805	A	A	A	T	A	A	T	A	A	T	Correct	Correct	Correct
T_aestivum_b60	1353850	G	G	A	G	G	A	G	G	A	G	Correct	Correct	Correct
T_aestivum_b60	1353898	G	G	A	G	G	A	G	G	A	G	Correct	Correct	Correct
T_aestivum_b60	1354000	T	T	T	C	T	T	C	T	T	C	Correct	Correct	Correct
T_aestivum_b60	1354022	A	A	C	A	A	C	A	A	C	A	Correct	Correct	Correct
T_aestivum_b60	1354174	G	G	G	G	G	G	G	A	G	G	Incorrect	Correct	Correct
T_aestivum_b60	1354177	C	C	T	T	C	T	C	C	T	C	Correct	Correct	Correct
T_aestivum_b60	1354265	C	C	T	T	C	T	T	C	T	T	Correct	Correct	Correct
T_aestivum_b60	1354343	A	A	G	A	A	G	A	A	G	A	Correct	Correct	Correct
T_aestivum_b60	1354369	T	T	C	T	T	C	T	T	C	T	Correct	Correct	Correct
T_aestivum_b60	1354402	G	G	A	G	G	A	G	G	A	G	Correct	Correct	Correct
T_aestivum_b60	1354456	C	C	T	T	C	C	T	C	C	T	Correct	Correct	Correct
T_aestivum_b60	1354513	T	T	T	T	T	T	T	T	T	C	Correct	Correct	Incorrect
T_aestivum_b60	1354756	G	G	A	G	G	A	G	G	A	G	Correct	Correct	Correct
T_aestivum_b60	1354762	C	T	C	C	T	C	C	T	C	C	Correct	Correct	Correct
T_aestivum_b60	1354774	A	G	A	A	G	A	A	G	A	A	Correct	Correct	Correct
T_aestivum_b60	1354807	T	T	C	C	T	C	C	T	C	C	Correct	Correct	Correct
T_aestivum_b60	1354819	T	T	T	C	T	T	C	T	T	C	Correct	Correct	Correct
T_aestivum_b60	1354867	C	G	C	C	G	C	C	G	C	C	Correct	Correct	Correct
T_aestivum_b60	1354982	T	A	A	T	A	A	T	A	A	T	Correct	Correct	Correct
T_aestivum_b60	1355011	C	C	G	C	C	G	C	C	G	C	Correct	Correct	Correct
T_aestivum_b60	1355056	T	C	C	T	C	C	T	C	C	T	Correct	Correct	Correct
T_aestivum_b60	1355078	G	G	G	G	G	A	G	G	A	G	Correct	Correct	Correct
T_aestivum_b60	1355095	C	C	T	C	C	T	C	C	T	C	Correct	Correct	Correct
T_aestivum_b60	1355104	T	C	C	T	C	C	T	C	C	T	Correct	Correct	Correct
T_aestivum_b60	1355189	C	C	T	C	T	T	C	T	T	C	Correct	Correct	Correct
T_aestivum_b60	1355191	T	T	C	T	T	C	T	T	C	T	Correct	Correct	Correct
T_aestivum_b60	1355215	A	A	T	A	A	T	A	A	T	A	Correct	Correct	Correct
T_aestivum_b60	1355256	G	G	A	G	G	A	G	G	A	G	Correct	Correct	Correct
T_aestivum_b60	1355266	G	G	G	G	T	G	G	T	G	G	Correct	Correct	Correct
T_aestivum_b60	1355288	A	T	A	A	T	A	A	T	A	A	Correct	Correct	Correct
T_aestivum_b60	1355304	A	G	G	A	G	G	A	G	G	A	Correct	Correct	Correct
T_aestivum_b60	1355343	C	T	T	C	T	T	C	T	T	C	Correct	Correct	Correct
T_aestivum_b60	1355345	T	C	C	T	C		T	C	C	T	Correct	Unassigned	Correct
T_aestivum_b60	1355379	G	G	G	G	G	A	G	G	A	G	Correct	Correct	Correct
T_aestivum_b60	1355381	G	G	G	G	G	A	G	G	A	G	Correct	Correct	Correct
T_aestivum_b60	1355441	C	G	C	C	G	C	C	G	C	C	Correct	Correct	Correct
T_aestivum_b60	1355505	T	T	C	T	T	C	T	T	C	T	Correct	Correct	Correct
T_aestivum_b60	1355506	C	C	A	C	C	A	C	C	A	C	Correct	Correct	Correct
T_aestivum_b60	1355519	T	*	T	0	T	T	T	*	*	*	NT Unassigned	NT Unassigned	NT Unassigned
T_aestivum_b60	1355520	C	C	C	0	C	C	C	*	*	*	NT Unassigned	NT Unassigned	NT Unassigned
T_aestivum_b60	1373310	A	A	G	G	A	G	G	A	G	G	Correct	Correct	Correct
T_aestivum_b60	1373342	A	G	G	G	A	G	G	A	G	G	Correct	Correct	Correct
T_aestivum_b60	1373390	T	T	A	A	T	A	A	T	A	A	Correct	Correct	Correct
T_aestivum_b60	1373585	C	C	T	T	C	T	T	C	T	T	Correct	Correct	Correct
T_aestivum_b60	1373670	G	G	A	G	G	A	G	G	A	G	Correct	Correct	Correct
T_aestivum_b60	1373730	C	C	G	G	C	G	G	C	G	G	Correct	Correct	Correct
T_aestivum_b60	1373762	C	C	A	A	C	A	A	C	A	A	Correct	Correct	Correct
T_aestivum_b60	1373895	T	C	T	T	C	T	T	C	T	T	Correct	Correct	Correct
T_aestivum_b60	1373896	G	A	G	G	A	G	G	A	G	G	Correct	Correct	Correct
T_aestivum_b60	1373936	T	C	T	T	C	T	T	C	T	T	Correct	Correct	Correct
T_aestivum_b60	1373959	G	C	G	G	C	G	G	C	G	G	Correct	Correct	Correct
T_aestivum_b60	1374012	C	T	C	*	T	C	C	T	C	T	Correct	Correct	Ambiguous Diploid
T_aestivum_b60	1374020	T	C	T	T	C	T	T	*	*	*	NT Unassigned	NT Unassigned	NT Unassigned
T_aestivum_b60	1374044	A	G	A	A	G	A	A	*	*	*	NT Unassigned	NT Unassigned	NT Unassigned
T_aestivum_b60	1374084	G	A	G	G	A	G	G	*	*	*	NT Unassigned	NT Unassigned	NT Unassigned
T_aestivum_b60	1374132	T	C	T	T	C	T	T	C	T	T	Correct	Correct	Correct
T_aestivum_b60	1374168	G	C	G	G	C	G	G	C	G	G	Correct	Correct	Correct
T_aestivum_b60	1374291	G	G	G	A	G	G	A	G	G	A	Correct	Correct	Correct
T_aestivum_b60	1374296	T	C	C	C	C	T	C	C	T	C	Correct	Correct	Correct
T_aestivum_b60	1374462	T	C	T	C	C	T	C	C	T	C	Correct	Correct	Correct
T_aestivum_b60	1374468	C	C	C	T	C	C	T	C	C	T	Correct	Correct	Correct
T_aestivum_b60	1374498	C	T	C	C	T	C	C	T	C	C	Correct	Correct	Correct
T_aestivum_b60	1374508	G	A	G	G	A	G	G	A	G	G	Correct	Correct	Correct
T_aestivum_b60	1374519	C	C	C	C	T	C	C	T	C	C	Correct	Correct	Correct
T_aestivum_b60	1374552	C	C	C	C	T	C	C	T	C	C	Correct	Correct	Correct
T_aestivum_b60	1374579	G	C	G	C	C	G	C	C	G	C	Correct	Correct	Correct
T_aestivum_b60	1374593	G	G	G	A	G	G	A	G	G	A	Correct	Correct	Correct
T_aestivum_b60	1374615	C	T	C	C	T	C	C	T	C	C	Correct	Correct	Correct
T_aestivum_b60	1374616	T	C	T	T	C	T	T	C	T	T	Correct	Correct	Correct
T_aestivum_b60	1374774	A	A	A	G	A	A	G	A	A	G	Correct	Correct	Correct
T_aestivum_b60	1374778	A	<	A	T		A	T	.	A	T	Silenced	Correct	Correct
T_aestivum_b60	1374792	T	T	*	C	T	T	C	.	T	C	Silenced	Ambiguous Diploid	Correct
T_aestivum_b60	1374824	A	A	A	G	A	A	G	A	A	G	Correct	Correct	Correct
T_aestivum_b60	1374842	C	A	C	A	C	C	A	A	C	A	Incorrect	Correct	Correct
T_aestivum_b60	1386647	C	T	T	T	T	C	T	T	C	T	Correct	Correct	Correct
T_aestivum_b60	1386753	C	T	T	T	T	C	T	T	C	T	Correct	Correct	Correct
T_aestivum_b60	1386771	G	A	*	G	A	G	G	A	G	G	Correct	Ambiguous Diploid	Correct
T_aestivum_b60	1386789	G	A	A	A	A	G	A	A	G	A	Correct	Correct	Correct
T_aestivum_b60	1386819	T	T	C	C	T	T	C	T	T	C	Correct	Correct	Correct
T_aestivum_b60	1387518	T	C	T	C	C	T	C	C	T	.	Correct	Correct	Silenced
T_aestivum_b60	1388272	T	0	T	T		T	T	*	*	*	NT Unassigned	NT Unassigned	NT Unassigned
T_aestivum_b60	1402594	G	A	A	A	A	G	A	A	G	A	Correct	Correct	Correct
T_aestivum_b60	1402687	C	G	C	C	G	C	C	G	C	C	Correct	Correct	Correct
T_aestivum_b60	1402783	A	A	G	G	A	A	G	A	A	G	Correct	Correct	Correct
T_aestivum_b60	1402805	G	G	G	G	T	G	G	T	G	G	Correct	Correct	Correct
T_aestivum_b60	1402912	C	T	T	C	T	C	C	T	C	C	Correct	Correct	Correct
T_aestivum_b60	1402957	G	G	G	A	G	G	A	G	G	A	Correct	Correct	Correct
T_aestivum_b60	1403083	C	T	C	C	T	C	C	T	C	C	Correct	Correct	Correct
T_aestivum_b60	1403125	A	G	G	G	G	A	G	G	A	G	Correct	Correct	Correct
T_aestivum_b60	1403131	C	T	T	T	T	C	T	T	C	T	Correct	Correct	Correct
T_aestivum_b60	1403491	C	C	C	T	C	C	T	C	C	T	Correct	Correct	Correct
T_aestivum_b60	1403509	A	T	A	T	T	A	T	T	A	T	Correct	Correct	Correct
T_aestivum_b60	1403722	C	T	T	T	T	C	T	T	C	T	Correct	Correct	Correct
T_aestivum_b60	1404055	A	A	G	G	A	A	G	A	A	G	Correct	Correct	Correct
T_aestivum_b60	1404097	C	T	C	C	T	C	C	T	C	C	Correct	Correct	Correct
T_aestivum_b60	1404163	A	G	G	G	G	A	G	G	A	G	Correct	Correct	Correct
T_aestivum_b60	1404211	C	C	C	T	C	C	T	C	C	T	Correct	Correct	Correct
T_aestivum_b60	1404412	G	G	G	A	G	G	A	G	G	A	Correct	Correct	Correct
T_aestivum_b60	1404415	G	A	G	G	A	G	G	A	G	G	Correct	Correct	Correct
T_aestivum_b60	1404460	T	C	T	C	C	T	C	C	T	C	Correct	Correct	Correct
T_aestivum_b60	1404487	C	T	C	C	T	C	C	T	C	C	Correct	Correct	Correct
T_aestivum_b60	1404488	C	T	C	C	T	C	C	T	C	C	Correct	Correct	Correct
T_aestivum_b60	1404493	G	A	G	G	A	G	G	*	*	*	NT Unassigned	NT Unassigned	NT Unassigned
T_aestivum_b60	1404496	C	C	C	T	C	C	T	.	C	T	Silenced	Correct	Correct
T_aestivum_b60	1404580	A	C	C	C	C	A	C	C	A	C	Correct	Correct	Correct
T_aestivum_b60	1404583	G	A	A	A	A	G	A	A	G	A	Correct	Correct	Correct
T_aestivum_b60	1404601	T	C	T	T	C	T	T	C	T	T	Correct	Correct	Correct
T_aestivum_b60	1404644	A	A	A	A	G	A	A	G	A	A	Correct	Correct	Correct
T_aestivum_b60	1404646	A	G	A	G	G	A	G	G	A	G	Correct	Correct	Correct
T_aestivum_b60	1404654	T	T	T	C	T	T	C	T	T	C	Correct	Correct	Correct
T_aestivum_b60	1404691	C	C	C	T	C	C	T	C	C	T	Correct	Correct	Correct
T_aestivum_b60	1404754	T	C	C	C	C	T	C	C	T	C	Correct	Correct	Correct
T_aestivum_b60	1404766	C	T	T	T	T	C	T	T	C	T	Correct	Correct	Correct
T_aestivum_b60	1404799	T	C	T	T	C	T	T	C	T	T	Correct	Correct	Correct
T_aestivum_b60	1404802	C	T	T	T	T	C	T	T	C	T	Correct	Correct	Correct
T_aestivum_b60	1404856	G	G	G	C	G	G	C	G	G	C	Correct	Correct	Correct
T_aestivum_b60	1404860	C	T	T	T	T	C	T	T	C	T	Correct	Correct	Correct
T_aestivum_b60	1404874	G	G	G	A	G	G	A	G	G	A	Correct	Correct	Correct
T_aestivum_b60	1404895	A	G	A	G	G	A	G	G	A	G	Correct	Correct	Correct
T_aestivum_b60	1404913	T	T	T	C	T	T	C	T	T	C	Correct	Correct	Correct
T_aestivum_b60	1404922	C	A	C	C	A	C	C	A	C	C	Correct	Correct	Correct
T_aestivum_b60	1404964	A	T	T	T	T	A	T	T	A	T	Correct	Correct	Correct
T_aestivum_b60	1404988	A	G	A	A	G	A	A	G	A	A	Correct	Correct	Correct
T_aestivum_b60	1405040	C	T	C	T	T	C	T	T	C	T	Correct	Correct	Correct
T_aestivum_b60	1405057	G	T	G	T	T	G	T	T	G	T	Correct	Correct	Correct
T_aestivum_b60	1405175	C	C	C	T	C	C	T	C	C	T	Correct	Correct	Correct
T_aestivum_b60	1405195	C	C	C	T	C	C	T	C	C	T	Correct	Correct	Correct
T_aestivum_b60	1405237	C	T	C	T	T	C	T	T	C	T	Correct	Correct	Correct
T_aestivum_b60	1405249	A	A	A	T	A	A	T	A	A	T	Correct	Correct	Correct
T_aestivum_b60	1405269	T	T	T	C	T	T	C	T	T	C	Correct	Correct	Correct
T_aestivum_b60	1405279	C	C	C	T	C	C	T	.	C	T	Silenced	Correct	Correct
T_aestivum_b60	1411858	T	A	T	T	A	T		*	*	*	NT Unassigned	NT Unassigned	NT Unassigned
T_aestivum_b60	1411859	T	*	T	T	C	T		*	*	*	NT Unassigned	NT Unassigned	NT Unassigned
T_aestivum_b60	1411862	A	A	A	A	A	A		*	*	*	NT Unassigned	NT Unassigned	NT Unassigned
T_aestivum_b60	1411924	T	T	T	G	T	T	G	T	T	G	Correct	Correct	Correct
T_aestivum_b60	1411942	A	A	A	G	A	A	G	A	A	G	Correct	Correct	Correct
T_aestivum_b60	1412070	T	G	G	G	G	T	G	G	T	G	Correct	Correct	Correct
T_aestivum_b60	1412097	C	C	C	G	C	C	G	C	C	G	Correct	Correct	Correct
T_aestivum_b60	1412120	A	G	G	G	G	A	G	G	A	G	Correct	Correct	Correct
T_aestivum_b60	1412247	T	T	T	C	T	T	C	T	T	C	Correct	Correct	Correct
T_aestivum_b60	1412327	A	G	A	A	G	A	A	G	A	A	Correct	Correct	Correct
T_aestivum_b60	1412337	C	C	C	T	C	C	T	C	C	T	Correct	Correct	Correct
T_aestivum_b60	1412445	A	G	A	G	G	A	G	G	A	G	Correct	Correct	Correct
T_aestivum_b60	1413196	G	G	A	G	G	A	G	G	A	G	Correct	Correct	Correct
T_aestivum_b60	1413217	C	C	C	C	C	T	C	C	T	C	Correct	Correct	Correct
T_aestivum_b60	1413337	G	C	G	G	C	G	G	C	G	G	Correct	Correct	Correct
T_aestivum_b60	1413370	A	T	A	A	T	T	A	T	A	A	Correct	Incorrect	Correct
T_aestivum_b60	1413460	A	G	A	A	G	A	A	G	A	A	Correct	Correct	Correct
T_aestivum_b60	1413478	T	C	T	T	C	T	T	C	T	T	Correct	Correct	Correct
T_aestivum_b60	1413489	T	T	T	T	T	A	A	T	A	T	Correct	Correct	Incorrect
T_aestivum_b60	1413532	T	C	T	T	C	T	T	C	T	T	Correct	Correct	Correct
T_aestivum_b60	1413559	A	C	A	A	C	A	A	C	A	A	Correct	Correct	Correct
T_aestivum_b60	1413616	A	G	G	A	G	G	A	G	G	A	Correct	Correct	Correct
T_aestivum_b60	1413632	G	A	A	G	A	A	G	A	A	G	Correct	Correct	Correct
T_aestivum_b60	1413769	C	T	C	C	T	C	C	T	C	C	Correct	Correct	Correct
T_aestivum_b60	1413793	C	T	C	C	T	C	C	T	C	C	Correct	Correct	Correct
T_aestivum_b60	1413806	A	A	G	A	A	G	A	A	G	A	Correct	Correct	Correct
T_aestivum_b60	1413859	T	A	T	T	A	T	T	A	T	T	Correct	Correct	Correct
T_aestivum_b60	1413892	T	T	C	T	T	C	T	T	C	T	Correct	Correct	Correct
T_aestivum_b60	1413904	A	G	A	A	G	A	A	G	A	A	Correct	Correct	Correct
T_aestivum_b60	1413940	C	T	C	C	T	C	C	T	C	C	Correct	Correct	Correct
T_aestivum_b60	1413982	T	C	T	T	C	T	T	C	T	T	Correct	Correct	Correct
T_aestivum_b60	1414009	C	G	C	C	G	C	C	G	C	C	Correct	Correct	Correct
T_aestivum_b60	1414156	G	C	G	G	C	G	G	C	G	G	Correct	Correct	Correct
T_aestivum_b60	1414183	T	T	C	T	T	C	T	T	C	T	Correct	Correct	Correct
T_aestivum_b60	1414405	G	A	G	G	A	G	G	A	G	G	Correct	Correct	Correct
T_aestivum_b60	1414429	A	G	A	A	G	A	A	G	A	A	Correct	Correct	Correct
T_aestivum_b60	1414433	A	G	G	A	G	G	A	G	G	A	Correct	Correct	Correct
T_aestivum_b60	1414477	G	A	G	G	A	G	G	A	G	G	Correct	Correct	Correct
T_aestivum_b60	1414483	C	C	T	C	C	T	C	C	T	C	Correct	Correct	Correct
T_aestivum_b60	1414564	A	A	G	A	A	G	A	A	G	A	Correct	Correct	Correct
T_aestivum_b60	1414573	A	C	A	A	C	A	A	C	A	A	Correct	Correct	Correct
T_aestivum_b60	1414609	A	G	A	A	G	A	A	G	A	A	Correct	Correct	Correct
T_aestivum_b60	1414621	G	G	G	G	G	A	G	G	A	G	Correct	Correct	Correct
T_aestivum_b60	1414702	T	C	T	T	C	T	T	C	T	T	Correct	Correct	Correct
T_aestivum_b60	1414729	G	A	G	G	A	G	G	A	G	G	Correct	Correct	Correct
T_aestivum_b60	1414736	G	G	G	G	G	G	G	G	A	G	Correct	Incorrect	Correct
T_aestivum_b60	1414750	C	T	C	C	T	C	C	T	C	C	Correct	Correct	Correct
T_aestivum_b60	1414759	A	G	A	A	G	A	A	G	A	A	Correct	Correct	Correct
T_aestivum_b60	1414841	A	T	A	A	T	A	A	T	A	A	Correct	Correct	Correct
T_aestivum_b60	1414844	G	A	G	G	A	G	G	A	G	G	Correct	Correct	Correct
T_aestivum_b60	1414864	A	G	G	A	G	G	A	G	G	A	Correct	Correct	Correct
T_aestivum_b60	1414882	G	A	G	G	A	G	G	A	G	G	Correct	Correct	Correct
T_aestivum_b60	1415016	T	A	T	T	A	T	T	A	T	T	Correct	Correct	Correct
T_aestivum_b60	1472689	A	G	*	G	A	A	G	.	A	G	Silenced	Ambiguous Diploid	Correct
T_aestivum_b60	1472737	G	G	G	C	G	G	C	G	G	C	Correct	Correct	Correct
T_aestivum_b60	1472758	T	T	T	A	T	T	A	T	T	A	Correct	Correct	Correct
T_aestivum_b60	1472788	C	T	T	T	T	C	T	T	C	T	Correct	Correct	Correct
T_aestivum_b60	1472887	G	C	*	C	C	G	C	C	G	C	Correct	Ambiguous Diploid	Correct
T_aestivum_b60	1472929	G	G	G	C	G	G	C	G	G	C	Correct	Correct	Correct
T_aestivum_b60	1473023	C	A	A	A	A	C	A	A	C	A	Correct	Correct	Correct
T_aestivum_b60	1473122	A	G	A	G	G	A	G	G	A	G	Correct	Correct	Correct
T_aestivum_b60	1473138	A	A	A	G	G	A	G	.	A	G	Silenced	Correct	Correct
T_aestivum_b60	1479371	C	C	A	C	C	A	C	C	A	C	Correct	Correct	Correct
T_aestivum_b60	1479404	C	C	G	C	C	G	C	*	*	*	NT Unassigned	NT Unassigned	NT Unassigned
T_aestivum_b60	1479405	A	A	C	A	A	C	A	A	C	A	Correct	Correct	Correct
T_aestivum_b60	1479407	G	G	C	G	G	C	G	G	C	G	Correct	Correct	Correct
T_aestivum_b60	1479446	C	T	C	C	T	C	C	*	*	*	NT Unassigned	NT Unassigned	NT Unassigned
T_aestivum_b60	1479449	T	C	C	T	C	T	T	*	*	*	NT Unassigned	NT Unassigned	NT Unassigned
T_aestivum_b60	1479455	G	C	G	G	C	G	G	*	*	*	NT Unassigned	NT Unassigned	NT Unassigned
T_aestivum_b60	1479464	G	C	G	G	C	G	G	C	G	G	Correct	Correct	Correct
T_aestivum_b60	1479521	T	C	T	T	C	T	T	C	T	T	Correct	Correct	Correct
T_aestivum_b60	1479527	C	T	T	C	T	T	C	T	T	C	Correct	Correct	Correct
T_aestivum_b60	1479548	C	G	C	C	G	C	C	G	C	C	Correct	Correct	Correct
T_aestivum_b60	1479572	C	T	T	C	T	T	C	T	T	C	Correct	Correct	Correct
T_aestivum_b60	1479578	A	G	G	A	G	G	A	G	G	A	Correct	Correct	Correct
T_aestivum_b60	1479674	C	T	T	C	T	T	C	T	T	C	Correct	Correct	Correct
T_aestivum_b60	1479689	C	T	T	C	T	T	C	T	T	C	Correct	Correct	Correct
T_aestivum_b60	1479734	C	C	T	C	C	T	C	C	T	C	Correct	Correct	Correct
T_aestivum_b60	1479761	T	C	C	T	C	C	T	C	C	T	Correct	Correct	Correct
T_aestivum_b60	1479776	A	G	G	A	G	G	A	G	G	A	Correct	Correct	Correct
T_aestivum_b60	1479807	G	G	G	G	A	G	G	A	G	G	Correct	Correct	Correct
T_aestivum_b60	1479857	G	A	G	G	A	G	G	*	*	*	NT Unassigned	NT Unassigned	NT Unassigned
T_aestivum_b60	1479867	G	A	G	G	A	A	G	A	A	G	Correct	Correct	Correct
T_aestivum_b60	1479869	T	T	C	T	T	C	T	T	C	T	Correct	Correct	Correct
T_aestivum_b60	1479935	C	T	C	C	T	C	C	T	C	C	Correct	Correct	Correct
T_aestivum_b60	1479936	G	G	A	G	G	A	G	G	A	G	Correct	Correct	Correct
T_aestivum_b60	1479941	C	T	T	C	T	T	C	T	T	C	Correct	Correct	Correct
T_aestivum_b60	1479972	G	G	G	G	T	G	G	T	G	G	Correct	Correct	Correct
T_aestivum_b60	1480004	T	C	T	T	C	T	T	C	T	T	Correct	Correct	Correct
T_aestivum_b60	1480028	A	G	G	A	G	G	A	G	G	A	Correct	Correct	Correct
T_aestivum_b60	1480034	T	T	T	T	T	C	T	T	C	T	Correct	Correct	Correct
T_aestivum_b60	1480052	T	C	C	T	C	C	T	C	C	T	Correct	Correct	Correct
T_aestivum_b60	1480298	T	T	C	T	T	C	T	T	C	T	Correct	Correct	Correct
T_aestivum_b60	1480304	T	T	T	T	T	C	T	T	C	T	Correct	Correct	Correct
T_aestivum_b60	1480319	T	C	T	T	C	T	T	C	T	T	Correct	Correct	Correct
T_aestivum_b60	1480373	G	G	A	G	G	A	G	G	A	G	Correct	Correct	Correct
T_aestivum_b60	1480412	G	G	A	G	G	A	G	G	A	G	Correct	Correct	Correct
T_aestivum_b60	1480436	G	G	G	G	G	A	G	G	A	G	Correct	Correct	Correct
T_aestivum_b60	1480439	G	A	G	G	A	G	G	A	G	G	Correct	Correct	Correct
T_aestivum_b60	1480442	A	G	G	A	G	A	A	G	A	A	Correct	Correct	Correct
T_aestivum_b60	1480630	T	C	C	T	C	C	T	C	C	T	Correct	Correct	Correct
T_aestivum_b60	1501368	C	G	G	C	G	G	C	G	G	C	Correct	Correct	Correct
T_aestivum_b60	1501465	A	C	A	A	C	A	A	C	A	A	Correct	Correct	Correct
T_aestivum_b60	1501503	A	G	G	A	G	G	A	G	G	A	Correct	Correct	Correct
T_aestivum_b60	1501510	A	T	T	A	T	T	A	T	T	A	Correct	Correct	Correct
T_aestivum_b60	1501599	A	G	G	A	G	G	A	G	G	A	Correct	Correct	Correct
T_aestivum_b60	1501629	A	A	G	A	A	G	A	A	G	A	Correct	Correct	Correct
T_aestivum_b60	1505143	G	0	0	0				*	*	*	NT Unassigned	NT Unassigned	NT Unassigned
T_aestivum_b60	1505162	G	0	0	0				*	*	*	NT Unassigned	NT Unassigned	NT Unassigned
T_aestivum_b60	1505180	A	0	0	0				G	.	A	Low Coverage	Silenced	Low Coverage
T_aestivum_b60	1505236	G	0	0	0				A	.	G	Low Coverage	Silenced	Low Coverage
T_aestivum_b60	1505250	C	0	0	0				A	.	C	Low Coverage	Silenced	Low Coverage
T_aestivum_b60	1505366	G	0	0	0				G	.	T	Low Coverage	Silenced	Low Coverage
T_aestivum_b60	1506277	T	0	0	0				T	.	C	Low Coverage	Silenced	Low Coverage
T_aestivum_b60	1506280	T	0	0	0				T	.	C	Low Coverage	Silenced	Low Coverage
T_aestivum_b60	1506311	A	0	0	0				G	.	A	Low Coverage	Silenced	Low Coverage
T_aestivum_b60	1506359	G	0	0	0				G	.	C	Low Coverage	Silenced	Low Coverage
T_aestivum_b60	1506361	A	0	0	0				A	.	T	Low Coverage	Silenced	Low Coverage
T_aestivum_b60	1506401	A	0	0	0				A	.	G	Low Coverage	Silenced	Low Coverage
T_aestivum_b60	1506551	A	0	0	0				G	.	A	Low Coverage	Silenced	Low Coverage
T_aestivum_b60	1513796	A	0	0	<		A	C	C	A	C	Low Coverage	Low Coverage	Low Coverage
T_aestivum_b60	1513938	C	0	0	A		C	A	.	C	A	Silenced	Low Coverage	Correct
T_aestivum_b60	1513969	C	0	0	C		C	C	.	C	T	Silenced	Low Coverage	Incorrect
T_aestivum_b60	1514413	C	G	C	C	G	C	C	G	.	C	Correct	Silenced	Correct
T_aestivum_b60	1514932	G	C	C	G	C		G	C	C	G	Correct	Unassigned	Correct
T_aestivum_b60	1514959	G	C	G	G	C	G	G	C	G	G	Correct	Correct	Correct
T_aestivum_b60	1515103	C	G	G	C	G	C	C	G	C	C	Correct	Correct	Correct
T_aestivum_b60	1515187	G	A	G	G	A	G	G	A	G	G	Correct	Correct	Correct
T_aestivum_b60	1515241	C	T	C	C	T	C	C	T	C	C	Correct	Correct	Correct
T_aestivum_b60	1515283	C	A	G	C	A	G	C	A	G	C	Correct	Correct	Correct
T_aestivum_b60	1515292	T	C	C	T	C	C	T	C	C	T	Correct	Correct	Correct
T_aestivum_b60	1515310	C	T	T	C	T	T	C	T	T	C	Correct	Correct	Correct
T_aestivum_b60	1515340	A	G	A	A	G	G	A	G	G	A	Correct	Correct	Correct
T_aestivum_b60	1515350	C	C	T	C	C	T	C	C	T	C	Correct	Correct	Correct
T_aestivum_b60	1515358	T	C	C	T	C	C	T	C	C	T	Correct	Correct	Correct
T_aestivum_b60	1515367	T	C	C	T	C	C	T	C	C	T	Correct	Correct	Correct
T_aestivum_b60	1515391	C	C	C	C	A	C	C	A	C	C	Correct	Correct	Correct
T_aestivum_b60	1515496	A	T	A	A	T	A	A	T	A	A	Correct	Correct	Correct
T_aestivum_b60	1515505	A	A	G	A	A	G	A	A	G	A	Correct	Correct	Correct
T_aestivum_b60	1515520	G	G	A	G	G	A	G	G	A	G	Correct	Correct	Correct
T_aestivum_b60	1515527	C	C	C	C	T	C	C	T	C	C	Correct	Correct	Correct
T_aestivum_b60	1515574	T	C	C	C	T	C	T	T	C	T	Correct	Correct	Correct
T_aestivum_b60	1515592	A	G	G	A	G	G	A	G	G	A	Correct	Correct	Correct
T_aestivum_b60	1515601	C	T	T	C	T	T	C	T	T	C	Correct	Correct	Correct
T_aestivum_b60	1515604	C	T	C	C	T	C	C	T	C	C	Correct	Correct	Correct
T_aestivum_b60	1515685	T	C	T	T	C	T	T	C	T	T	Correct	Correct	Correct
T_aestivum_b60	1515699	T	C	C	T	C	C	T	C	C	T	Correct	Correct	Correct
T_aestivum_b60	1515718	C	T	C	C	T	C	C	T	C	C	Correct	Correct	Correct
T_aestivum_b60	1515738	T	C	C	T	C	C	T	C	C	T	Correct	Correct	Correct
T_aestivum_b60	1515765	A	G	A	A	G	A	A	G	A	A	Correct	Correct	Correct
T_aestivum_b60	1515785	A	C	A	A	C	A	A	C	A	A	Correct	Correct	Correct
T_aestivum_b60	1521573	A	0	C	A	C	C	A	.	C	A	Silenced	Correct	Correct
T_aestivum_b60	1521595	A	G	G	A	G	G	A	G	G	A	Correct	Correct	Correct
T_aestivum_b60	1521630	C	T	T	C	T	T	C	T	T	C	Correct	Correct	Correct
T_aestivum_b60	1521654	G	A	A	G	A	A	G	A	A	G	Correct	Correct	Correct
T_aestivum_b60	1521718	C	T	T	C	T	T	C	T	T	C	Correct	Correct	Correct
T_aestivum_b60	1521735	C	C	C	C	C	T	C	C	T	C	Correct	Correct	Correct
T_aestivum_b60	1521792	C	C	C	C	T	C	C	T	C	C	Correct	Correct	Correct
T_aestivum_b60	1521838	G	G	A	G	G	A	G	G	A	G	Correct	Correct	Correct
T_aestivum_b60	1522148	C	T	T	C	T	T	C	T	T	C	Correct	Correct	Correct
T_aestivum_b60	1522192	C	G	G	C	G	G	C	G	C	C	Correct	Incorrect	Correct
T_aestivum_b60	1528298	C	C	C	C	G	C	C	G	C	C	Correct	Correct	Correct
T_aestivum_b60	1528345	C	C	C	A	C	C	A	C	C	A	Correct	Correct	Correct
T_aestivum_b60	1528424	T	C	C	C	T	C	C	T	C	C	Correct	Correct	Correct
T_aestivum_b60	1528460	G	G	G	A	G	G	A	G	G	A	Correct	Correct	Correct
T_aestivum_b60	1528494	T	T	T	T	T	C	T	T	C	T	Correct	Correct	Correct
T_aestivum_b60	1528647	A	A	A	A	A	C	A	A	C	A	Correct	Correct	Correct
T_aestivum_b60	1528667	G	G	G	G	G	A	G	G	A	G	Correct	Correct	Correct
T_aestivum_b60	1528670	C	C	C	C	C	T	C	C	T	C	Correct	Correct	Correct
T_aestivum_b60	1528673	A	A	A	A	G	A	A	G	A	A	Correct	Correct	Correct
T_aestivum_b60	1528688	G	G	G	G	G	A	G	G	A	G	Correct	Correct	Correct
T_aestivum_b60	1528734	A	A	A	C	A	A	C	A	A	C	Correct	Correct	Correct
T_aestivum_b60	1528805	A	A	A	A	A	G	A	A	G	A	Correct	Correct	Correct
T_aestivum_b60	1528852	C	C	C	C	C	T	C	C	T	C	Correct	Correct	Correct
T_aestivum_b60	1528873	T	T	T	T	T	T	T	T	C	T	Correct	Incorrect	Correct
T_aestivum_b60	1528897	G	A	G	G	A	G	G	A	G	G	Correct	Correct	Correct
T_aestivum_b60	1528910	G	G	G	G	G	G	G	G	G	A	Correct	Correct	Incorrect
T_aestivum_b60	1528990	G	G	G	T	G	G	T	G	G	T	Correct	Correct	Correct
T_aestivum_b60	1529086	T	T	T	G	T	T	G	T	C	G	Correct	Incorrect	Correct
T_aestivum_b60	1529155	G	A	A	A	G	G	A	G	A	A	Correct	Incorrect	Correct
T_aestivum_b60	1529256	T	G	G	G	G	T	G	T	G	G	Incorrect	Incorrect	Correct
T_aestivum_b60	1529288	T	T	C	C	T	T	C	T	C	C	Correct	Incorrect	Correct
T_aestivum_b60	1529306	T	G	G	G	T	T	G	*	*	*	NT Unassigned	NT Unassigned	NT Unassigned
T_aestivum_b60	1542986	T	T	T	T	T	C	T	C	T	T	Incorrect	Incorrect	Correct
T_aestivum_b60	1542987	C	T	T	C	C	T	C	T	.	C	Incorrect	Silenced	Correct
T_aestivum_b60	1543134	C	C	C	C	T	C	C	T	C	C	Correct	Correct	Correct
T_aestivum_b60	1543359	T	T	T	T	T	C	T	T	C	T	Correct	Correct	Correct
T_aestivum_b60	1543404	A	G	A	A	G	A	A	G	A	A	Correct	Correct	Correct
T_aestivum_b60	1543452	T	C	C	C	C	C	C	C	C	T	Correct	Correct	Incorrect
T_aestivum_b60	1543464	C	C	G	C	C	G	C	C	G	C	Correct	Correct	Correct
T_aestivum_b60	1543476	T	T	C	T	T	C	T	T	C	T	Correct	Correct	Correct
T_aestivum_b60	1543587	A	G	A	A	G	A	A	G	A	A	Correct	Correct	Correct
T_aestivum_b60	1543596	T	C	C	T	C	C	T	C	C	T	Correct	Correct	Correct
T_aestivum_b60	1543602	C	T	C	C	T	C	C	T	C	C	Correct	Correct	Correct
T_aestivum_b60	1543635	A	G	A	A	G	A	A	G	A	A	Correct	Correct	Correct
T_aestivum_b60	1543698	G	G	G	G	A	G	G	A	G	G	Correct	Correct	Correct
T_aestivum_b60	1543699	A	A	A	A	T	A	A	T	A	A	Correct	Correct	Correct
T_aestivum_b60	1543700	G	G	G	G	G	A	G	G	A	G	Correct	Correct	Correct
T_aestivum_b60	1543836	G	G	A	G	G	A	G	G	A	G	Correct	Correct	Correct
T_aestivum_b60	1543901	G	G	G	G	G	A	G	G	A	G	Correct	Correct	Correct
T_aestivum_b60	1544006	C	T	T	C	T	T	C	T	T	C	Correct	Correct	Correct
T_aestivum_b60	1544046	A	A	G	A	A	G	A	A	G	A	Correct	Correct	Correct
T_aestivum_b60	1544055	T	T	T	T	T	C	T	T	C	T	Correct	Correct	Correct
T_aestivum_b60	1544066	G	A	A	G	A	A	G	A	A	G	Correct	Correct	Correct
T_aestivum_b60	1550394	C	G	C	G	G	C	G	G	C	G	Correct	Correct	Correct
T_aestivum_b60	1550446	T	C	C	C	C	T	C	*	*	*	NT Unassigned	NT Unassigned	NT Unassigned
T_aestivum_b60	1550703	T	G	G	G	G	T	G	G	T	G	Correct	Correct	Correct
T_aestivum_b60	1550710	T	C	T	T	C	T	T	C	T	T	Correct	Correct	Correct
T_aestivum_b60	1550730	C	G	C	G	G	C	G	G	C	G	Correct	Correct	Correct
T_aestivum_b60	1550763	G	C	G	G	C	G	G	C	G	G	Correct	Correct	Correct
T_aestivum_b60	1550810	T	T	T	C	T	T	C	T	T	C	Correct	Correct	Correct
T_aestivum_b60	1550812	C	C	C	G	C	C	G	C	C	G	Correct	Correct	Correct
T_aestivum_b60	1550820	A	G	G	G	G	A	G	G	A	G	Correct	Correct	Correct
T_aestivum_b60	1550833	G	C	G	G	C	G	G	C	G	G	Correct	Correct	Correct
T_aestivum_b60	1550862	C	T	C	T	T	C	T	T	C	T	Correct	Correct	Correct
T_aestivum_b60	1550865	C	C	C	T	C	C	T	C	C	T	Correct	Correct	Correct
T_aestivum_b60	1550901	G	A	A	A	A	G	A	A	G	A	Correct	Correct	Correct
T_aestivum_b60	1550934	A	A	A	G	A	A	G	A	A	G	Correct	Correct	Correct
T_aestivum_b60	1550945	C	T	T	T	T	C	T	T	C	T	Correct	Correct	Correct
T_aestivum_b60	1550979	C	T	C	C	T	C	C	T	C	C	Correct	Correct	Correct
T_aestivum_b60	1550991	T	C	T	T	C	T	T	C	T	T	Correct	Correct	Correct
T_aestivum_b60	1551000	T	T	T	C	T	T	C	T	T	C	Correct	Correct	Correct
T_aestivum_b60	1551085	C	C	C	A	C	C	A	C	C	A	Correct	Correct	Correct
T_aestivum_b60	1551087	G	G	G	A	G	G	A	G	G	A	Correct	Correct	Correct
T_aestivum_b60	1551171	T	T	T	C	T	T	C	T	T	C	Correct	Correct	Correct
T_aestivum_b60	1551265	C	T	T	T	T	C	T	T	C	T	Correct	Correct	Correct
T_aestivum_b60	1551305	G	G	G	A	G	G	A	G	G	A	Correct	Correct	Correct
T_aestivum_b60	1551306	C	T	C	T	T	C	T	T	C	T	Correct	Correct	Correct
T_aestivum_b60	1551333	T	T	T	C	T	T	C	T	T	C	Correct	Correct	Correct
T_aestivum_b60	1551370	T	C	T	T	C	T	T	C	T	T	Correct	Correct	Correct
T_aestivum_b60	1551390	C	C	C	C	T	C	C	T	C	C	Correct	Correct	Correct
T_aestivum_b60	1551394	T	C	C	C	C	T	C	C	T	C	Correct	Correct	Correct
T_aestivum_b60	1551483	C	T	T	C	T	C	C	T	C	C	Correct	Correct	Correct
T_aestivum_b60	1551526	C	T	C	T	T	C	T	T	C	T	Correct	Correct	Correct
T_aestivum_b60	1551541	C	T	C	T	T	C	T	T	C	T	Correct	Correct	Correct
T_aestivum_b60	1551606	A	G	A	A	A	A	A	G	A	A	Incorrect	Correct	Correct
T_aestivum_b60	1551639	C	T	C	T	T	C	T	T	C	T	Correct	Correct	Correct
T_aestivum_b60	1551654	C	T	C	T	T	C	T	T	C	T	Correct	Correct	Correct
T_aestivum_b60	1551659	C	G	G	G	G	C	G	G	C	G	Correct	Correct	Correct
T_aestivum_b60	1551693	T	T	T	C	T	T	C	T	T	C	Correct	Correct	Correct
T_aestivum_b60	1551699	G	C	G	C	C	G	C	C	G	C	Correct	Correct	Correct
T_aestivum_b60	1551773	T	A	T	0	A	T	T	A	T	.	Correct	Correct	Silenced
T_aestivum_b60	1557149	T	C	T	T	C	T	T	C	C	T	Correct	Incorrect	Correct
T_aestivum_b60	1557259	C	T	T	C	T	T	C	T	T	C	Correct	Correct	Correct
T_aestivum_b60	1557260	G	T	T	G	T	G	G	T	G	G	Correct	Correct	Correct
T_aestivum_b60	1557262	C	T	T	C	T	T	C	T	T	C	Correct	Correct	Correct
T_aestivum_b60	1557296	A	A	T	A	A	G	A	A	G	A	Correct	Correct	Correct
T_aestivum_b60	1557338	T	C	C	T	C	C	T	C	C	T	Correct	Correct	Correct
T_aestivum_b60	1557398	C	T	T	C	T	T	C	.	T	C	Silenced	Correct	Correct
T_aestivum_b60	1557440	C	C	T	C	C	T	C	C	T	C	Correct	Correct	Correct
T_aestivum_b60	1557458	A	A	A	A	A	G	A	A	G	A	Correct	Correct	Correct
T_aestivum_b60	1557506	C	T	T	C	T	T	C	T	T	C	Correct	Correct	Correct
T_aestivum_b60	1557512	T	G	G	T	G	G	T	G	G	T	Correct	Correct	Correct
T_aestivum_b60	1557614	A	T	T	A	T	T	A	T	T	A	Correct	Correct	Correct
T_aestivum_b60	1557635	C	T	C	C	C	T	C	C	T	C	Correct	Correct	Correct
T_aestivum_b60	1557648	A	A	A	A	A	G	A	A	G	A	Correct	Correct	Correct
T_aestivum_b60	1557649	G	C	G	G	C	C	G	C	C	G	Correct	Correct	Correct
T_aestivum_b60	1557672	G	G	G	G	G	T	G	G	T	G	Correct	Correct	Correct
T_aestivum_b60	1557718	T	A	T	T	A	T	T	*	*	*	NT Unassigned	NT Unassigned	NT Unassigned
T_aestivum_b60	1557722	A	G	A	A	G	A	A	*	*	*	NT Unassigned	NT Unassigned	NT Unassigned
T_aestivum_b60	1557730	G	G	G	G	C	G	G	*	*	*	NT Unassigned	NT Unassigned	NT Unassigned
T_aestivum_b60	1557732	T	T	T	T	T	C	T	T	C	T	Correct	Correct	Correct
T_aestivum_b60	1557772	T	T	*	T	T	C	T	T	C	T	Correct	Ambiguous Diploid	Correct
T_aestivum_b60	1557785	A	A	A	A	A	C	A	A	C	A	Correct	Correct	Correct
T_aestivum_b60	1557863	T	A	A	T		A	T	*	*	*	NT Unassigned	NT Unassigned	NT Unassigned
T_aestivum_b60	1557864	G	G	C	G	G	C	G	*	*	*	NT Unassigned	NT Unassigned	NT Unassigned
T_aestivum_b60	1557869	C	A	A	C	A	A	C	.	A	C	Silenced	Correct	Correct
T_aestivum_b60	1557872	G	A	A	G	A	A	G	.	A	G	Silenced	Correct	Correct
T_aestivum_b60	1557899	A	G	A	A	G	A	A	*	*	*	NT Unassigned	NT Unassigned	NT Unassigned
T_aestivum_b60	1557980	C	C	T	C	T	C	C	*	*	*	NT Unassigned	NT Unassigned	NT Unassigned
T_aestivum_b60	1564635	T	T	T	C	T	T	C	*	*	*	NT Unassigned	NT Unassigned	NT Unassigned
T_aestivum_b60	1564711	A	0	G	G	A	A	G	.	A	G	Silenced	Correct	Correct
T_aestivum_b60	1564730	C	0	T	T	C	C	T	.	C	T	Silenced	Correct	Correct
T_aestivum_b60	1593794	G	G	G	G	T	T	G	*	*	*	NT Unassigned	NT Unassigned	NT Unassigned
T_aestivum_b60	1593806	T	C	T	T	C	A	T	C	T	T	Correct	Incorrect	Correct
T_aestivum_b60	1593906	G	A	G	G	A	A	G	A	G	G	Correct	Incorrect	Correct
T_aestivum_b60	1593998	T	C	C	C	C	C	C	C	T	C	Correct	Incorrect	Correct
T_aestivum_b60	1594225	C	G	C	C	G	C	C	G	C	C	Correct	Correct	Correct
T_aestivum_b60	1594238	T	C	T	T	C	T	T	C	T	T	Correct	Correct	Correct
T_aestivum_b60	1594250	G	T	G	T	T	G	T	T	G	T	Correct	Correct	Correct
T_aestivum_b60	1594283	C	T	C	C	T	C	C	T	C	C	Correct	Correct	Correct
[truncated: 38,786 more rows]
